# Supplementary material for: Gli1-expressing stromal cells are highly reparative precursors of long-lived chondroprogenitors in the fetal murine limb
Source: Nat Commun. 2025 Nov 18;16:10107. doi: 10.1038/s41467-025-65029-y (PMC12627582; doi:10.1038/s41467-025-65029-y)
Supplement: Supplementary file 3 — Supplementary Data 1 [file 41467_2025_65029_MOESM3_ESM.xlsx]

## Sheet: Ext Data Table 1
	avg exp	avg expr (scaled)	% Expressed	Cluster
Foxa3_extended (29g)	0.142486	-0.432249	100	Dividing Chon_Ctl
Runx3_extended (262g)	0.122931	-0.525687	100	Dividing Chon_Ctl
Runx3 (57g)	0.114659	-0.531359	100	Dividing Chon_Ctl
Mef2c_extended (69g)	0.183748	-0.565912	100	Dividing Chon_Ctl
Mef2c (39g)	0.153581	-0.58338	100	Dividing Chon_Ctl
Klf8_extended (30g)	0.0678214	-0.567312	97.9452	Dividing Chon_Ctl
Foxo1_extended (54g)	0.0961778	-0.583862	100	Dividing Chon_Ctl
Vdr (73g)	0.126194	-0.562856	100	Dividing Chon_Ctl
Runx2 (19g)	0.152838	-0.605941	100	Dividing Chon_Ctl
Mef2d_extended (35g)	0.0885363	-0.71691	100	Dividing Chon_Ctl
Mef2d (22g)	0.108515	-0.722164	100	Dividing Chon_Ctl
Irf2_extended (92g)	0.0646579	-0.608127	100	Dividing Chon_Ctl
Irf2 (20g)	0.0330653	-0.974754	82.1918	Dividing Chon_Ctl
Rreb1_extended (185g)	0.0900627	-0.695854	100	Dividing Chon_Ctl
Rreb1 (12g)	0.0663052	-0.782037	81.5068	Dividing Chon_Ctl
Maf_extended (25g)	0.0171068	-1.1246	68.4932	Dividing Chon_Ctl
Maf (15g)	0.0213879	-1.03725	56.8493	Dividing Chon_Ctl
Rb1_extended (842g)	0.140395	-0.318697	100	Dividing Chon_Ctl
Rb1 (138g)	0.0888768	0.196795	100	Dividing Chon_Ctl
Tcf7l1_extended (49g)	0.314359	0.218197	100	Dividing Chon_Ctl
Tcf7l1 (26g)	0.438928	0.255432	100	Dividing Chon_Ctl
Creb3l2_extended (397g)	0.208526	-0.179326	100	Dividing Chon_Ctl
Creb3l2 (226g)	0.206018	-0.164942	100	Dividing Chon_Ctl
Tet1 (625g)	0.159645	0.822026	100	Dividing Chon_Ctl
Zmiz1_extended (2352g)	0.646115	0.793319	100	Dividing Chon_Ctl
Zmiz1 (66g)	0.239905	0.988107	100	Dividing Chon_Ctl
Sox8_extended (60g)	0.0672484	0.176099	100	Dividing Chon_Ctl
Sox8 (34g)	0.0490932	0.392998	93.8356	Dividing Chon_Ctl
Zbtb7c_extended (15g)	0.0862124	-0.13719	91.7808	Dividing Chon_Ctl
Lef1_extended (43g)	0.174658	0.762446	100	Dividing Chon_Ctl
Lef1 (15g)	0.264625	1.16119	99.3151	Dividing Chon_Ctl
Cux1 (26g)	0.165516	0.0952714	100	Dividing Chon_Ctl
Glis1_extended (35g)	0.0655901	-0.454539	99.3151	Dividing Chon_Ctl
Glis1 (31g)	0.047545	-0.65847	94.5205	Dividing Chon_Ctl
Shox2_extended (36g)	0.0457035	-0.225695	97.2603	Dividing Chon_Ctl
Apex2 (16g)	0.054621	0.783611	82.8767	Dividing Chon_Ctl
Gli1_extended (13g)	0.0423668	0.25297	63.6986	Dividing Chon_Ctl
Gli1 (10g)	0.0483978	0.0553135	56.8493	Dividing Chon_Ctl
Usf2_extended (151g)	0.0575234	-0.356303	100	Dividing Chon_Ctl
Usf2 (60g)	0.0489094	-0.518194	100	Dividing Chon_Ctl
Tfdp1_extended (2164g)	0.547095	1.21212	100	Dividing Chon_Ctl
E2f3_extended (2671g)	0.688694	1.40433	100	Dividing Chon_Ctl
E2f3 (2255g)	0.562952	1.53197	100	Dividing Chon_Ctl
Bclaf1_extended (1997g)	0.514943	1.52076	100	Dividing Chon_Ctl
Ezh2_extended (2931g)	0.791553	1.72351	100	Dividing Chon_Ctl
Yy1_extended (2232g)	0.588481	1.5399	100	Dividing Chon_Ctl
Xrcc4_extended (1988g)	0.451357	0.742214	100	Dividing Chon_Ctl
Kdm5a_extended (2572g)	0.670855	-0.203668	100	Dividing Chon_Ctl
Mxi1_extended (2114g)	0.535495	0.0416435	100	Dividing Chon_Ctl
Creb1_extended (1033g)	0.216229	1.56554	100	Dividing Chon_Ctl
Zbtb7a_extended (1114g)	0.261697	1.75301	100	Dividing Chon_Ctl
Smarca4_extended (2401g)	0.68849	1.75501	100	Dividing Chon_Ctl
Srebf2_extended (2401g)	0.618761	0.0443063	100	Dividing Chon_Ctl
Yy1 (786g)	0.21875	1.9825	100	Dividing Chon_Ctl
Nr3c1_extended (458g)	0.152607	1.26416	100	Dividing Chon_Ctl
Taf1_extended (2273g)	0.551714	1.41033	100	Dividing Chon_Ctl
Taf1 (1132g)	0.250295	1.87243	100	Dividing Chon_Ctl
Rad21_extended (1631g)	0.372594	2.01475	100	Dividing Chon_Ctl
Ctcf_extended (1511g)	0.363291	2.46142	100	Dividing Chon_Ctl
Nfatc2_extended (49g)	0.118076	0.36372	100	Dividing Chon_Ctl
Nfatc2 (27g)	0.109354	0.0311106	98.6301	Dividing Chon_Ctl
Bach2_extended (30g)	0.053585	0.114855	97.2603	Dividing Chon_Ctl
Bach2 (10g)	0.0996557	0.144442	87.6712	Dividing Chon_Ctl
Nfatc1_extended (25g)	0.151255	0.708169	100	Dividing Chon_Ctl
Nfatc1 (11g)	0.170856	0.740005	98.6301	Dividing Chon_Ctl
Foxp4_extended (60g)	0.140073	1.21656	100	Dividing Chon_Ctl
Glis2_extended (36g)	0.0819556	1.28041	100	Dividing Chon_Ctl
Erg_extended (40g)	0.0918689	0.367922	100	Dividing Chon_Ctl
Erg (15g)	0.0812547	0.625376	90.411	Dividing Chon_Ctl
Fos_extended (175g)	0.051035	0.049452	100	Dividing Chon_Ctl
Fos (174g)	0.0512693	0.0677697	100	Dividing Chon_Ctl
Ets1_extended (1041g)	0.150874	-0.116938	100	Dividing Chon_Ctl
Klf3_extended (173g)	0.0563578	0.845407	100	Dividing Chon_Ctl
Klf13_extended (164g)	0.070352	1.19874	100	Dividing Chon_Ctl
Meis2_extended (41g)	0.0713176	0.131916	100	Dividing Chon_Ctl
Meis2 (28g)	0.076636	0.057191	100	Dividing Chon_Ctl
Zfp384_extended (470g)	0.083498	-0.24507	100	Dividing Chon_Ctl
Zfp384 (431g)	0.0798372	-0.252261	100	Dividing Chon_Ctl
Glis3_extended (17g)	0.137515	0.460228	98.6301	Dividing Chon_Ctl
Egr1_extended (1318g)	0.237217	0.303122	100	Dividing Chon_Ctl
Egr1 (67g)	0.0991531	0.382808	100	Dividing Chon_Ctl
Creb5_extended (12g)	0.390288	0.329997	100	Dividing Chon_Ctl
Tcf4_extended (22g)	0.495467	0.276848	100	Dividing Chon_Ctl
Foxp1_extended (285g)	0.189675	0.368717	100	Dividing Chon_Ctl
Foxp1 (99g)	0.217316	0.354718	100	Dividing Chon_Ctl
Tfdp2_extended (1563g)	0.318619	0.863531	100	Dividing Chon_Ctl
Tfdp2 (937g)	0.189837	1.0425	100	Dividing Chon_Ctl
Mef2a_extended (33g)	0.238615	0.537346	100	Dividing Chon_Ctl
Adarb1 (13g)	0.184548	0.12456	97.9452	Dividing Chon_Ctl
Zeb1_extended (1549g)	0.436561	0.68661	100	Dividing Chon_Ctl
Cux1_extended (563g)	0.191085	0.689706	100	Dividing Chon_Ctl
Zeb1 (41g)	0.284378	0.143788	100	Dividing Chon_Ctl
Nfib (26g)	0.397395	0.449981	100	Dividing Chon_Ctl
Foxn3_extended (49g)	0.167089	1.13924	100	Dividing Chon_Ctl
Foxn3 (46g)	0.171336	1.10467	100	Dividing Chon_Ctl
Elk4_extended (805g)	0.132766	1.01068	100	Dividing Chon_Ctl
Tbx15 (17g)	0.279953	0.659229	100	Dividing Chon_Ctl
Foxp2_extended (889g)	0.23585	0.935291	100	Dividing Chon_Ctl
Foxp2 (166g)	0.155233	0.775772	100	Dividing Chon_Ctl
Zfx_extended (1226g)	0.303405	1.07708	100	Dividing Chon_Ctl
Tbx15_extended (245g)	0.216611	0.600866	100	Dividing Chon_Ctl
Hoxc6_extended (27g)	0.0652787	1.08155	100	Dividing Chon_Ctl
Hoxc8_extended (35g)	0.0670458	1.4206	98.6301	Dividing Chon_Ctl
Hoxc5_extended (21g)	0.0601778	0.975257	90.411	Dividing Chon_Ctl
Hoxc9_extended (13g)	0.0777392	1.54194	85.6164	Dividing Chon_Ctl
Hlf_extended (46g)	0.0391897	-1.04078	97.9452	Dividing Chon_Ctl
Prrx1_extended (14g)	0.104055	0.22116	95.2055	Dividing Chon_Ctl
Sox13_extended (12g)	0.0412435	-0.736261	59.589	Dividing Chon_Ctl
Fli1_extended (69g)	0.0850634	1.34023	100	Dividing Chon_Ctl
Fli1 (38g)	0.0798542	1.22645	100	Dividing Chon_Ctl
Etv4_extended (63g)	0.0433574	0.843598	98.6301	Dividing Chon_Ctl
Creb3l1_extended (20g)	0.065569	0.00804822	91.0959	Dividing Chon_Ctl
Rcor1_extended (72g)	0.129501	1.06638	100	Dividing Chon_Ctl
Pbx1_extended (34g)	0.334754	0.376075	100	Dividing Chon_Ctl
Pbx1 (31g)	0.299432	0.320297	100	Dividing Chon_Ctl
Gtf3c2_extended (249g)	0.079474	0.492992	100	Dividing Chon_Ctl
Hoxa9_extended (118g)	0.0704665	0.60572	100	Dividing Chon_Ctl
Nfyc_extended (12g)	0.0158061	-0.853577	42.4658	Dividing Chon_Ctl
Nfyc (10g)	0.0177202	-0.718209	39.726	Dividing Chon_Ctl
Foxo3_extended (34g)	0.0431058	-1.76994	91.7808	Dividing Chon_Ctl
Foxo3 (10g)	0.0307757	-0.909954	50.6849	Dividing Chon_Ctl
Klf4_extended (55g)	0.028001	0.0614741	97.2603	Dividing Chon_Ctl
Klf4 (27g)	0.0251273	0.0523342	78.7671	Dividing Chon_Ctl
Arntl_extended (308g)	0.043819	-1.63904	100	Dividing Chon_Ctl
Arntl (38g)	0.0216177	-0.986509	86.9863	Dividing Chon_Ctl
Esrra_extended (398g)	0.0459431	0.432691	100	Dividing Chon_Ctl
Esrra (31g)	0.0178363	-0.836903	73.9726	Dividing Chon_Ctl
Klf2_extended (37g)	0.0271145	1.70685	91.0959	Dividing Chon_Ctl
Pknox1_extended (31g)	0.0259501	0.0566448	89.0411	Dividing Chon_Ctl
Osr2_extended (23g)	0.0164319	-0.330735	51.3699	Dividing Chon_Ctl
Rel_extended (24g)	0.0114574	-1.30859	51.3699	Dividing Chon_Ctl
Rel (21g)	0.0118275	-1.17153	45.8904	Dividing Chon_Ctl
Relb_extended (39g)	0.0160171	0.294276	75.3425	Dividing Chon_Ctl
Relb (35g)	0.0163126	0.549657	72.6027	Dividing Chon_Ctl
Arnt_extended (95g)	0.0431652	0.221188	100	Dividing Chon_Ctl
Arnt (66g)	0.0426405	0.833145	100	Dividing Chon_Ctl
Jun_extended (177g)	0.0424494	-0.211358	100	Dividing Chon_Ctl
Jun (59g)	0.047989	-0.302632	100	Dividing Chon_Ctl
Pitx1_extended (16g)	0.0354818	-0.197983	71.9178	Dividing Chon_Ctl
Pitx1 (13g)	0.0385649	0.355324	67.8082	Dividing Chon_Ctl
Zfp143_extended (479g)	0.0604545	0.293837	100	Dividing Chon_Ctl
Zfp143 (101g)	0.0504497	0.381142	100	Dividing Chon_Ctl
Stat5a_extended (221g)	0.0390873	0.219853	100	Dividing Chon_Ctl
Bhlhe40_extended (219g)	0.0475855	0.73896	100	Dividing Chon_Ctl
Rara_extended (34g)	0.0258397	0.316684	85.6164	Dividing Chon_Ctl
Tbx4_extended (25g)	0.0686842	0.268281	97.2603	Dividing Chon_Ctl
Elk3_extended (48g)	0.0549947	0.821001	99.3151	Dividing Chon_Ctl
Patz1_extended (34g)	0.0343893	0.313125	95.8904	Dividing Chon_Ctl
Nfyb_extended (25g)	0.0447949	1.02169	93.8356	Dividing Chon_Ctl
Gmeb2_extended (15g)	0.0583896	0.538166	84.2466	Dividing Chon_Ctl
Gmeb2 (13g)	0.0655047	0.524349	84.2466	Dividing Chon_Ctl
Kdm5b_extended (381g)	0.141303	0.845104	100	Dividing Chon_Ctl
Elf1_extended (199g)	0.0938641	0.557746	100	Dividing Chon_Ctl
Rest_extended (277g)	0.0749685	0.458201	100	Dividing Chon_Ctl
Kdm5a (16g)	0.120744	-0.36387	99.3151	Dividing Chon_Ctl
Gmeb1 (199g)	0.105422	0.148326	100	Dividing Chon_Ctl
Tcf12_extended (57g)	0.129114	0.345711	100	Dividing Chon_Ctl
Zbtb37 (297g)	0.0741074	1.40522	100	Dividing Chon_Ctl
Hmbox1 (16g)	0.0540976	-0.590266	89.0411	Dividing Chon_Ctl
Nr2c2_extended (121g)	0.0462543	1.29483	100	Dividing Chon_Ctl
Nr2c2 (10g)	0.0356746	0.159772	56.8493	Dividing Chon_Ctl
Myef2_extended (79g)	0.0655155	2.10736	100	Dividing Chon_Ctl
Hmgn3_extended (73g)	0.0395799	1.2759	100	Dividing Chon_Ctl
Nr3c1 (37g)	0.0643326	0.754222	100	Dividing Chon_Ctl
Mecp2 (158g)	0.0544903	0.809269	100	Dividing Chon_Ctl
Nfkb1_extended (34g)	0.0609201	-0.247545	100	Dividing Chon_Ctl
Hoxc10_extended (87g)	0.0751308	0.211358	100	Dividing Chon_Ctl
Bcl11a_extended (17g)	0.0641547	0.34122	90.411	Dividing Chon_Ctl
Atf7_extended (68g)	0.0343806	-0.400528	100	Dividing Chon_Ctl
Atf7 (25g)	0.0225563	-1.87945	73.9726	Dividing Chon_Ctl
Arntl2_extended (190g)	0.046757	0.120158	100	Dividing Chon_Ctl
Arntl2 (35g)	0.0442786	-0.0926532	99.3151	Dividing Chon_Ctl
Mybl2_extended (18g)	0.0418996	1.0603	82.1918	Dividing Chon_Ctl
Mybl2 (11g)	0.0256148	0.232076	46.5753	Dividing Chon_Ctl
E2f1_extended (1290g)	0.169268	1.41945	100	Dividing Chon_Ctl
E2f1 (1099g)	0.146996	1.35413	100	Dividing Chon_Ctl
Mybl1_extended (286g)	0.0947815	2.19781	100	Dividing Chon_Ctl
Mybl1 (283g)	0.0944963	2.20039	100	Dividing Chon_Ctl
Tfdp1 (434g)	0.0963066	1.83695	100	Dividing Chon_Ctl
E2f2_extended (912g)	0.11478	1.47928	100	Dividing Chon_Ctl
E2f2 (833g)	0.106505	1.46732	100	Dividing Chon_Ctl
E2f8_extended (720g)	0.0926111	2.11118	100	Dividing Chon_Ctl
E2f8 (396g)	0.0765162	2.06392	100	Dividing Chon_Ctl
Brca1_extended (138g)	0.0904933	2.29739	100	Dividing Chon_Ctl
E2f7_extended (976g)	0.186557	2.03509	100	Dividing Chon_Ctl
E2f7 (245g)	0.0858673	2.18651	100	Dividing Chon_Ctl
Atf1_extended (43g)	0.0470522	2.16976	100	Dividing Chon_Ctl
Atf1 (19g)	0.054086	2.21231	86.3014	Dividing Chon_Ctl
Pbx3_extended (49g)	0.0831474	2.15359	100	Dividing Chon_Ctl
Pbx3 (14g)	0.0821115	2.34763	86.3014	Dividing Chon_Ctl
Atf6_extended (45g)	0.0250401	-1.34149	94.5205	Dividing Chon_Ctl
Atf6 (17g)	0.0269318	-1.3809	67.1233	Dividing Chon_Ctl
Ar_extended (72g)	0.0263344	-0.784095	100	Dividing Chon_Ctl
Ar (15g)	0.0209344	-1.18683	50	Dividing Chon_Ctl
Ubtf_extended (533g)	0.0523694	0.844204	100	Dividing Chon_Ctl
Ubtf (362g)	0.0491419	1.17621	100	Dividing Chon_Ctl
Pax7 (16g)	0.0818279	-0.503045	95.2055	Dividing Chon_Ctl
Arid3a_extended (164g)	0.0338114	-0.621393	100	Dividing Chon_Ctl
Arid3a (143g)	0.0355304	-0.607477	100	Dividing Chon_Ctl
Hcfc1_extended (441g)	0.0394716	-0.420257	100	Dividing Chon_Ctl
Hcfc1 (295g)	0.0364973	-0.784204	100	Dividing Chon_Ctl
Usf1_extended (363g)	0.0284769	-0.893817	100	Dividing Chon_Ctl
Usf1 (214g)	0.0283599	-0.595745	100	Dividing Chon_Ctl
Gabpa_extended (407g)	0.0255186	-1.02155	100	Dividing Chon_Ctl
Gabpa (294g)	0.0244586	-1.02907	100	Dividing Chon_Ctl
Tead4 (27g)	0.0174536	-0.933236	67.8082	Dividing Chon_Ctl
Nrf1_extended (26g)	0.0550193	1.74324	95.8904	Dividing Chon_Ctl
Zfp62 (23g)	0.0189387	0.188076	64.3836	Dividing Chon_Ctl
Nr2f2_extended (19g)	0.0287911	-0.308647	74.6575	Dividing Chon_Ctl
E2f6_extended (476g)	0.0375509	0.422714	100	Dividing Chon_Ctl
Gtf2f1_extended (420g)	0.0398519	0.126362	100	Dividing Chon_Ctl
Zfp64_extended (12g)	0.0114369	-1.07489	30.137	Dividing Chon_Ctl
Zfp64 (10g)	0.011942	-1.0515	25.3425	Dividing Chon_Ctl
Hoxa3_extended (31g)	0.0217824	-0.21025	79.4521	Dividing Chon_Ctl
Hoxa3 (29g)	0.0229416	-0.218381	79.4521	Dividing Chon_Ctl
Ets2_extended (31g)	0.020525	-0.059777	77.3973	Dividing Chon_Ctl
Ets2 (19g)	0.0137931	-1.64071	50	Dividing Chon_Ctl
Bcl3_extended (24g)	0.00995729	-0.736732	41.7808	Dividing Chon_Ctl
Bcl3 (15g)	0.00826539	-0.920709	29.4521	Dividing Chon_Ctl
Rela_extended (121g)	0.0206079	-0.318094	100	Dividing Chon_Ctl
Stat6_extended (17g)	0.020245	-0.358794	50.6849	Dividing Chon_Ctl
Rela (15g)	0.0130837	-1.3093	32.8767	Dividing Chon_Ctl
Erf_extended (410g)	0.0602639	0.887656	100	Dividing Chon_Ctl
Erf (11g)	0.0257436	0.668665	46.5753	Dividing Chon_Ctl
Max_extended (915g)	0.111762	-1.53663	100	Dividing Chon_Ctl
Max (14g)	0.00780468	-1.76068	30.8219	Dividing Chon_Ctl
Zfp369_extended (306g)	0.0462406	0.0956978	100	Dividing Chon_Ctl
Zfp369 (16g)	0.0150549	-1.4485	39.0411	Dividing Chon_Ctl
Hdac2_extended (30g)	0.0131865	-0.905773	56.1644	Dividing Chon_Ctl
Klf10_extended (29g)	0.0114522	-0.648684	52.0548	Dividing Chon_Ctl
Zfp647 (17g)	0.0332175	0.52738	73.2877	Dividing Chon_Ctl
Hes1_extended (12g)	0.0162823	-0.274312	39.0411	Dividing Chon_Ctl
Phf8_extended (668g)	0.068525	-0.0707476	100	Dividing Chon_Ctl
Brf1_extended (592g)	0.0842505	0.850901	100	Dividing Chon_Ctl
Rfx7_extended (25g)	0.0196539	-1.29975	67.1233	Dividing Chon_Ctl
Nr2c1_extended (16g)	0.0226416	-0.642682	56.1644	Dividing Chon_Ctl
Vezf1_extended (10g)	0.00875418	-1.40145	17.8082	Dividing Chon_Ctl
Rarb_extended (82g)	0.0517081	-0.474774	100	Dividing Chon_Ctl
Sp4_extended (26g)	0.0178129	-1.44388	64.3836	Dividing Chon_Ctl
Id2 (41g)	0.0359496	-0.904698	98.6301	Dividing Chon_Ctl
Zfp825_extended (35g)	0.0361498	-0.871394	97.2603	Dividing Chon_Ctl
Bdp1_extended (83g)	0.0550816	-0.187956	100	Dividing Chon_Ctl
Smad4 (21g)	0.0772928	1.29128	95.8904	Dividing Chon_Ctl
Sp2_extended (244g)	0.0484616	1.44597	100	Dividing Chon_Ctl
Jund_extended (71g)	0.0292878	-0.635636	99.3151	Dividing Chon_Ctl
Rbbp5_extended (262g)	0.0494057	0.112978	100	Dividing Chon_Ctl
Maz_extended (143g)	0.0307349	0.0939242	100	Dividing Chon_Ctl
Zfp35_extended (14g)	0.00864116	-0.259967	20.5479	Dividing Chon_Ctl
Pml_extended (479g)	0.0531609	-0.806229	100	Dividing Chon_Ctl
Trp53_extended (13g)	0.0511426	1.169	76.0274	Dividing Chon_Ctl
Klf12_extended (62g)	0.077033	0.415293	100	Dividing Chon_Ctl
Zfp937 (29g)	0.0169649	-0.456932	71.9178	Dividing Chon_Ctl
Mios_extended (18g)	0.0124577	-0.965158	45.2055	Dividing Chon_Ctl
Tgif1_extended (17g)	0.00950459	0.543431	32.8767	Dividing Chon_Ctl
Myog_extended (30g)	0.0186708	-0.662964	66.4384	Dividing Chon_Ctl
Tead2_extended (24g)	0.0199264	0.507878	65.0685	Dividing Chon_Ctl
Rfx3_extended (33g)	0.0297126	1.74517	95.2055	Dividing Chon_Ctl
Rfx3 (10g)	0.0398723	0.724532	61.6438	Dividing Chon_Ctl
Hoxa7_extended (21g)	0.00777357	-0.782842	36.3014	Dividing Chon_Ctl
Hoxa7 (12g)	0.00662655	-0.852682	19.1781	Dividing Chon_Ctl
Etv3_extended (105g)	0.0111921	-1.19448	93.8356	Dividing Chon_Ctl
Etv3 (10g)	0.00852616	-0.558967	19.863	Dividing Chon_Ctl
Nfe2l1_extended (45g)	0.0368194	-0.871473	97.9452	Dividing Chon_Ctl
Smarcc2_extended (28g)	0.0536284	0.278691	97.9452	Dividing Chon_Ctl
Zfp597_extended (41g)	0.0362839	0.819069	95.8904	Dividing Chon_Ctl
Jdp2_extended (13g)	0.0245369	-1.02839	51.3699	Dividing Chon_Ctl
Cebpz_extended (12g)	0.0534407	-0.179571	78.7671	Dividing Chon_Ctl
Mafg_extended (46g)	0.0263591	-0.508777	94.5205	Dividing Chon_Ctl
Foxk1_extended (20g)	0.0638771	0.609605	93.8356	Dividing Chon_Ctl
Ep300_extended (26g)	0.0138371	-0.693524	56.8493	Dividing Chon_Ctl
Elf1 (15g)	0.0290581	0.371938	63.0137	Dividing Chon_Ctl
Hoxc11_extended (20g)	0.0196973	0.598799	63.0137	Dividing Chon_Ctl
Zfp362_extended (17g)	0.0289183	-0.48362	68.4932	Dividing Chon_Ctl
Srebf1_extended (412g)	0.0413436	1.16056	100	Dividing Chon_Ctl
Crem_extended (14g)	0.015	-1.11449	37.6712	Dividing Chon_Ctl
Prkaa2_extended (27g)	0.0307306	-0.128347	78.7671	Dividing Chon_Ctl
Etv6_extended (45g)	0.0546988	-0.637418	99.3151	Dividing Chon_Ctl
Clock_extended (21g)	0.0811024	0.263835	97.2603	Dividing Chon_Ctl
Sin3a_extended (1052g)	0.150007	2.5	100	Dividing Chon_Ctl
Sin3a (28g)	0.0212619	-0.490229	72.6027	Dividing Chon_Ctl
Klf9_extended (12g)	0.00718875	-0.62603	23.2877	Dividing Chon_Ctl
Foxo1 (24g)	0.0207979	-0.888065	70.5479	Dividing Chon_Ctl
Smarcb1_extended (22g)	0.0131148	-0.718785	50	Dividing Chon_Ctl
Nr1h2_extended (22g)	0.0690283	1.21739	98.6301	Dividing Chon_Ctl
Fbxl19 (14g)	0.0495673	-0.240289	82.8767	Dividing Chon_Ctl
Gabpb1_extended (94g)	0.0367304	2.5	100	Dividing Chon_Ctl
Gabpb1 (13g)	0.044631	2.22726	76.0274	Dividing Chon_Ctl
Sp1_extended (54g)	0.02632	0.960007	97.2603	Dividing Chon_Ctl
Sp1 (14g)	0.019637	0.581616	51.3699	Dividing Chon_Ctl
Cebpg_extended (86g)	0.0615395	1.82993	100	Dividing Chon_Ctl
Cebpg (18g)	0.0197281	1.72639	57.5342	Dividing Chon_Ctl
Stat1_extended (243g)	0.0364966	0.667271	100	Dividing Chon_Ctl
Stat1 (28g)	0.0102401	-0.439562	52.7397	Dividing Chon_Ctl
Zfp523_extended (131g)	0.0564812	1.54925	100	Dividing Chon_Ctl
Irf3_extended (34g)	0.0545762	2.01785	96.5753	Dividing Chon_Ctl
Smarca4 (88g)	0.0548664	2.16679	100	Dividing Chon_Ctl
Nfya_extended (21g)	0.0159557	0.974585	59.589	Dividing Chon_Ctl
Zfp110_extended (184g)	0.03854	0.899937	100	Dividing Chon_Ctl
Tgif2_extended (16g)	0.018746	0.790783	50.6849	Dividing Chon_Ctl
Zfp869_extended (12g)	0.0091901	-0.647097	22.6027	Dividing Chon_Ctl
Chd1 (18g)	0.0172128	0.200095	50	Dividing Chon_Ctl
Ikzf2 (15g)	0.00979457	-0.726245	26.7123	Dividing Chon_Ctl
Foxc1_extended (16g)	0.0241409	1.45695	54.7945	Dividing Chon_Ctl
Nfic_extended (12g)	0.030468	0.614819	58.9041	Dividing Chon_Ctl
Myc_extended (20g)	0.00776969	-1.02504	34.9315	Dividing Chon_Ctl
Ddit3_extended (12g)	0.012501	0.43328	30.8219	Dividing Chon_Ctl
Six5_extended (14g)	0.00654862	-0.770556	25.3425	Dividing Chon_Ctl
Six5 (12g)	0.00744272	-0.604298	24.6575	Dividing Chon_Ctl
Polr3g_extended (20g)	0.0148599	-0.745322	49.3151	Dividing Chon_Ctl
Polr3g (11g)	0.0152678	-0.92091	31.5068	Dividing Chon_Ctl
Rfx5_extended (77g)	0.0299385	0.397707	100	Dividing Chon_Ctl
Rfx5 (49g)	0.0266779	-0.692905	95.2055	Dividing Chon_Ctl
Stat5b_extended (31g)	0.0513814	0.267544	97.9452	Dividing Chon_Ctl
Stat5b (15g)	0.0284791	-0.712052	58.9041	Dividing Chon_Ctl
Rarg_extended (34g)	0.0796731	0.0893569	99.3151	Dividing Chon_Ctl
Rarg (31g)	0.0812419	0.130572	98.6301	Dividing Chon_Ctl
Setdb1_extended (275g)	0.0790261	0.139677	100	Dividing Chon_Ctl
Setdb1 (129g)	0.0628579	-0.428049	100	Dividing Chon_Ctl
Tcf7l2_extended (55g)	0.0964834	-0.452655	100	Dividing Chon_Ctl
Tcf7l2 (19g)	0.0880972	-0.467464	97.9452	Dividing Chon_Ctl
Mta3_extended (24g)	0.0752025	-1.01107	98.6301	Dividing Chon_Ctl
Stat3_extended (13g)	0.0991692	-0.397454	95.8904	Dividing Chon_Ctl
Zfp160_extended (16g)	0.0693544	0.744979	94.5205	Dividing Chon_Ctl
Ppard_extended (11g)	0.0841865	-0.0914494	91.0959	Dividing Chon_Ctl
Bach1_extended (96g)	0.0349548	-1.20732	100	Dividing Chon_Ctl
Smad1 (20g)	0.0543257	-0.952018	92.4658	Dividing Chon_Ctl
Rxra_extended (18g)	0.0568494	-0.66771	91.0959	Dividing Chon_Ctl
Rxra (13g)	0.0746227	-0.430082	89.726	Dividing Chon_Ctl
Mga_extended (41g)	0.0734287	-0.786647	100	Dividing Chon_Ctl
Mga (37g)	0.0770947	-0.76328	100	Dividing Chon_Ctl
Tbx2_extended (27g)	0.0274713	-1.12807	81.5068	Dividing Chon_Ctl
Tbx2 (22g)	0.0294337	-0.948413	75.3425	Dividing Chon_Ctl
Foxa3_extended (29g)1	0.131625	-0.536787	100	Dividing Chon_ExpL
Runx3_extended (262g)1	0.120984	-0.558426	100	Dividing Chon_ExpL
Runx3 (57g)1	0.108302	-0.616235	100	Dividing Chon_ExpL
Mef2c_extended (69g)1	0.180768	-0.594157	100	Dividing Chon_ExpL
Mef2c (39g)1	0.155995	-0.561188	100	Dividing Chon_ExpL
Klf8_extended (30g)1	0.0657374	-0.589102	96.4706	Dividing Chon_ExpL
Foxo1_extended (54g)1	0.0940075	-0.607203	100	Dividing Chon_ExpL
Vdr (73g)1	0.116578	-0.654382	100	Dividing Chon_ExpL
Runx2 (19g)1	0.156307	-0.588961	100	Dividing Chon_ExpL
Mef2d_extended (35g)1	0.0877593	-0.728453	100	Dividing Chon_ExpL
Mef2d (22g)1	0.103037	-0.824063	100	Dividing Chon_ExpL
Irf2_extended (92g)1	0.0641581	-0.623409	100	Dividing Chon_ExpL
Irf2 (20g)1	0.0443054	-0.526425	81.1765	Dividing Chon_ExpL
Rreb1_extended (185g)1	0.093124	-0.617708	100	Dividing Chon_ExpL
Rreb1 (12g)1	0.0799679	-0.663233	85.8824	Dividing Chon_ExpL
Maf_extended (25g)1	0.024147	-0.736165	72.9412	Dividing Chon_ExpL
Maf (15g)1	0.0295782	-0.753665	58.8235	Dividing Chon_ExpL
Rb1_extended (842g)1	0.144275	-0.00606803	100	Dividing Chon_ExpL
Rb1 (138g)1	0.0941727	0.995188	100	Dividing Chon_ExpL
Tcf7l1_extended (49g)1	0.306951	0.0800426	100	Dividing Chon_ExpL
Tcf7l1 (26g)1	0.420059	0.0431275	100	Dividing Chon_ExpL
Creb3l2_extended (397g)1	0.202629	-0.409985	100	Dividing Chon_ExpL
Creb3l2 (226g)1	0.197982	-0.430144	100	Dividing Chon_ExpL
Tet1 (625g)1	0.155819	0.386235	100	Dividing Chon_ExpL
Zmiz1_extended (2352g)1	0.619933	0.00115659	100	Dividing Chon_ExpL
Zmiz1 (66g)1	0.216721	0.313263	100	Dividing Chon_ExpL
Sox8_extended (60g)1	0.0670983	0.166906	98.8235	Dividing Chon_ExpL
Sox8 (34g)1	0.0443145	0.0326315	90.5882	Dividing Chon_ExpL
Zbtb7c_extended (15g)1	0.0795124	-0.38811	91.7647	Dividing Chon_ExpL
Lef1_extended (43g)1	0.165487	0.495424	100	Dividing Chon_ExpL
Lef1 (15g)1	0.234887	0.645501	100	Dividing Chon_ExpL
Cux1 (26g)1	0.160902	-0.150836	100	Dividing Chon_ExpL
Glis1_extended (35g)1	0.0676042	-0.346022	98.8235	Dividing Chon_ExpL
Glis1 (31g)1	0.0506349	-0.469599	97.6471	Dividing Chon_ExpL
Shox2_extended (36g)1	0.0409969	-0.637027	95.2941	Dividing Chon_ExpL
Apex2 (16g)1	0.0541633	0.7349	89.4118	Dividing Chon_ExpL
Gli1_extended (13g)1	0.0354509	-0.214254	57.6471	Dividing Chon_ExpL
Gli1 (10g)1	0.041543	-0.306958	54.1176	Dividing Chon_ExpL
Usf2_extended (151g)1	0.059112	-0.163645	100	Dividing Chon_ExpL
Usf2 (60g)1	0.0542014	0.00491263	100	Dividing Chon_ExpL
Tfdp1_extended (2164g)1	0.538425	0.923597	100	Dividing Chon_ExpL
E2f3_extended (2671g)1	0.664172	0.42415	100	Dividing Chon_ExpL
E2f3 (2255g)1	0.544914	0.586597	100	Dividing Chon_ExpL
Bclaf1_extended (1997g)1	0.494802	0.32083	100	Dividing Chon_ExpL
Ezh2_extended (2931g)1	0.763555	1.09374	100	Dividing Chon_ExpL
Yy1_extended (2232g)1	0.561053	0.399516	100	Dividing Chon_ExpL
Xrcc4_extended (1988g)1	0.44091	0.0503907	100	Dividing Chon_ExpL
Kdm5a_extended (2572g)1	0.648669	-1.03971	100	Dividing Chon_ExpL
Mxi1_extended (2114g)1	0.520742	-0.397934	100	Dividing Chon_ExpL
Creb1_extended (1033g)1	0.206809	0.387864	100	Dividing Chon_ExpL
Zbtb7a_extended (1114g)1	0.250623	0.652299	100	Dividing Chon_ExpL
Smarca4_extended (2401g)1	0.662518	0.475025	100	Dividing Chon_ExpL
Srebf2_extended (2401g)1	0.591251	-0.838854	100	Dividing Chon_ExpL
Yy1 (786g)1	0.209059	0.742196	100	Dividing Chon_ExpL
Nr3c1_extended (458g)1	0.149428	0.84788	100	Dividing Chon_ExpL
Taf1_extended (2273g)1	0.535311	0.855008	100	Dividing Chon_ExpL
Taf1 (1132g)1	0.237613	0.780352	100	Dividing Chon_ExpL
Rad21_extended (1631g)1	0.357934	1.44621	100	Dividing Chon_ExpL
Ctcf_extended (1511g)1	0.339848	1.43817	100	Dividing Chon_ExpL
Nfatc2_extended (49g)1	0.11441	0.193773	100	Dividing Chon_ExpL
Nfatc2 (27g)1	0.109932	0.0615423	100	Dividing Chon_ExpL
Bach2_extended (30g)1	0.0591635	0.444462	98.8235	Dividing Chon_ExpL
Bach2 (10g)1	0.109126	0.430942	89.4118	Dividing Chon_ExpL
Nfatc1_extended (25g)1	0.119003	0.0431658	98.8235	Dividing Chon_ExpL
Nfatc1 (11g)1	0.129436	-0.0204897	95.2941	Dividing Chon_ExpL
Foxp4_extended (60g)1	0.120183	0.410462	100	Dividing Chon_ExpL
Glis2_extended (36g)1	0.0710549	0.428561	98.8235	Dividing Chon_ExpL
Erg_extended (40g)1	0.0764843	-0.261575	100	Dividing Chon_ExpL
Erg (15g)1	0.0655743	-0.222177	89.4118	Dividing Chon_ExpL
Fos_extended (175g)1	0.0499911	-0.0615789	100	Dividing Chon_ExpL
Fos (174g)1	0.050054	-0.0608062	100	Dividing Chon_ExpL
Ets1_extended (1041g)1	0.148358	-0.51846	100	Dividing Chon_ExpL
Klf3_extended (173g)1	0.0498322	-0.230968	100	Dividing Chon_ExpL
Klf13_extended (164g)1	0.0648022	0.672188	100	Dividing Chon_ExpL
Meis2_extended (41g)1	0.0653876	-0.23632	100	Dividing Chon_ExpL
Meis2 (28g)1	0.0715144	-0.199787	97.6471	Dividing Chon_ExpL
Zfp384_extended (470g)1	0.0818165	-0.544938	100	Dividing Chon_ExpL
Zfp384 (431g)1	0.0777377	-0.632564	100	Dividing Chon_ExpL
Glis3_extended (17g)1	0.119546	0.0314052	100	Dividing Chon_ExpL
Egr1_extended (1318g)1	0.227713	0.0199643	100	Dividing Chon_ExpL
Egr1 (67g)1	0.0888999	0.0563526	100	Dividing Chon_ExpL
Creb5_extended (12g)1	0.349685	-0.0143892	100	Dividing Chon_ExpL
Tcf4_extended (22g)1	0.477606	0.147816	100	Dividing Chon_ExpL
Foxp1_extended (285g)1	0.183173	0.180975	100	Dividing Chon_ExpL
Foxp1 (99g)1	0.208258	0.180587	100	Dividing Chon_ExpL
Tfdp2_extended (1563g)1	0.311925	0.60686	100	Dividing Chon_ExpL
Tfdp2 (937g)1	0.184026	0.625465	100	Dividing Chon_ExpL
Mef2a_extended (33g)1	0.232213	0.386299	100	Dividing Chon_ExpL
Adarb1 (13g)1	0.194132	0.296496	100	Dividing Chon_ExpL
Zeb1_extended (1549g)1	0.425644	0.36349	100	Dividing Chon_ExpL
Cux1_extended (563g)1	0.183536	0.117198	100	Dividing Chon_ExpL
Zeb1 (41g)1	0.29507	0.31643	100	Dividing Chon_ExpL
Nfib (26g)1	0.406531	0.548224	100	Dividing Chon_ExpL
Foxn3_extended (49g)1	0.156636	0.615505	100	Dividing Chon_ExpL
Foxn3 (46g)1	0.162071	0.669142	100	Dividing Chon_ExpL
Elk4_extended (805g)1	0.130619	0.728336	100	Dividing Chon_ExpL
Tbx15 (17g)1	0.262106	0.351889	100	Dividing Chon_ExpL
Foxp2_extended (889g)1	0.226235	0.542762	100	Dividing Chon_ExpL
Foxp2 (166g)1	0.147405	0.381206	100	Dividing Chon_ExpL
Zfx_extended (1226g)1	0.292186	0.555615	100	Dividing Chon_ExpL
Tbx15_extended (245g)1	0.206806	0.282547	100	Dividing Chon_ExpL
Hoxc6_extended (27g)1	0.0624082	0.845634	97.6471	Dividing Chon_ExpL
Hoxc8_extended (35g)1	0.0608097	1.02673	98.8235	Dividing Chon_ExpL
Hoxc5_extended (21g)1	0.0630054	1.17397	92.9412	Dividing Chon_ExpL
Hoxc9_extended (13g)1	0.0708019	1.10303	81.1765	Dividing Chon_ExpL
Hlf_extended (46g)1	0.0378138	-1.30621	97.6471	Dividing Chon_ExpL
Prrx1_extended (14g)1	0.106891	0.343097	95.2941	Dividing Chon_ExpL
Sox13_extended (12g)1	0.0386303	-0.958856	62.3529	Dividing Chon_ExpL
Fli1_extended (69g)1	0.0780142	0.671852	100	Dividing Chon_ExpL
Fli1 (38g)1	0.079698	1.21405	100	Dividing Chon_ExpL
Etv4_extended (63g)1	0.0457542	1.08112	100	Dividing Chon_ExpL
Creb3l1_extended (20g)1	0.0691082	0.283402	95.2941	Dividing Chon_ExpL
Rcor1_extended (72g)1	0.128063	0.934196	100	Dividing Chon_ExpL
Pbx1_extended (34g)1	0.33826	0.447782	100	Dividing Chon_ExpL
Pbx1 (31g)1	0.305957	0.463554	100	Dividing Chon_ExpL
Gtf3c2_extended (249g)1	0.077687	0.232367	100	Dividing Chon_ExpL
Hoxa9_extended (118g)1	0.076818	1.49092	100	Dividing Chon_ExpL
Nfyc_extended (12g)1	0.0218613	0.729443	47.0588	Dividing Chon_ExpL
Nfyc (10g)1	0.0227247	0.485545	45.8824	Dividing Chon_ExpL
Foxo3_extended (34g)1	0.0441505	-1.59023	96.4706	Dividing Chon_ExpL
Foxo3 (10g)1	0.0321074	-0.746367	50.5882	Dividing Chon_ExpL
Klf4_extended (55g)1	0.0253002	-0.313545	92.9412	Dividing Chon_ExpL
Klf4 (27g)1	0.0239729	-0.103675	77.6471	Dividing Chon_ExpL
Arntl_extended (308g)1	0.0455361	-1.10528	100	Dividing Chon_ExpL
Arntl (38g)1	0.0230409	-0.613337	88.2353	Dividing Chon_ExpL
Esrra_extended (398g)1	0.0452076	0.0675268	100	Dividing Chon_ExpL
Esrra (31g)1	0.0159638	-1.19562	68.2353	Dividing Chon_ExpL
Klf2_extended (37g)1	0.0229724	0.837455	85.8824	Dividing Chon_ExpL
Pknox1_extended (31g)1	0.026461	0.184248	83.5294	Dividing Chon_ExpL
Osr2_extended (23g)1	0.0197109	0.109791	57.6471	Dividing Chon_ExpL
Rel_extended (24g)1	0.0156685	-0.22793	56.4706	Dividing Chon_ExpL
Rel (21g)1	0.0157353	-0.139901	49.4118	Dividing Chon_ExpL
Relb_extended (39g)1	0.015432	0.165787	80	Dividing Chon_ExpL
Relb (35g)1	0.0151358	0.265363	76.4706	Dividing Chon_ExpL
Arnt_extended (95g)1	0.0430199	0.192494	100	Dividing Chon_ExpL
Arnt (66g)1	0.041117	0.531428	100	Dividing Chon_ExpL
Jun_extended (177g)1	0.0446504	0.244398	100	Dividing Chon_ExpL
Jun (59g)1	0.0498945	0.02947	100	Dividing Chon_ExpL
Pitx1_extended (16g)1	0.0340325	-0.383483	72.9412	Dividing Chon_ExpL
Pitx1 (13g)1	0.0344257	-0.194305	69.4118	Dividing Chon_ExpL
Zfp143_extended (479g)1	0.0630493	0.91285	100	Dividing Chon_ExpL
Zfp143 (101g)1	0.0571039	1.57348	100	Dividing Chon_ExpL
Stat5a_extended (221g)1	0.0383967	0.0240708	100	Dividing Chon_ExpL
Bhlhe40_extended (219g)1	0.0475213	0.725624	100	Dividing Chon_ExpL
Rara_extended (34g)1	0.0254342	0.22615	90.5882	Dividing Chon_ExpL
Tbx4_extended (25g)1	0.069861	0.331386	96.4706	Dividing Chon_ExpL
Elk3_extended (48g)1	0.0558151	0.946887	98.8235	Dividing Chon_ExpL
Patz1_extended (34g)1	0.0351578	0.434772	92.9412	Dividing Chon_ExpL
Nfyb_extended (25g)1	0.0480849	1.47403	92.9412	Dividing Chon_ExpL
Gmeb2_extended (15g)1	0.0628947	0.980482	87.0588	Dividing Chon_ExpL
Gmeb2 (13g)1	0.0713874	1.03817	84.7059	Dividing Chon_ExpL
Kdm5b_extended (381g)1	0.136989	0.291622	100	Dividing Chon_ExpL
Elf1_extended (199g)1	0.0882061	-1.08148	100	Dividing Chon_ExpL
Rest_extended (277g)1	0.0715731	-0.357393	100	Dividing Chon_ExpL
Kdm5a (16g)1	0.115245	-0.829565	98.8235	Dividing Chon_ExpL
Gmeb1 (199g)1	0.108395	0.89692	100	Dividing Chon_ExpL
Tcf12_extended (57g)1	0.121359	-0.203273	100	Dividing Chon_ExpL
Zbtb37 (297g)1	0.0706189	0.177721	100	Dividing Chon_ExpL
Hmbox1 (16g)1	0.0582334	-0.0640309	90.5882	Dividing Chon_ExpL
Nr2c2_extended (121g)1	0.0450734	0.990182	100	Dividing Chon_ExpL
Nr2c2 (10g)1	0.0333954	-0.166579	58.8235	Dividing Chon_ExpL
Myef2_extended (79g)1	0.0591264	1.39482	100	Dividing Chon_ExpL
Hmgn3_extended (73g)1	0.0363956	0.673789	100	Dividing Chon_ExpL
Nr3c1 (37g)1	0.0691379	1.17918	95.2941	Dividing Chon_ExpL
Mecp2 (158g)1	0.0563866	1.26317	100	Dividing Chon_ExpL
Nfkb1_extended (34g)1	0.0569512	-0.865663	100	Dividing Chon_ExpL
Hoxc10_extended (87g)1	0.0735339	0.00970591	100	Dividing Chon_ExpL
Bcl11a_extended (17g)1	0.0647286	0.368729	85.8824	Dividing Chon_ExpL
Atf7_extended (68g)1	0.034804	-0.346423	98.8235	Dividing Chon_ExpL
Atf7 (25g)1	0.0327538	-0.151355	77.6471	Dividing Chon_ExpL
Arntl2_extended (190g)1	0.0440649	-0.377829	100	Dividing Chon_ExpL
Arntl2 (35g)1	0.0446115	-0.00659838	96.4706	Dividing Chon_ExpL
Mybl2_extended (18g)1	0.0516901	1.91135	88.2353	Dividing Chon_ExpL
Mybl2 (11g)1	0.0326294	1.08539	58.8235	Dividing Chon_ExpL
E2f1_extended (1290g)1	0.168172	1.27224	100	Dividing Chon_ExpL
E2f1 (1099g)1	0.147147	1.37691	100	Dividing Chon_ExpL
Mybl1_extended (286g)1	0.089247	1.72033	100	Dividing Chon_ExpL
Mybl1 (283g)1	0.0888029	1.70922	100	Dividing Chon_ExpL
Tfdp1 (434g)1	0.0942843	1.55563	100	Dividing Chon_ExpL
E2f2_extended (912g)1	0.116941	1.65799	100	Dividing Chon_ExpL
E2f2 (833g)1	0.108133	1.60965	100	Dividing Chon_ExpL
E2f8_extended (720g)1	0.0905673	1.95327	100	Dividing Chon_ExpL
E2f8 (396g)1	0.0743097	1.8714	100	Dividing Chon_ExpL
Brca1_extended (138g)1	0.0838602	1.95189	100	Dividing Chon_ExpL
E2f7_extended (976g)1	0.183144	1.89132	100	Dividing Chon_ExpL
E2f7 (245g)1	0.0840104	2.0944	100	Dividing Chon_ExpL
Atf1_extended (43g)1	0.0472794	2.1916	100	Dividing Chon_ExpL
Atf1 (19g)1	0.050928	1.99503	84.7059	Dividing Chon_ExpL
Pbx3_extended (49g)1	0.0806797	1.97276	100	Dividing Chon_ExpL
Pbx3 (14g)1	0.0784767	2.06198	87.0588	Dividing Chon_ExpL
Atf6_extended (45g)1	0.0288324	-0.737081	94.1176	Dividing Chon_ExpL
Atf6 (17g)1	0.031764	-0.724809	71.7647	Dividing Chon_ExpL
Ar_extended (72g)1	0.0310053	0.0321306	97.6471	Dividing Chon_ExpL
Ar (15g)1	0.0305873	-0.566055	64.7059	Dividing Chon_ExpL
Ubtf_extended (533g)1	0.0515862	0.55271	100	Dividing Chon_ExpL
Ubtf (362g)1	0.0477732	0.681046	100	Dividing Chon_ExpL
Pax7 (16g)1	0.087418	-0.0870274	97.6471	Dividing Chon_ExpL
Arid3a_extended (164g)1	0.0327702	-0.848305	100	Dividing Chon_ExpL
Arid3a (143g)1	0.034107	-0.907639	100	Dividing Chon_ExpL
Hcfc1_extended (441g)1	0.0411886	0.394946	100	Dividing Chon_ExpL
Hcfc1 (295g)1	0.0395872	0.723764	100	Dividing Chon_ExpL
Usf1_extended (363g)1	0.0292198	-0.542235	100	Dividing Chon_ExpL
Usf1 (214g)1	0.0282618	-0.649639	100	Dividing Chon_ExpL
Gabpa_extended (407g)1	0.0286354	0.580389	100	Dividing Chon_ExpL
Gabpa (294g)1	0.0270072	0.411565	100	Dividing Chon_ExpL
Tead4 (27g)1	0.0276703	0.0650284	82.3529	Dividing Chon_ExpL
Nrf1_extended (26g)1	0.0556173	1.84597	94.1176	Dividing Chon_ExpL
Zfp62 (23g)1	0.0227251	1.16861	74.1176	Dividing Chon_ExpL
Nr2f2_extended (19g)1	0.0320996	0.0462435	76.4706	Dividing Chon_ExpL
E2f6_extended (476g)1	0.0383896	0.746967	100	Dividing Chon_ExpL
Gtf2f1_extended (420g)1	0.0417156	0.6722	100	Dividing Chon_ExpL
Zfp64_extended (12g)1	0.0142647	-0.704229	34.1176	Dividing Chon_ExpL
Zfp64 (10g)1	0.01389	-0.834615	27.0588	Dividing Chon_ExpL
Hoxa3_extended (31g)1	0.0229408	0.0660147	81.1765	Dividing Chon_ExpL
Hoxa3 (29g)1	0.0236851	-0.0505748	81.1765	Dividing Chon_ExpL
Ets2_extended (31g)1	0.0195761	-0.46053	74.1176	Dividing Chon_ExpL
Ets2 (19g)1	0.0148434	-1.13481	54.1176	Dividing Chon_ExpL
Bcl3_extended (24g)1	0.00762857	-1.34379	37.6471	Dividing Chon_ExpL
Bcl3 (15g)1	0.00718946	-1.26918	24.7059	Dividing Chon_ExpL
Rela_extended (121g)1	0.0218417	0.46453	100	Dividing Chon_ExpL
Stat6_extended (17g)1	0.0179117	-0.993766	55.2941	Dividing Chon_ExpL
Rela (15g)1	0.019184	0.0808593	47.0588	Dividing Chon_ExpL
Erf_extended (410g)1	0.0594798	0.271433	100	Dividing Chon_ExpL
Erf (11g)1	0.0220643	-0.281525	42.3529	Dividing Chon_ExpL
Max_extended (915g)1	0.112656	-1.28829	100	Dividing Chon_ExpL
Max (14g)1	0.014163	1.10938	38.8235	Dividing Chon_ExpL
Zfp369_extended (306g)1	0.05051	1.44159	100	Dividing Chon_ExpL
Zfp369 (16g)1	0.0211766	-0.494008	40	Dividing Chon_ExpL
Hdac2_extended (30g)1	0.0164474	0.371793	68.2353	Dividing Chon_ExpL
Klf10_extended (29g)1	0.0140743	0.0104833	67.0588	Dividing Chon_ExpL
Zfp647 (17g)1	0.0275859	-0.454872	72.9412	Dividing Chon_ExpL
Hes1_extended (12g)1	0.0133677	-0.823322	32.9412	Dividing Chon_ExpL
Phf8_extended (668g)1	0.0680864	-0.217619	100	Dividing Chon_ExpL
Brf1_extended (592g)1	0.0813965	0.098782	100	Dividing Chon_ExpL
Rfx7_extended (25g)1	0.0235162	0.151382	72.9412	Dividing Chon_ExpL
Nr2c1_extended (16g)1	0.0242179	-0.161489	54.1176	Dividing Chon_ExpL
Vezf1_extended (10g)1	0.0220414	0.784498	29.4118	Dividing Chon_ExpL
Rarb_extended (82g)1	0.0523666	-0.312209	100	Dividing Chon_ExpL
Sp4_extended (26g)1	0.0208103	-0.605885	70.5882	Dividing Chon_ExpL
Id2 (41g)1	0.0369086	-0.533464	96.4706	Dividing Chon_ExpL
Zfp825_extended (35g)1	0.0395717	-0.214756	96.4706	Dividing Chon_ExpL
Bdp1_extended (83g)1	0.0576121	0.306582	100	Dividing Chon_ExpL
Smad4 (21g)1	0.06773	-0.678953	97.6471	Dividing Chon_ExpL
Sp2_extended (244g)1	0.0479239	1.31099	100	Dividing Chon_ExpL
Jund_extended (71g)1	0.0273633	-1.31708	100	Dividing Chon_ExpL
Rbbp5_extended (262g)1	0.04806	-0.690186	100	Dividing Chon_ExpL
Maz_extended (143g)1	0.0302973	-0.102429	100	Dividing Chon_ExpL
Zfp35_extended (14g)1	0.0103872	0.348271	30.5882	Dividing Chon_ExpL
Pml_extended (479g)1	0.0541081	-0.408227	100	Dividing Chon_ExpL
Trp53_extended (13g)1	0.0418305	0.172118	69.4118	Dividing Chon_ExpL
Klf12_extended (62g)1	0.071331	-0.562873	100	Dividing Chon_ExpL
Zfp937 (29g)1	0.0179104	-0.273392	71.7647	Dividing Chon_ExpL
Mios_extended (18g)1	0.0178197	0.594938	49.4118	Dividing Chon_ExpL
Tgif1_extended (17g)1	0.00526159	-1.22833	22.3529	Dividing Chon_ExpL
Myog_extended (30g)1	0.023143	0.00728276	76.4706	Dividing Chon_ExpL
Tead2_extended (24g)1	0.0182417	0.142615	63.5294	Dividing Chon_ExpL
Rfx3_extended (33g)1	0.0297707	1.76432	88.2353	Dividing Chon_ExpL
Rfx3 (10g)1	0.0479502	1.62116	61.1765	Dividing Chon_ExpL
Hoxa7_extended (21g)1	0.00668231	-1.18686	34.1176	Dividing Chon_ExpL
Hoxa7 (12g)1	0.00499894	-1.3205	15.2941	Dividing Chon_ExpL
Etv3_extended (105g)1	0.0120277	-0.943062	94.1176	Dividing Chon_ExpL
Etv3 (10g)1	0.00993568	-0.164614	22.3529	Dividing Chon_ExpL
Nfe2l1_extended (45g)1	0.0406882	-0.625879	100	Dividing Chon_ExpL
Smarcc2_extended (28g)1	0.0567033	0.625048	97.6471	Dividing Chon_ExpL
Zfp597_extended (41g)1	0.0345371	0.249708	96.4706	Dividing Chon_ExpL
Jdp2_extended (13g)1	0.0288563	-0.379265	63.5294	Dividing Chon_ExpL
Cebpz_extended (12g)1	0.050785	-0.434606	70.5882	Dividing Chon_ExpL
Mafg_extended (46g)1	0.0276087	-0.176447	96.4706	Dividing Chon_ExpL
Foxk1_extended (20g)1	0.0721512	1.23203	92.9412	Dividing Chon_ExpL
Ep300_extended (26g)1	0.0143511	-0.523596	63.5294	Dividing Chon_ExpL
Elf1 (15g)1	0.0214092	-1.51464	52.9412	Dividing Chon_ExpL
Hoxc11_extended (20g)1	0.0212552	1.05903	64.7059	Dividing Chon_ExpL
Zfp362_extended (17g)1	0.0265507	-0.641599	65.8824	Dividing Chon_ExpL
Srebf1_extended (412g)1	0.0424815	1.90919	100	Dividing Chon_ExpL
Crem_extended (14g)1	0.0175079	-0.0604215	37.6471	Dividing Chon_ExpL
Prkaa2_extended (27g)1	0.0330294	0.54287	91.7647	Dividing Chon_ExpL
Etv6_extended (45g)1	0.0598493	0.091264	98.8235	Dividing Chon_ExpL
Clock_extended (21g)1	0.0769114	-0.31006	96.4706	Dividing Chon_ExpL
Sin3a_extended (1052g)1	0.142454	0.674394	100	Dividing Chon_ExpL
Sin3a (28g)1	0.0220164	-0.381618	78.8235	Dividing Chon_ExpL
Klf9_extended (12g)1	0.00957847	-0.420298	25.8824	Dividing Chon_ExpL
Foxo1 (24g)1	0.0252317	-0.62115	70.5882	Dividing Chon_ExpL
Smarcb1_extended (22g)1	0.0114338	-0.91708	47.0588	Dividing Chon_ExpL
Nr1h2_extended (22g)1	0.0585218	-0.193305	96.4706	Dividing Chon_ExpL
Fbxl19 (14g)1	0.0465162	-0.617452	72.9412	Dividing Chon_ExpL
Gabpb1_extended (94g)1	0.0310288	1.32179	100	Dividing Chon_ExpL
Gabpb1 (13g)1	0.0385948	1.445	68.2353	Dividing Chon_ExpL
Sp1_extended (54g)1	0.0295419	1.71323	96.4706	Dividing Chon_ExpL
Sp1 (14g)1	0.0196129	0.575149	54.1176	Dividing Chon_ExpL
Cebpg_extended (86g)1	0.0586415	1.30889	100	Dividing Chon_ExpL
Cebpg (18g)1	0.0199497	1.78983	44.7059	Dividing Chon_ExpL
Stat1_extended (243g)1	0.0365794	0.697898	100	Dividing Chon_ExpL
Stat1 (28g)1	0.0125307	0.45049	60	Dividing Chon_ExpL
Zfp523_extended (131g)1	0.0550448	1.17473	100	Dividing Chon_ExpL
Irf3_extended (34g)1	0.0480159	1.0018	96.4706	Dividing Chon_ExpL
Smarca4 (88g)1	0.0513781	1.46047	100	Dividing Chon_ExpL
Nfya_extended (21g)1	0.0163788	1.09557	56.4706	Dividing Chon_ExpL
Zfp110_extended (184g)1	0.0387477	1.00888	100	Dividing Chon_ExpL
Tgif2_extended (16g)1	0.0183696	0.696247	49.4118	Dividing Chon_ExpL
Zfp869_extended (12g)1	0.00886684	-0.779404	25.8824	Dividing Chon_ExpL
Chd1 (18g)1	0.0192285	0.77208	51.7647	Dividing Chon_ExpL
Ikzf2 (15g)1	0.0114717	-0.333255	38.8235	Dividing Chon_ExpL
Foxc1_extended (16g)1	0.023719	1.36441	56.4706	Dividing Chon_ExpL
Nfic_extended (12g)1	0.0348559	1.27513	58.8235	Dividing Chon_ExpL
Myc_extended (20g)1	0.00937148	-0.733538	40	Dividing Chon_ExpL
Ddit3_extended (12g)1	0.0145972	1.01996	31.7647	Dividing Chon_ExpL
Six5_extended (14g)1	0.00782635	-0.155843	23.5294	Dividing Chon_ExpL
Six5 (12g)1	0.00915143	0.0678845	23.5294	Dividing Chon_ExpL
Polr3g_extended (20g)1	0.0150289	-0.720089	50.5882	Dividing Chon_ExpL
Polr3g (11g)1	0.0171336	-0.692384	34.1176	Dividing Chon_ExpL
Rfx5_extended (77g)1	0.0353172	2.3185	100	Dividing Chon_ExpL
Rfx5 (49g)1	0.0321093	1.13788	98.8235	Dividing Chon_ExpL
Stat5b_extended (31g)1	0.0554716	0.871243	97.6471	Dividing Chon_ExpL
Stat5b (15g)1	0.0310557	-0.0435473	68.2353	Dividing Chon_ExpL
Rarg_extended (34g)1	0.0761156	-0.37814	100	Dividing Chon_ExpL
Rarg (31g)1	0.0786149	-0.245664	100	Dividing Chon_ExpL
Setdb1_extended (275g)1	0.0764605	-0.692899	100	Dividing Chon_ExpL
Setdb1 (129g)1	0.0639643	0.126053	100	Dividing Chon_ExpL
Tcf7l2_extended (55g)1	0.0928831	-0.606088	100	Dividing Chon_ExpL
Tcf7l2 (19g)1	0.0806283	-0.710206	98.8235	Dividing Chon_ExpL
Mta3_extended (24g)1	0.0766551	-0.833512	100	Dividing Chon_ExpL
Stat3_extended (13g)1	0.104467	-0.0385904	96.4706	Dividing Chon_ExpL
Zfp160_extended (16g)1	0.0702419	0.880762	94.1176	Dividing Chon_ExpL
Ppard_extended (11g)1	0.0879068	0.184248	88.2353	Dividing Chon_ExpL
Bach1_extended (96g)1	0.0390968	-0.280741	100	Dividing Chon_ExpL
Smad1 (20g)1	0.0612206	-0.589198	97.6471	Dividing Chon_ExpL
Rxra_extended (18g)1	0.0679348	1.18947	92.9412	Dividing Chon_ExpL
Rxra (13g)1	0.0853484	0.837086	92.9412	Dividing Chon_ExpL
Mga_extended (41g)1	0.0772239	-0.355699	98.8235	Dividing Chon_ExpL
Mga (37g)1	0.0799552	-0.472508	98.8235	Dividing Chon_ExpL
Tbx2_extended (27g)1	0.0335046	-0.430616	85.8824	Dividing Chon_ExpL
Tbx2 (22g)1	0.03384	-0.462281	80	Dividing Chon_ExpL
Foxa3_extended (29g)2	0.127676	-0.574797	99.1453	Dividing Chon_ExpR
Runx3_extended (262g)2	0.117962	-0.609218	100	Dividing Chon_ExpR
Runx3 (57g)2	0.105062	-0.659495	100	Dividing Chon_ExpR
Mef2c_extended (69g)2	0.178475	-0.615884	100	Dividing Chon_ExpR
Mef2c (39g)2	0.156772	-0.554043	100	Dividing Chon_ExpR
Klf8_extended (30g)2	0.0627391	-0.620452	99.1453	Dividing Chon_ExpR
Foxo1_extended (54g)2	0.0918327	-0.630591	100	Dividing Chon_ExpR
Vdr (73g)2	0.121769	-0.604968	100	Dividing Chon_ExpR
Runx2 (19g)2	0.154262	-0.598972	100	Dividing Chon_ExpR
Mef2d_extended (35g)2	0.0880148	-0.724657	100	Dividing Chon_ExpR
Mef2d (22g)2	0.102619	-0.831835	100	Dividing Chon_ExpR
Irf2_extended (92g)2	0.0658474	-0.571755	100	Dividing Chon_ExpR
Irf2 (20g)2	0.0441625	-0.532126	86.3248	Dividing Chon_ExpR
Rreb1_extended (185g)2	0.0889409	-0.72449	100	Dividing Chon_ExpR
Rreb1 (12g)2	0.0820874	-0.644802	84.6154	Dividing Chon_ExpR
Maf_extended (25g)2	0.0190732	-1.0161	63.2479	Dividing Chon_ExpR
Maf (15g)2	0.0228861	-0.985374	52.9915	Dividing Chon_ExpR
Rb1_extended (842g)2	0.141862	-0.200496	100	Dividing Chon_ExpR
Rb1 (138g)2	0.090444	0.433054	100	Dividing Chon_ExpR
Tcf7l1_extended (49g)2	0.306808	0.0773619	100	Dividing Chon_ExpR
Tcf7l1 (26g)2	0.423465	0.0814479	100	Dividing Chon_ExpR
Creb3l2_extended (397g)2	0.203923	-0.359359	100	Dividing Chon_ExpR
Creb3l2 (226g)2	0.198982	-0.397151	100	Dividing Chon_ExpR
Tet1 (625g)2	0.159299	0.782547	100	Dividing Chon_ExpR
Zmiz1_extended (2352g)2	0.630624	0.324624	100	Dividing Chon_ExpR
Zmiz1 (66g)2	0.232624	0.776173	100	Dividing Chon_ExpR
Sox8_extended (60g)2	0.0669631	0.158632	100	Dividing Chon_ExpR
Sox8 (34g)2	0.0484422	0.343904	95.7265	Dividing Chon_ExpR
Zbtb7c_extended (15g)2	0.0798362	-0.375984	88.8889	Dividing Chon_ExpR
Lef1_extended (43g)2	0.172308	0.694026	100	Dividing Chon_ExpR
Lef1 (15g)2	0.260004	1.08105	99.1453	Dividing Chon_ExpR
Cux1 (26g)2	0.157765	-0.318212	100	Dividing Chon_ExpR
Glis1_extended (35g)2	0.0595242	-0.781354	99.1453	Dividing Chon_ExpR
Glis1 (31g)2	0.0451742	-0.80339	96.5812	Dividing Chon_ExpR
Shox2_extended (36g)2	0.0428101	-0.478563	99.1453	Dividing Chon_ExpR
Apex2 (16g)2	0.0515897	0.461015	84.6154	Dividing Chon_ExpR
Gli1_extended (13g)2	0.0410474	0.163836	65.812	Dividing Chon_ExpR
Gli1 (10g)2	0.0468303	-0.0275279	61.5385	Dividing Chon_ExpR
Usf2_extended (151g)2	0.0554724	-0.605028	100	Dividing Chon_ExpR
Usf2 (60g)2	0.0515022	-0.261906	100	Dividing Chon_ExpR
Tfdp1_extended (2164g)2	0.533239	0.75102	100	Dividing Chon_ExpR
E2f3_extended (2671g)2	0.669718	0.645803	100	Dividing Chon_ExpR
E2f3 (2255g)2	0.549831	0.844311	100	Dividing Chon_ExpR
Bclaf1_extended (1997g)2	0.503236	0.823303	100	Dividing Chon_ExpR
Ezh2_extended (2931g)2	0.775595	1.36457	100	Dividing Chon_ExpR
Yy1_extended (2232g)2	0.573198	0.904481	100	Dividing Chon_ExpR
Xrcc4_extended (1988g)2	0.443134	0.197653	100	Dividing Chon_ExpR
Kdm5a_extended (2572g)2	0.656378	-0.749213	100	Dividing Chon_ExpR
Mxi1_extended (2114g)2	0.527546	-0.195205	100	Dividing Chon_ExpR
Creb1_extended (1033g)2	0.212449	1.09292	100	Dividing Chon_ExpR
Zbtb7a_extended (1114g)2	0.255349	1.12201	100	Dividing Chon_ExpR
Smarca4_extended (2401g)2	0.671003	0.893167	100	Dividing Chon_ExpR
Srebf2_extended (2401g)2	0.595269	-0.70987	100	Dividing Chon_ExpR
Yy1 (786g)2	0.210374	0.910487	100	Dividing Chon_ExpR
Nr3c1_extended (458g)2	0.148134	0.678314	100	Dividing Chon_ExpR
Taf1_extended (2273g)2	0.540402	1.02738	100	Dividing Chon_ExpR
Taf1 (1132g)2	0.240544	1.03281	100	Dividing Chon_ExpR
Rad21_extended (1631g)2	0.368414	1.85264	100	Dividing Chon_ExpR
Ctcf_extended (1511g)2	0.345117	1.66816	100	Dividing Chon_ExpR
Nfatc2_extended (49g)2	0.117255	0.325684	100	Dividing Chon_ExpR
Nfatc2 (27g)2	0.109725	0.0506266	100	Dividing Chon_ExpR
Bach2_extended (30g)2	0.0571157	0.323469	95.7265	Dividing Chon_ExpR
Bach2 (10g)2	0.107069	0.368735	85.4701	Dividing Chon_ExpR
Nfatc1_extended (25g)2	0.138632	0.447896	99.1453	Dividing Chon_ExpR
Nfatc1 (11g)2	0.160054	0.54167	95.7265	Dividing Chon_ExpR
Foxp4_extended (60g)2	0.134323	0.983532	100	Dividing Chon_ExpR
Glis2_extended (36g)2	0.0744506	0.693928	99.1453	Dividing Chon_ExpR
Erg_extended (40g)2	0.0892814	0.262051	100	Dividing Chon_ExpR
Erg (15g)2	0.0760485	0.343976	89.7436	Dividing Chon_ExpR
Fos_extended (175g)2	0.049137	-0.152415	100	Dividing Chon_ExpR
Fos (174g)2	0.0491982	-0.151351	100	Dividing Chon_ExpR
Ets1_extended (1041g)2	0.1506	-0.160577	100	Dividing Chon_ExpR
Klf3_extended (173g)2	0.0495907	-0.270792	100	Dividing Chon_ExpR
Klf13_extended (164g)2	0.0682062	0.995148	100	Dividing Chon_ExpR
Meis2_extended (41g)2	0.0750566	0.364096	100	Dividing Chon_ExpR
Meis2 (28g)2	0.086435	0.548863	99.1453	Dividing Chon_ExpR
Zfp384_extended (470g)2	0.0836966	-0.20965	100	Dividing Chon_ExpR
Zfp384 (431g)2	0.0804134	-0.147892	100	Dividing Chon_ExpR
Glis3_extended (17g)2	0.150087	0.760256	99.1453	Dividing Chon_ExpR
Egr1_extended (1318g)2	0.232665	0.167506	100	Dividing Chon_ExpR
Egr1 (67g)2	0.0955885	0.269314	100	Dividing Chon_ExpR
Creb5_extended (12g)2	0.379937	0.242205	100	Dividing Chon_ExpR
Tcf4_extended (22g)2	0.517441	0.435588	100	Dividing Chon_ExpR
Foxp1_extended (285g)2	0.192594	0.452981	100	Dividing Chon_ExpR
Foxp1 (99g)2	0.222957	0.463145	100	Dividing Chon_ExpR
Tfdp2_extended (1563g)2	0.316214	0.771299	100	Dividing Chon_ExpR
Tfdp2 (937g)2	0.189164	0.994207	100	Dividing Chon_ExpR
Mef2a_extended (33g)2	0.238778	0.541192	100	Dividing Chon_ExpR
Adarb1 (13g)2	0.19662	0.341124	99.1453	Dividing Chon_ExpR
Zeb1_extended (1549g)2	0.427438	0.416587	100	Dividing Chon_ExpR
Cux1_extended (563g)2	0.184958	0.225071	100	Dividing Chon_ExpR
Zeb1 (41g)2	0.285377	0.159906	100	Dividing Chon_ExpR
Nfib (26g)2	0.405496	0.537098	100	Dividing Chon_ExpR
Foxn3_extended (49g)2	0.163828	0.975865	100	Dividing Chon_ExpR
Foxn3 (46g)2	0.168629	0.977423	100	Dividing Chon_ExpR
Elk4_extended (805g)2	0.131795	0.883056	100	Dividing Chon_ExpR
Tbx15 (17g)2	0.292992	0.883755	100	Dividing Chon_ExpR
Foxp2_extended (889g)2	0.233855	0.853873	100	Dividing Chon_ExpR
Foxp2 (166g)2	0.155712	0.799889	100	Dividing Chon_ExpR
Zfx_extended (1226g)2	0.298597	0.853589	100	Dividing Chon_ExpR
Tbx15_extended (245g)2	0.219978	0.710203	100	Dividing Chon_ExpR
Hoxc6_extended (27g)2	0.0729339	1.71071	100	Dividing Chon_ExpR
Hoxc8_extended (35g)2	0.0654747	1.32137	99.1453	Dividing Chon_ExpR
Hoxc5_extended (21g)2	0.0664352	1.41502	93.1624	Dividing Chon_ExpR
Hoxc9_extended (13g)2	0.0832003	1.88745	84.6154	Dividing Chon_ExpR
Hlf_extended (46g)2	0.0422057	-0.458922	100	Dividing Chon_ExpR
Prrx1_extended (14g)2	0.113291	0.61825	94.0171	Dividing Chon_ExpR
Sox13_extended (12g)2	0.0452055	-0.398759	69.2308	Dividing Chon_ExpR
Fli1_extended (69g)2	0.0843428	1.2719	100	Dividing Chon_ExpR
Fli1 (38g)2	0.0804668	1.27504	100	Dividing Chon_ExpR
Etv4_extended (63g)2	0.0442521	0.932258	100	Dividing Chon_ExpR
Creb3l1_extended (20g)2	0.0698074	0.337798	94.8718	Dividing Chon_ExpR
Rcor1_extended (72g)2	0.129745	1.0888	100	Dividing Chon_ExpR
Pbx1_extended (34g)2	0.352646	0.741969	100	Dividing Chon_ExpR
Pbx1 (31g)2	0.317954	0.726965	100	Dividing Chon_ExpR
Gtf3c2_extended (249g)2	0.0824137	0.921748	100	Dividing Chon_ExpR
Hoxa9_extended (118g)2	0.0699994	0.540628	100	Dividing Chon_ExpR
Nfyc_extended (12g)2	0.0189249	-0.0382239	39.3162	Dividing Chon_ExpR
Nfyc (10g)2	0.0200506	-0.157679	35.0427	Dividing Chon_ExpR
Foxo3_extended (34g)2	0.0448479	-1.47025	97.4359	Dividing Chon_ExpR
Foxo3 (10g)2	0.0425773	0.539791	64.9573	Dividing Chon_ExpR
Klf4_extended (55g)2	0.0261636	-0.193652	99.1453	Dividing Chon_ExpR
Klf4 (27g)2	0.0227338	-0.271128	77.7778	Dividing Chon_ExpR
Arntl_extended (308g)2	0.0456859	-1.05869	100	Dividing Chon_ExpR
Arntl (38g)2	0.0206368	-1.2437	84.6154	Dividing Chon_ExpR
Esrra_extended (398g)2	0.045048	-0.0117215	100	Dividing Chon_ExpR
Esrra (31g)2	0.0179293	-0.819075	68.3761	Dividing Chon_ExpR
Klf2_extended (37g)2	0.0272227	1.72956	90.5983	Dividing Chon_ExpR
Pknox1_extended (31g)2	0.0254148	-0.0770757	82.906	Dividing Chon_ExpR
Osr2_extended (23g)2	0.0180602	-0.111981	48.7179	Dividing Chon_ExpR
Rel_extended (24g)2	0.0111602	-1.38484	45.2991	Dividing Chon_ExpR
Rel (21g)2	0.0116508	-1.21817	41.8803	Dividing Chon_ExpR
Relb_extended (39g)2	0.0146889	0.00263542	76.0684	Dividing Chon_ExpR
Relb (35g)2	0.015119	0.261317	71.7949	Dividing Chon_ExpR
Arnt_extended (95g)2	0.0429335	0.175429	100	Dividing Chon_ExpR
Arnt (66g)2	0.0409817	0.504646	100	Dividing Chon_ExpR
Jun_extended (177g)2	0.0458495	0.492697	100	Dividing Chon_ExpR
Jun (59g)2	0.0519818	0.393261	100	Dividing Chon_ExpR
Pitx1_extended (16g)2	0.0436023	0.841379	77.7778	Dividing Chon_ExpR
Pitx1 (13g)2	0.0448459	1.18936	70.9402	Dividing Chon_ExpR
Zfp143_extended (479g)2	0.0629291	0.884165	100	Dividing Chon_ExpR
Zfp143 (101g)2	0.0550399	1.20364	100	Dividing Chon_ExpR
Stat5a_extended (221g)2	0.0392246	0.258771	100	Dividing Chon_ExpR
Bhlhe40_extended (219g)2	0.0503337	1.30969	100	Dividing Chon_ExpR
Rara_extended (34g)2	0.0267148	0.51203	87.1795	Dividing Chon_ExpR
Tbx4_extended (25g)2	0.0732789	0.514676	96.5812	Dividing Chon_ExpR
Elk3_extended (48g)2	0.0533522	0.568987	100	Dividing Chon_ExpR
Patz1_extended (34g)2	0.0360001	0.568115	92.3077	Dividing Chon_ExpR
Nfyb_extended (25g)2	0.04488	1.03339	90.5983	Dividing Chon_ExpR
Gmeb2_extended (15g)2	0.0655037	1.23663	90.5983	Dividing Chon_ExpR
Gmeb2 (13g)2	0.074252	1.28838	90.5983	Dividing Chon_ExpR
Kdm5b_extended (381g)2	0.138058	0.428868	100	Dividing Chon_ExpR
Elf1_extended (199g)2	0.0919631	0.00699204	100	Dividing Chon_ExpR
Rest_extended (277g)2	0.0704442	-0.628563	100	Dividing Chon_ExpR
Kdm5a (16g)2	0.125694	0.0552586	98.2906	Dividing Chon_ExpR
Gmeb1 (199g)2	0.106962	0.536023	100	Dividing Chon_ExpR
Tcf12_extended (57g)2	0.126721	0.176353	100	Dividing Chon_ExpR
Zbtb37 (297g)2	0.0734731	1.18204	100	Dividing Chon_ExpR
Hmbox1 (16g)2	0.0581412	-0.0757513	86.3248	Dividing Chon_ExpR
Nr2c2_extended (121g)2	0.0469371	1.471	100	Dividing Chon_ExpR
Nr2c2 (10g)2	0.0385266	0.568125	61.5385	Dividing Chon_ExpR
Myef2_extended (79g)2	0.0573852	1.20065	100	Dividing Chon_ExpR
Hmgn3_extended (73g)2	0.0382801	1.03013	100	Dividing Chon_ExpR
Nr3c1 (37g)2	0.0625109	0.593116	95.7265	Dividing Chon_ExpR
Mecp2 (158g)2	0.0545791	0.830521	100	Dividing Chon_ExpR
Nfkb1_extended (34g)2	0.060707	-0.280747	100	Dividing Chon_ExpR
Hoxc10_extended (87g)2	0.0813254	0.993586	100	Dividing Chon_ExpR
Bcl11a_extended (17g)2	0.0665733	0.457143	94.0171	Dividing Chon_ExpR
Atf7_extended (68g)2	0.0380078	0.0630285	100	Dividing Chon_ExpR
Atf7 (25g)2	0.0288309	-0.816153	86.3248	Dividing Chon_ExpR
Arntl2_extended (190g)2	0.0460312	-0.0140995	100	Dividing Chon_ExpR
Arntl2 (35g)2	0.0450613	0.109714	99.1453	Dividing Chon_ExpR
Mybl2_extended (18g)2	0.0425983	1.12103	79.4872	Dividing Chon_ExpR
Mybl2 (11g)2	0.0266534	0.358428	49.5726	Dividing Chon_ExpR
E2f1_extended (1290g)2	0.163815	0.687309	100	Dividing Chon_ExpR
E2f1 (1099g)2	0.143238	0.78481	100	Dividing Chon_ExpR
Mybl1_extended (286g)2	0.0916907	1.93116	100	Dividing Chon_ExpR
Mybl1 (283g)2	0.0915442	1.94571	100	Dividing Chon_ExpR
Tfdp1 (434g)2	0.0915401	1.17388	100	Dividing Chon_ExpR
E2f2_extended (912g)2	0.111831	1.23528	100	Dividing Chon_ExpR
E2f2 (833g)2	0.103665	1.21915	100	Dividing Chon_ExpR
E2f8_extended (720g)2	0.0889095	1.82518	100	Dividing Chon_ExpR
E2f8 (396g)2	0.0748242	1.91629	100	Dividing Chon_ExpR
Brca1_extended (138g)2	0.0840043	1.95939	100	Dividing Chon_ExpR
E2f7_extended (976g)2	0.181166	1.80803	100	Dividing Chon_ExpR
E2f7 (245g)2	0.0803655	1.9136	100	Dividing Chon_ExpR
Atf1_extended (43g)2	0.0430756	1.78761	99.1453	Dividing Chon_ExpR
Atf1 (19g)2	0.0525102	2.10389	85.4701	Dividing Chon_ExpR
Pbx3_extended (49g)2	0.075296	1.57827	100	Dividing Chon_ExpR
Pbx3 (14g)2	0.0674676	1.19679	88.0342	Dividing Chon_ExpR
Atf6_extended (45g)2	0.0289447	-0.719184	96.5812	Dividing Chon_ExpR
Atf6 (17g)2	0.038364	0.171282	76.9231	Dividing Chon_ExpR
Ar_extended (72g)2	0.0338003	0.520558	100	Dividing Chon_ExpR
Ar (15g)2	0.0318101	-0.48742	68.3761	Dividing Chon_ExpR
Ubtf_extended (533g)2	0.0498538	-0.0921018	100	Dividing Chon_ExpR
Ubtf (362g)2	0.0451683	-0.261337	100	Dividing Chon_ExpR
Pax7 (16g)2	0.0729567	-1.16325	89.7436	Dividing Chon_ExpR
Arid3a_extended (164g)2	0.0324072	-0.927419	100	Dividing Chon_ExpR
Arid3a (143g)2	0.0343019	-0.866544	100	Dividing Chon_ExpR
Hcfc1_extended (441g)2	0.0407237	0.17424	100	Dividing Chon_ExpR
Hcfc1 (295g)2	0.037471	-0.309015	100	Dividing Chon_ExpR
Usf1_extended (363g)2	0.0284536	-0.904825	100	Dividing Chon_ExpR
Usf1 (214g)2	0.0284265	-0.559202	100	Dividing Chon_ExpR
Gabpa_extended (407g)2	0.0276148	0.0558298	100	Dividing Chon_ExpR
Gabpa (294g)2	0.0266174	0.191251	100	Dividing Chon_ExpR
Tead4 (27g)2	0.0173416	-0.94418	69.2308	Dividing Chon_ExpR
Nrf1_extended (26g)2	0.0507419	1.00852	92.3077	Dividing Chon_ExpR
Zfp62 (23g)2	0.022568	1.12793	70.9402	Dividing Chon_ExpR
Nr2f2_extended (19g)2	0.0316701	0.000172246	72.6496	Dividing Chon_ExpR
E2f6_extended (476g)2	0.0381423	0.651345	100	Dividing Chon_ExpR
Gtf2f1_extended (420g)2	0.0377617	-0.485829	100	Dividing Chon_ExpR
Zfp64_extended (12g)2	0.0154843	-0.544373	33.3333	Dividing Chon_ExpR
Zfp64 (10g)2	0.0165602	-0.537321	32.4786	Dividing Chon_ExpR
Hoxa3_extended (31g)2	0.0245864	0.458478	84.6154	Dividing Chon_ExpR
Hoxa3 (29g)2	0.0262376	0.525511	84.6154	Dividing Chon_ExpR
Ets2_extended (31g)2	0.0209856	0.134763	80.3419	Dividing Chon_ExpR
Ets2 (19g)2	0.0186396	0.693755	58.1197	Dividing Chon_ExpR
Bcl3_extended (24g)2	0.0113647	-0.369851	52.9915	Dividing Chon_ExpR
Bcl3 (15g)2	0.00903313	-0.672051	30.7692	Dividing Chon_ExpR
Rela_extended (121g)2	0.0202981	-0.514673	100	Dividing Chon_ExpR
Stat6_extended (17g)2	0.0153411	-1.69335	44.4444	Dividing Chon_ExpR
Rela (15g)2	0.0134673	-1.22188	36.7521	Dividing Chon_ExpR
Erf_extended (410g)2	0.0583636	-0.605727	100	Dividing Chon_ExpR
Erf (11g)2	0.0310725	2.04489	58.1197	Dividing Chon_ExpR
Max_extended (915g)2	0.113059	-1.17651	100	Dividing Chon_ExpR
Max (14g)2	0.0104147	-0.582564	33.3333	Dividing Chon_ExpR
Zfp369_extended (306g)2	0.0473289	0.438769	100	Dividing Chon_ExpR
Zfp369 (16g)2	0.0160932	-1.2866	47.8632	Dividing Chon_ExpR
Hdac2_extended (30g)2	0.0135383	-0.767923	62.3932	Dividing Chon_ExpR
Klf10_extended (29g)2	0.0116689	-0.594196	58.9744	Dividing Chon_ExpR
Zfp647 (17g)2	0.0357692	0.97245	77.7778	Dividing Chon_ExpR
Hes1_extended (12g)2	0.0157875	-0.367515	38.4615	Dividing Chon_ExpR
Phf8_extended (668g)2	0.0671237	-0.539944	100	Dividing Chon_ExpR
Brf1_extended (592g)2	0.0814315	0.108	100	Dividing Chon_ExpR
Rfx7_extended (25g)2	0.0221422	-0.364858	71.7949	Dividing Chon_ExpR
Nr2c1_extended (16g)2	0.0196466	-1.55703	58.9744	Dividing Chon_ExpR
Vezf1_extended (10g)2	0.0191942	0.316087	35.0427	Dividing Chon_ExpR
Rarb_extended (82g)2	0.0528254	-0.198946	100	Dividing Chon_ExpR
Sp4_extended (26g)2	0.0203432	-0.736475	71.7949	Dividing Chon_ExpR
Id2 (41g)2	0.0372096	-0.41693	97.4359	Dividing Chon_ExpR
Zfp825_extended (35g)2	0.0375472	-0.60325	94.0171	Dividing Chon_ExpR
Bdp1_extended (83g)2	0.0520597	-0.778508	100	Dividing Chon_ExpR
Smad4 (21g)2	0.0719771	0.196072	97.4359	Dividing Chon_ExpR
Sp2_extended (244g)2	0.0493629	1.6722	100	Dividing Chon_ExpR
Jund_extended (71g)2	0.0302041	-0.311221	98.2906	Dividing Chon_ExpR
Rbbp5_extended (262g)2	0.0482684	-0.565858	100	Dividing Chon_ExpR
Maz_extended (143g)2	0.030955	0.192727	100	Dividing Chon_ExpR
Zfp35_extended (14g)2	0.00449837	-1.70313	15.3846	Dividing Chon_ExpR
Pml_extended (479g)2	0.0518512	-1.35654	100	Dividing Chon_ExpR
Trp53_extended (13g)2	0.0484746	0.883384	72.6496	Dividing Chon_ExpR
Klf12_extended (62g)2	0.0732103	-0.240492	100	Dividing Chon_ExpR
Zfp937 (29g)2	0.0156491	-0.71235	71.7949	Dividing Chon_ExpR
Mios_extended (18g)2	0.0146526	-0.326559	48.7179	Dividing Chon_ExpR
Tgif1_extended (17g)2	0.00868209	0.199978	24.7863	Dividing Chon_ExpR
Myog_extended (30g)2	0.0215634	-0.22945	82.0513	Dividing Chon_ExpR
Tead2_extended (24g)2	0.0187782	0.258929	70.0855	Dividing Chon_ExpR
Rfx3_extended (33g)2	0.0283274	1.28846	89.7436	Dividing Chon_ExpR
Rfx3 (10g)2	0.0390469	0.632912	58.9744	Dividing Chon_ExpR
Hoxa7_extended (21g)2	0.00636844	-1.30306	32.4786	Dividing Chon_ExpR
Hoxa7 (12g)2	0.00661384	-0.856334	17.094	Dividing Chon_ExpR
Etv3_extended (105g)2	0.0119164	-0.976554	95.7265	Dividing Chon_ExpR
Etv3 (10g)2	0.00619836	-1.21023	14.5299	Dividing Chon_ExpR
Nfe2l1_extended (45g)2	0.0388203	-0.744454	96.5812	Dividing Chon_ExpR
Smarcc2_extended (28g)2	0.0607691	1.08303	98.2906	Dividing Chon_ExpR
Zfp597_extended (41g)2	0.0280188	-1.8748	86.3248	Dividing Chon_ExpR
Jdp2_extended (13g)2	0.032992	0.242247	57.265	Dividing Chon_ExpR
Cebpz_extended (12g)2	0.0497827	-0.530867	76.0684	Dividing Chon_ExpR
Mafg_extended (46g)2	0.0267804	-0.396724	92.3077	Dividing Chon_ExpR
Foxk1_extended (20g)2	0.0638067	0.604307	94.0171	Dividing Chon_ExpR
Ep300_extended (26g)2	0.0162131	0.091906	63.2479	Dividing Chon_ExpR
Elf1 (15g)2	0.0241594	-0.836304	53.8462	Dividing Chon_ExpR
Hoxc11_extended (20g)2	0.0185481	0.259285	49.5726	Dividing Chon_ExpR
Zfp362_extended (17g)2	0.0229154	-0.884167	60.6838	Dividing Chon_ExpR
Srebf1_extended (412g)2	0.0408195	0.815688	100	Dividing Chon_ExpR
Crem_extended (14g)2	0.0150177	-1.10706	37.6068	Dividing Chon_ExpR
Prkaa2_extended (27g)2	0.0299081	-0.368519	82.0513	Dividing Chon_ExpR
Etv6_extended (45g)2	0.0559579	-0.45928	98.2906	Dividing Chon_ExpR
Clock_extended (21g)2	0.0803632	0.162618	98.2906	Dividing Chon_ExpR
Sin3a_extended (1052g)2	0.145127	1.32898	100	Dividing Chon_ExpR
Sin3a (28g)2	0.0195714	-0.73356	72.6496	Dividing Chon_ExpR
Klf9_extended (12g)2	0.00825008	-0.53466	24.7863	Dividing Chon_ExpR
Foxo1 (24g)2	0.0233242	-0.735981	72.6496	Dividing Chon_ExpR
Smarcb1_extended (22g)2	0.0123305	-0.811306	52.9915	Dividing Chon_ExpR
Nr1h2_extended (22g)2	0.0658104	0.78532	95.7265	Dividing Chon_ExpR
Fbxl19 (14g)2	0.0527098	0.148167	86.3248	Dividing Chon_ExpR
Gabpb1_extended (94g)2	0.0307225	1.2505	100	Dividing Chon_ExpR
Gabpb1 (13g)2	0.0335473	0.790867	59.8291	Dividing Chon_ExpR
Sp1_extended (54g)2	0.0293614	1.67101	97.4359	Dividing Chon_ExpR
Sp1 (14g)2	0.0195377	0.555054	46.1538	Dividing Chon_ExpR
Cebpg_extended (86g)2	0.0602416	1.59657	100	Dividing Chon_ExpR
Cebpg (18g)2	0.01916	1.56377	58.1197	Dividing Chon_ExpR
Stat1_extended (243g)2	0.0370196	0.860846	100	Dividing Chon_ExpR
Stat1 (28g)2	0.0102501	-0.435672	55.5556	Dividing Chon_ExpR
Zfp523_extended (131g)2	0.057517	1.81931	100	Dividing Chon_ExpR
Irf3_extended (34g)2	0.0532646	1.81472	99.1453	Dividing Chon_ExpR
Smarca4 (88g)2	0.050999	1.38372	100	Dividing Chon_ExpR
Nfya_extended (21g)2	0.0161554	1.0317	52.9915	Dividing Chon_ExpR
Zfp110_extended (184g)2	0.0392799	1.28811	100	Dividing Chon_ExpR
Tgif2_extended (16g)2	0.0197353	1.03923	52.1368	Dividing Chon_ExpR
Zfp869_extended (12g)2	0.0113607	0.241291	29.9145	Dividing Chon_ExpR
Chd1 (18g)2	0.0175796	0.304192	57.265	Dividing Chon_ExpR
Ikzf2 (15g)2	0.012536	-0.0838662	34.188	Dividing Chon_ExpR
Foxc1_extended (16g)2	0.0269165	2.06579	57.265	Dividing Chon_ExpR
Nfic_extended (12g)2	0.0348654	1.27656	64.1026	Dividing Chon_ExpR
Myc_extended (20g)2	0.00821588	-0.94384	34.188	Dividing Chon_ExpR
Ddit3_extended (12g)2	0.0164987	1.55211	35.8974	Dividing Chon_ExpR
Six5_extended (14g)2	0.00748101	-0.321985	23.9316	Dividing Chon_ExpR
Six5 (12g)2	0.00819754	-0.307363	22.2222	Dividing Chon_ExpR
Polr3g_extended (20g)2	0.0184075	-0.215571	56.4103	Dividing Chon_ExpR
Polr3g (11g)2	0.0207914	-0.24438	38.4615	Dividing Chon_ExpR
Rfx5_extended (77g)2	0.0315515	0.973706	100	Dividing Chon_ExpR
Rfx5 (49g)2	0.0300034	0.42804	98.2906	Dividing Chon_ExpR
Stat5b_extended (31g)2	0.0546312	0.747203	98.2906	Dividing Chon_ExpR
Stat5b (15g)2	0.0302905	-0.242066	68.3761	Dividing Chon_ExpR
Rarg_extended (34g)2	0.082145	0.414198	100	Dividing Chon_ExpR
Rarg (31g)2	0.0843342	0.573447	100	Dividing Chon_ExpR
Setdb1_extended (275g)2	0.0774318	-0.377684	100	Dividing Chon_ExpR
Setdb1 (129g)2	0.0644795	0.384055	100	Dividing Chon_ExpR
Tcf7l2_extended (55g)2	0.0996523	-0.317606	100	Dividing Chon_ExpR
Tcf7l2 (19g)2	0.101731	-0.0243717	97.4359	Dividing Chon_ExpR
Mta3_extended (24g)2	0.0820475	-0.17438	100	Dividing Chon_ExpR
Stat3_extended (13g)2	0.117297	0.830478	97.4359	Dividing Chon_ExpR
Zfp160_extended (16g)2	0.0746589	1.55649	95.7265	Dividing Chon_ExpR
Ppard_extended (11g)2	0.0932458	0.579903	94.0171	Dividing Chon_ExpR
Bach1_extended (96g)2	0.0339633	-1.42913	99.1453	Dividing Chon_ExpR
Smad1 (20g)2	0.0514034	-1.10579	92.3077	Dividing Chon_ExpR
Rxra_extended (18g)2	0.0554381	-0.904143	87.1795	Dividing Chon_ExpR
Rxra (13g)2	0.0724925	-0.681762	82.0513	Dividing Chon_ExpR
Mga_extended (41g)2	0.0697582	-1.20343	99.1453	Dividing Chon_ExpR
Mga (37g)2	0.0740844	-1.06928	99.1453	Dividing Chon_ExpR
Tbx2_extended (27g)2	0.0318232	-0.624981	81.1966	Dividing Chon_ExpR
Tbx2 (22g)2	0.031534	-0.716691	78.6325	Dividing Chon_ExpR
Foxa3_extended (29g)3	0.10015	-0.83974	99.6825	InterZone Chon_Ctl
Runx3_extended (262g)3	0.105276	-0.822497	100	InterZone Chon_Ctl
Runx3 (57g)3	0.0870977	-0.899343	100	InterZone Chon_Ctl
Mef2c_extended (69g)3	0.169681	-0.69923	100	InterZone Chon_Ctl
Mef2c (39g)3	0.142463	-0.685618	100	InterZone Chon_Ctl
Klf8_extended (30g)3	0.0656614	-0.589897	98.4127	InterZone Chon_Ctl
Foxo1_extended (54g)3	0.0912599	-0.636752	100	InterZone Chon_Ctl
Vdr (73g)3	0.111806	-0.699791	100	InterZone Chon_Ctl
Runx2 (19g)3	0.119261	-0.77027	96.8254	InterZone Chon_Ctl
Mef2d_extended (35g)3	0.101544	-0.523675	100	InterZone Chon_Ctl
Mef2d (22g)3	0.122263	-0.466472	99.6825	InterZone Chon_Ctl
Irf2_extended (92g)3	0.0687275	-0.483692	100	InterZone Chon_Ctl
Irf2 (20g)3	0.0429337	-0.581141	83.4921	InterZone Chon_Ctl
Rreb1_extended (185g)3	0.0873265	-0.765702	100	InterZone Chon_Ctl
Rreb1 (12g)3	0.0656895	-0.787391	81.2698	InterZone Chon_Ctl
Maf_extended (25g)3	0.0189031	-1.02549	69.8413	InterZone Chon_Ctl
Maf (15g)3	0.0226662	-0.992986	54.9206	InterZone Chon_Ctl
Rb1_extended (842g)3	0.133726	-0.855967	100	InterZone Chon_Ctl
Rb1 (138g)3	0.0790978	-1.27746	100	InterZone Chon_Ctl
Tcf7l1_extended (49g)3	0.244674	-1.08136	100	InterZone Chon_Ctl
Tcf7l1 (26g)3	0.330658	-0.962789	100	InterZone Chon_Ctl
Creb3l2_extended (397g)3	0.204234	-0.347192	100	InterZone Chon_Ctl
Creb3l2 (226g)3	0.199312	-0.386243	100	InterZone Chon_Ctl
Tet1 (625g)3	0.148472	-0.450543	100	InterZone Chon_Ctl
Zmiz1_extended (2352g)3	0.653479	1.01612	100	InterZone Chon_Ctl
Zmiz1 (66g)3	0.222995	0.495892	100	InterZone Chon_Ctl
Sox8_extended (60g)3	0.0418548	-1.37857	98.7302	InterZone Chon_Ctl
Sox8 (34g)3	0.0266756	-1.29753	88.5714	InterZone Chon_Ctl
Zbtb7c_extended (15g)3	0.0685214	-0.799729	85.0794	InterZone Chon_Ctl
Lef1_extended (43g)3	0.109353	-1.13899	100	InterZone Chon_Ctl
Lef1 (15g)3	0.143459	-0.939942	99.0476	InterZone Chon_Ctl
Cux1 (26g)3	0.179167	0.823504	100	InterZone Chon_Ctl
Glis1_extended (35g)3	0.0794742	0.293505	99.6825	InterZone Chon_Ctl
Glis1 (31g)3	0.062057	0.228589	97.4603	InterZone Chon_Ctl
Shox2_extended (36g)3	0.0401818	-0.70826	95.873	InterZone Chon_Ctl
Apex2 (16g)3	0.0526526	0.574139	83.4921	InterZone Chon_Ctl
Gli1_extended (13g)3	0.0383596	-0.0177456	62.8571	InterZone Chon_Ctl
Gli1 (10g)3	0.0482868	0.0494501	60.9524	InterZone Chon_Ctl
Usf2_extended (151g)3	0.055829	-0.56178	100	InterZone Chon_Ctl
Usf2 (60g)3	0.0491621	-0.493214	100	InterZone Chon_Ctl
Tfdp1_extended (2164g)3	0.535714	0.83337	100	InterZone Chon_Ctl
E2f3_extended (2671g)3	0.689974	1.45548	100	InterZone Chon_Ctl
E2f3 (2255g)3	0.560838	1.42119	100	InterZone Chon_Ctl
Bclaf1_extended (1997g)3	0.510282	1.2431	100	InterZone Chon_Ctl
Ezh2_extended (2931g)3	0.766477	1.15945	100	InterZone Chon_Ctl
Yy1_extended (2232g)3	0.584826	1.38795	100	InterZone Chon_Ctl
Xrcc4_extended (1988g)3	0.465623	1.68693	100	InterZone Chon_Ctl
Kdm5a_extended (2572g)3	0.713739	1.41231	100	InterZone Chon_Ctl
Mxi1_extended (2114g)3	0.606145	2.14672	100	InterZone Chon_Ctl
Creb1_extended (1033g)3	0.215036	1.41646	100	InterZone Chon_Ctl
Zbtb7a_extended (1114g)3	0.250182	0.608501	100	InterZone Chon_Ctl
Smarca4_extended (2401g)3	0.668372	0.763489	100	InterZone Chon_Ctl
Srebf2_extended (2401g)3	0.618427	0.0335765	100	InterZone Chon_Ctl
Yy1 (786g)3	0.211065	0.999022	100	InterZone Chon_Ctl
Nr3c1_extended (458g)3	0.147112	0.54452	100	InterZone Chon_Ctl
Taf1_extended (2273g)3	0.541381	1.06052	100	InterZone Chon_Ctl
Taf1 (1132g)3	0.240731	1.0489	100	InterZone Chon_Ctl
Rad21_extended (1631g)3	0.331628	0.426016	100	InterZone Chon_Ctl
Ctcf_extended (1511g)3	0.317832	0.477198	100	InterZone Chon_Ctl
Nfatc2_extended (49g)3	0.149499	1.82037	100	InterZone Chon_Ctl
Nfatc2 (27g)3	0.141517	1.7263	99.6825	InterZone Chon_Ctl
Bach2_extended (30g)3	0.0859122	2.0249	100	InterZone Chon_Ctl
Bach2 (10g)3	0.150352	1.67821	96.5079	InterZone Chon_Ctl
Nfatc1_extended (25g)3	0.207346	1.8647	100	InterZone Chon_Ctl
Nfatc1 (11g)3	0.232791	1.87714	99.0476	InterZone Chon_Ctl
Foxp4_extended (60g)3	0.145452	1.43457	100	InterZone Chon_Ctl
Glis2_extended (36g)3	0.0850929	1.52559	99.3651	InterZone Chon_Ctl
Erg_extended (40g)3	0.140361	2.35208	100	InterZone Chon_Ctl
Erg (15g)3	0.109801	2.16836	95.5556	InterZone Chon_Ctl
Fos_extended (175g)3	0.0710369	2.17688	100	InterZone Chon_Ctl
Fos (174g)3	0.0712273	2.17934	100	InterZone Chon_Ctl
Ets1_extended (1041g)3	0.162898	1.80222	100	InterZone Chon_Ctl
Klf3_extended (173g)3	0.065578	2.36623	100	InterZone Chon_Ctl
Klf13_extended (164g)3	0.0738568	1.53127	100	InterZone Chon_Ctl
Meis2_extended (41g)3	0.0985742	1.82446	100	InterZone Chon_Ctl
Meis2 (28g)3	0.110217	1.74215	99.3651	InterZone Chon_Ctl
Zfp384_extended (470g)3	0.0986204	2.45173	100	InterZone Chon_Ctl
Zfp384 (431g)3	0.0944362	2.39208	100	InterZone Chon_Ctl
Glis3_extended (17g)3	0.183331	1.5536	100	InterZone Chon_Ctl
Egr1_extended (1318g)3	0.297283	2.09265	100	InterZone Chon_Ctl
Egr1 (67g)3	0.156737	2.21624	100	InterZone Chon_Ctl
Creb5_extended (12g)3	0.623055	2.30429	100	InterZone Chon_Ctl
Tcf4_extended (22g)3	0.719618	1.89617	100	InterZone Chon_Ctl
Foxp1_extended (285g)3	0.233243	1.62668	100	InterZone Chon_Ctl
Foxp1 (99g)3	0.285292	1.66142	100	InterZone Chon_Ctl
Tfdp2_extended (1563g)3	0.333418	1.43093	100	InterZone Chon_Ctl
Tfdp2 (937g)3	0.19609	1.49126	100	InterZone Chon_Ctl
Mef2a_extended (33g)3	0.289549	1.73906	100	InterZone Chon_Ctl
Adarb1 (13g)3	0.276534	1.77476	100	InterZone Chon_Ctl
Zeb1_extended (1549g)3	0.457337	1.30158	100	InterZone Chon_Ctl
Cux1_extended (563g)3	0.209135	2.05863	100	InterZone Chon_Ctl
Zeb1 (41g)3	0.34327	1.09468	100	InterZone Chon_Ctl
Nfib (26g)3	0.456485	1.08543	100	InterZone Chon_Ctl
Foxn3_extended (49g)3	0.160362	0.8022	100	InterZone Chon_Ctl
Foxn3 (46g)3	0.165051	0.809218	100	InterZone Chon_Ctl
Elk4_extended (805g)3	0.13702	1.56995	100	InterZone Chon_Ctl
Tbx15 (17g)3	0.301528	1.03075	100	InterZone Chon_Ctl
Foxp2_extended (889g)3	0.233954	0.857885	100	InterZone Chon_Ctl
Foxp2 (166g)3	0.159795	1.00567	100	InterZone Chon_Ctl
Zfx_extended (1226g)3	0.311838	1.46911	100	InterZone Chon_Ctl
Tbx15_extended (245g)3	0.237713	1.286	100	InterZone Chon_Ctl
Hoxc6_extended (27g)3	0.0418991	-0.839954	87.3016	InterZone Chon_Ctl
Hoxc8_extended (35g)3	0.0584258	0.87617	96.5079	InterZone Chon_Ctl
Hoxc5_extended (21g)3	0.0365156	-0.68771	77.4603	InterZone Chon_Ctl
Hoxc9_extended (13g)3	0.0440615	-0.588778	69.5238	InterZone Chon_Ctl
Hlf_extended (46g)3	0.0370483	-1.4539	96.8254	InterZone Chon_Ctl
Prrx1_extended (14g)3	0.0884112	-0.451501	88.5714	InterZone Chon_Ctl
Sox13_extended (12g)3	0.0418777	-0.682238	58.7302	InterZone Chon_Ctl
Fli1_extended (69g)3	0.0724445	0.14376	100	InterZone Chon_Ctl
Fli1 (38g)3	0.0648213	0.0339953	98.4127	InterZone Chon_Ctl
Etv4_extended (63g)3	0.0289393	-0.585219	97.1429	InterZone Chon_Ctl
Creb3l1_extended (20g)3	0.0665735	0.0861967	95.5556	InterZone Chon_Ctl
Rcor1_extended (72g)3	0.12382	0.543992	100	InterZone Chon_Ctl
Pbx1_extended (34g)3	0.316414	0.00102537	100	InterZone Chon_Ctl
Pbx1 (31g)3	0.280308	-0.0996165	100	InterZone Chon_Ctl
Gtf3c2_extended (249g)3	0.0797452	0.532551	100	InterZone Chon_Ctl
Hoxa9_extended (118g)3	0.0651171	-0.139814	100	InterZone Chon_Ctl
Nfyc_extended (12g)3	0.0173001	-0.462987	41.5873	InterZone Chon_Ctl
Nfyc (10g)3	0.0185307	-0.523271	39.0476	InterZone Chon_Ctl
Foxo3_extended (34g)3	0.0596298	1.07257	98.4127	InterZone Chon_Ctl
Foxo3 (10g)3	0.0499661	1.44746	63.8095	InterZone Chon_Ctl
Klf4_extended (55g)3	0.0325333	0.690805	96.5079	InterZone Chon_Ctl
Klf4 (27g)3	0.026815	0.280407	79.6825	InterZone Chon_Ctl
Arntl_extended (308g)3	0.0534706	1.36119	100	InterZone Chon_Ctl
Arntl (38g)3	0.029533	1.08895	88.8889	InterZone Chon_Ctl
Esrra_extended (398g)3	0.0486694	1.78632	100	InterZone Chon_Ctl
Esrra (31g)3	0.0334263	2.14979	86.3492	InterZone Chon_Ctl
Klf2_extended (37g)3	0.0241235	1.07905	84.127	InterZone Chon_Ctl
Pknox1_extended (31g)3	0.0240316	-0.422538	83.1746	InterZone Chon_Ctl
Osr2_extended (23g)3	0.0330971	1.90819	73.0159	InterZone Chon_Ctl
Rel_extended (24g)3	0.0204658	1.00317	62.8571	InterZone Chon_Ctl
Rel (21g)3	0.0195717	0.872884	57.4603	InterZone Chon_Ctl
Relb_extended (39g)3	0.0233529	1.90499	85.0794	InterZone Chon_Ctl
Relb (35g)3	0.0210518	1.69451	80	InterZone Chon_Ctl
Arnt_extended (95g)3	0.0455936	0.700802	100	InterZone Chon_Ctl
Arnt (66g)3	0.0431909	0.942151	100	InterZone Chon_Ctl
Jun_extended (177g)3	0.0481236	0.963593	100	InterZone Chon_Ctl
Jun (59g)3	0.0553432	0.979121	99.6825	InterZone Chon_Ctl
Pitx1_extended (16g)3	0.0377081	0.0869686	73.6508	InterZone Chon_Ctl
Pitx1 (13g)3	0.0384594	0.341317	67.619	InterZone Chon_Ctl
Zfp143_extended (479g)3	0.0592708	0.0114558	100	InterZone Chon_Ctl
Zfp143 (101g)3	0.0466652	-0.296976	100	InterZone Chon_Ctl
Stat5a_extended (221g)3	0.0398024	0.422575	100	InterZone Chon_Ctl
Bhlhe40_extended (219g)3	0.0489516	1.02266	100	InterZone Chon_Ctl
Rara_extended (34g)3	0.0225628	-0.414822	82.5397	InterZone Chon_Ctl
Tbx4_extended (25g)3	0.0744641	0.578237	97.1429	InterZone Chon_Ctl
Elk3_extended (48g)3	0.0528669	0.494528	99.0476	InterZone Chon_Ctl
Patz1_extended (34g)3	0.0303795	-0.321626	91.1111	InterZone Chon_Ctl
Nfyb_extended (25g)3	0.0400443	0.368526	89.5238	InterZone Chon_Ctl
Gmeb2_extended (15g)3	0.0552654	0.231423	82.8571	InterZone Chon_Ctl
Gmeb2 (13g)3	0.0616669	0.189134	81.9048	InterZone Chon_Ctl
Kdm5b_extended (381g)3	0.145151	1.33889	100	InterZone Chon_Ctl
Elf1_extended (199g)3	0.0992419	2.11583	100	InterZone Chon_Ctl
Rest_extended (277g)3	0.0708878	-0.521996	100	InterZone Chon_Ctl
Kdm5a (16g)3	0.138812	1.1662	100	InterZone Chon_Ctl
Gmeb1 (199g)3	0.107952	0.785233	100	InterZone Chon_Ctl
Tcf12_extended (57g)3	0.148201	1.69691	100	InterZone Chon_Ctl
Zbtb37 (297g)3	0.0745839	1.57289	100	InterZone Chon_Ctl
Hmbox1 (16g)3	0.0767132	2.28736	93.3333	InterZone Chon_Ctl
Nr2c2_extended (121g)3	0.0431667	0.498255	100	InterZone Chon_Ctl
Nr2c2 (10g)3	0.0403375	0.827413	61.2698	InterZone Chon_Ctl
Myef2_extended (79g)3	0.0496458	0.337532	100	InterZone Chon_Ctl
Hmgn3_extended (73g)3	0.0371713	0.820464	99.6825	InterZone Chon_Ctl
Nr3c1 (37g)3	0.0727951	1.50261	99.6825	InterZone Chon_Ctl
Mecp2 (158g)3	0.0534322	0.556009	100	InterZone Chon_Ctl
Nfkb1_extended (34g)3	0.0712061	1.35436	98.7302	InterZone Chon_Ctl
Hoxc10_extended (87g)3	0.0797385	0.793202	100	InterZone Chon_Ctl
Bcl11a_extended (17g)3	0.0832213	1.25506	92.381	InterZone Chon_Ctl
Atf7_extended (68g)3	0.0529792	1.97639	100	InterZone Chon_Ctl
Atf7 (25g)3	0.0426423	1.52436	90.1587	InterZone Chon_Ctl
Arntl2_extended (190g)3	0.0569079	1.99787	100	InterZone Chon_Ctl
Arntl2 (35g)3	0.0488986	1.1018	96.8254	InterZone Chon_Ctl
Mybl2_extended (18g)3	0.0213197	-0.72864	57.4603	InterZone Chon_Ctl
Mybl2 (11g)3	0.0172713	-0.782887	35.2381	InterZone Chon_Ctl
E2f1_extended (1290g)3	0.15302	-0.762077	100	InterZone Chon_Ctl
E2f1 (1099g)3	0.133111	-0.74922	100	InterZone Chon_Ctl
Mybl1_extended (286g)3	0.0625362	-0.584108	100	InterZone Chon_Ctl
Mybl1 (283g)3	0.0619605	-0.606469	100	InterZone Chon_Ctl
Tfdp1 (434g)3	0.0827737	-0.0456348	100	InterZone Chon_Ctl
E2f2_extended (912g)3	0.089798	-0.587074	100	InterZone Chon_Ctl
E2f2 (833g)3	0.0833008	-0.560736	100	InterZone Chon_Ctl
E2f8_extended (720g)3	0.0585842	-0.5179	100	InterZone Chon_Ctl
E2f8 (396g)3	0.0481409	-0.411937	100	InterZone Chon_Ctl
Brca1_extended (138g)3	0.0356515	-0.55925	100	InterZone Chon_Ctl
E2f7_extended (976g)3	0.127474	-0.453109	100	InterZone Chon_Ctl
E2f7 (245g)3	0.0295557	-0.606772	100	InterZone Chon_Ctl
Atf1_extended (43g)3	0.018151	-0.607669	85.0794	InterZone Chon_Ctl
Atf1 (19g)3	0.0134351	-0.584699	44.4444	InterZone Chon_Ctl
Pbx3_extended (49g)3	0.0487939	-0.3637	99.6825	InterZone Chon_Ctl
Pbx3 (14g)3	0.0497651	-0.194421	79.0476	InterZone Chon_Ctl
Atf6_extended (45g)3	0.030681	-0.442462	95.873	InterZone Chon_Ctl
Atf6 (17g)3	0.0343894	-0.368352	76.1905	InterZone Chon_Ctl
Ar_extended (72g)3	0.0237741	-1.2315	97.4603	InterZone Chon_Ctl
Ar (15g)3	0.0212392	-1.16722	51.1111	InterZone Chon_Ctl
Ubtf_extended (533g)3	0.046353	-1.39511	100	InterZone Chon_Ctl
Ubtf (362g)3	0.0421427	-1.3559	100	InterZone Chon_Ctl
Pax7 (16g)3	0.0754726	-0.976021	94.9206	InterZone Chon_Ctl
Arid3a_extended (164g)3	0.0301636	-1.41638	100	InterZone Chon_Ctl
Arid3a (143g)3	0.0319391	-1.3648	100	InterZone Chon_Ctl
Hcfc1_extended (441g)3	0.0382547	-0.998009	100	InterZone Chon_Ctl
Hcfc1 (295g)3	0.0363718	-0.845415	100	InterZone Chon_Ctl
Usf1_extended (363g)3	0.0278871	-1.17292	100	InterZone Chon_Ctl
Usf1 (214g)3	0.0277833	-0.912293	100	InterZone Chon_Ctl
Gabpa_extended (407g)3	0.0254857	-1.03843	100	InterZone Chon_Ctl
Gabpa (294g)3	0.0241325	-1.21341	100	InterZone Chon_Ctl
Tead4 (27g)3	0.0145047	-1.22137	61.2698	InterZone Chon_Ctl
Nrf1_extended (26g)3	0.0388156	-1.04004	90.4762	InterZone Chon_Ctl
Zfp62 (23g)3	0.0155992	-0.676745	61.9048	InterZone Chon_Ctl
Nr2f2_extended (19g)3	0.022079	-1.02863	62.8571	InterZone Chon_Ctl
E2f6_extended (476g)3	0.0349492	-0.583075	100	InterZone Chon_Ctl
Gtf2f1_extended (420g)3	0.0338118	-1.64269	100	InterZone Chon_Ctl
Zfp64_extended (12g)3	0.0206726	0.135705	42.5397	InterZone Chon_Ctl
Zfp64 (10g)3	0.0219114	0.0584553	38.7302	InterZone Chon_Ctl
Hoxa3_extended (31g)3	0.0260679	0.811803	82.8571	InterZone Chon_Ctl
Hoxa3 (29g)3	0.0275116	0.813059	82.8571	InterZone Chon_Ctl
Ets2_extended (31g)3	0.0232212	1.07893	80	InterZone Chon_Ctl
Ets2 (19g)3	0.0208883	1.77687	57.4603	InterZone Chon_Ctl
Bcl3_extended (24g)3	0.00876283	-1.04811	45.7143	InterZone Chon_Ctl
Bcl3 (15g)3	0.00772761	-1.09489	27.619	InterZone Chon_Ctl
Rela_extended (121g)3	0.0205027	-0.384854	99.6825	InterZone Chon_Ctl
Stat6_extended (17g)3	0.0247989	0.880509	65.0794	InterZone Chon_Ctl
Rela (15g)3	0.0187015	-0.0290828	45.0794	InterZone Chon_Ctl
Erf_extended (410g)3	0.0604482	1.03248	100	InterZone Chon_Ctl
Erf (11g)3	0.0226876	-0.120569	48.5714	InterZone Chon_Ctl
Max_extended (915g)3	0.121311	1.11619	100	InterZone Chon_Ctl
Max (14g)3	0.0108447	-0.388442	28.5714	InterZone Chon_Ctl
Zfp369_extended (306g)3	0.0493001	1.06018	100	InterZone Chon_Ctl
Zfp369 (16g)3	0.0219781	-0.369045	48.8889	InterZone Chon_Ctl
Hdac2_extended (30g)3	0.0152594	-0.0936239	71.746	InterZone Chon_Ctl
Klf10_extended (29g)3	0.0214471	1.86391	72.381	InterZone Chon_Ctl
Zfp647 (17g)3	0.0362282	1.05251	76.8254	InterZone Chon_Ctl
Hes1_extended (12g)3	0.0253749	1.43842	46.6667	InterZone Chon_Ctl
Phf8_extended (668g)3	0.0713788	0.884746	100	InterZone Chon_Ctl
Brf1_extended (592g)3	0.0880031	1.83985	100	InterZone Chon_Ctl
Rfx7_extended (25g)3	0.0217982	-0.494071	69.2063	InterZone Chon_Ctl
Nr2c1_extended (16g)3	0.0231928	-0.474422	54.6032	InterZone Chon_Ctl
Vezf1_extended (10g)3	0.0168885	-0.0632272	34.9206	InterZone Chon_Ctl
Rarb_extended (82g)3	0.0543915	0.187691	100	InterZone Chon_Ctl
Sp4_extended (26g)3	0.0206237	-0.658047	73.0159	InterZone Chon_Ctl
Id2 (41g)3	0.0391301	0.326546	97.1429	InterZone Chon_Ctl
Zfp825_extended (35g)3	0.0389073	-0.342243	96.1905	InterZone Chon_Ctl
Bdp1_extended (83g)3	0.0549647	-0.210801	100	InterZone Chon_Ctl
Smad4 (21g)3	0.072921	0.390558	94.9206	InterZone Chon_Ctl
Sp2_extended (244g)3	0.0440375	0.335463	100	InterZone Chon_Ctl
Jund_extended (71g)3	0.0297905	-0.457647	99.6825	InterZone Chon_Ctl
Rbbp5_extended (262g)3	0.0495269	0.185274	100	InterZone Chon_Ctl
Maz_extended (143g)3	0.0289824	-0.692516	100	InterZone Chon_Ctl
Zfp35_extended (14g)3	0.00887994	-0.176789	29.2063	InterZone Chon_Ctl
Pml_extended (479g)3	0.0537888	-0.542396	100	InterZone Chon_Ctl
Trp53_extended (13g)3	0.0320991	-0.869657	61.2698	InterZone Chon_Ctl
Klf12_extended (62g)3	0.0823161	1.3216	100	InterZone Chon_Ctl
Zfp937 (29g)3	0.0207202	0.272055	77.7778	InterZone Chon_Ctl
Mios_extended (18g)3	0.0195595	1.10113	57.1429	InterZone Chon_Ctl
Tgif1_extended (17g)3	0.00721727	-0.411693	28.5714	InterZone Chon_Ctl
Myog_extended (30g)3	0.0228151	-0.0418608	80.3175	InterZone Chon_Ctl
Tead2_extended (24g)3	0.0181249	0.117295	65.3968	InterZone Chon_Ctl
Rfx3_extended (33g)3	0.0214092	-0.992465	79.6825	InterZone Chon_Ctl
Rfx3 (10g)3	0.0291738	-0.46297	51.4286	InterZone Chon_Ctl
Hoxa7_extended (21g)3	0.00645805	-1.26988	33.9683	InterZone Chon_Ctl
Hoxa7 (12g)3	0.00537841	-1.21143	14.9206	InterZone Chon_Ctl
Etv3_extended (105g)3	0.0131203	-0.614316	95.873	InterZone Chon_Ctl
Etv3 (10g)3	0.00858726	-0.541871	20.3175	InterZone Chon_Ctl
Nfe2l1_extended (45g)3	0.0352443	-0.971459	96.5079	InterZone Chon_Ctl
Smarcc2_extended (28g)3	0.0444841	-0.751337	93.9683	InterZone Chon_Ctl
Zfp597_extended (41g)3	0.0351047	0.434736	97.1429	InterZone Chon_Ctl
Jdp2_extended (13g)3	0.0279842	-0.51033	57.1429	InterZone Chon_Ctl
Cebpz_extended (12g)3	0.0435402	-1.13037	71.1111	InterZone Chon_Ctl
Mafg_extended (46g)3	0.0240193	-1.13104	90.7937	InterZone Chon_Ctl
Foxk1_extended (20g)3	0.0344515	-1.60395	80.6349	InterZone Chon_Ctl
Ep300_extended (26g)3	0.0209933	1.67209	71.1111	InterZone Chon_Ctl
Elf1 (15g)3	0.0277444	0.0479302	61.5873	InterZone Chon_Ctl
Hoxc11_extended (20g)3	0.0140545	-1.06824	51.4286	InterZone Chon_Ctl
Zfp362_extended (17g)3	0.0297779	-0.426261	68.8889	InterZone Chon_Ctl
Srebf1_extended (412g)3	0.0369333	-1.74126	100	InterZone Chon_Ctl
Crem_extended (14g)3	0.0204508	1.17642	45.0794	InterZone Chon_Ctl
Prkaa2_extended (27g)3	0.0245627	-1.92928	79.3651	InterZone Chon_Ctl
Etv6_extended (45g)3	0.0541316	-0.717656	99.3651	InterZone Chon_Ctl
Clock_extended (21g)3	0.0772102	-0.269132	96.1905	InterZone Chon_Ctl
Sin3a_extended (1052g)3	0.142561	0.700644	100	InterZone Chon_Ctl
Sin3a (28g)3	0.0249854	0.0457481	78.7302	InterZone Chon_Ctl
Klf9_extended (12g)3	0.0089389	-0.475359	25.7143	InterZone Chon_Ctl
Foxo1 (24g)3	0.0358456	0.0178017	83.1746	InterZone Chon_Ctl
Smarcb1_extended (22g)3	0.0178526	-0.159906	56.8254	InterZone Chon_Ctl
Nr1h2_extended (22g)3	0.067297	0.984924	97.7778	InterZone Chon_Ctl
Fbxl19 (14g)3	0.0582618	0.834474	87.3016	InterZone Chon_Ctl
Gabpb1_extended (94g)3	0.0236717	-0.390576	99.3651	InterZone Chon_Ctl
Gabpb1 (13g)3	0.0293581	0.247968	56.1905	InterZone Chon_Ctl
Sp1_extended (54g)3	0.0213708	-0.19703	93.3333	InterZone Chon_Ctl
Sp1 (14g)3	0.0220472	1.22621	49.8413	InterZone Chon_Ctl
Cebpg_extended (86g)3	0.0520856	0.130214	100	InterZone Chon_Ctl
Cebpg (18g)3	0.0102847	-0.976751	40.3175	InterZone Chon_Ctl
Stat1_extended (243g)3	0.037095	0.888742	100	InterZone Chon_Ctl
Stat1 (28g)3	0.0106196	-0.292116	53.0159	InterZone Chon_Ctl
Zfp523_extended (131g)3	0.0502741	-0.0691757	100	InterZone Chon_Ctl
Irf3_extended (34g)3	0.0364987	-0.781964	95.873	InterZone Chon_Ctl
Smarca4 (88g)3	0.0430321	-0.22944	100	InterZone Chon_Ctl
Nfya_extended (21g)3	0.00957281	-0.850665	41.2698	InterZone Chon_Ctl
Zfp110_extended (184g)3	0.0356187	-0.632628	100	InterZone Chon_Ctl
Tgif2_extended (16g)3	0.0108844	-1.18352	36.8254	InterZone Chon_Ctl
Zfp869_extended (12g)3	0.00979095	-0.401179	26.3492	InterZone Chon_Ctl
Chd1 (18g)3	0.0188497	0.664582	52.0635	InterZone Chon_Ctl
Ikzf2 (15g)3	0.00699461	-1.38233	27.619	InterZone Chon_Ctl
Foxc1_extended (16g)3	0.0190345	0.336834	49.2063	InterZone Chon_Ctl
Nfic_extended (12g)3	0.0291176	0.411604	53.6508	InterZone Chon_Ctl
Myc_extended (20g)3	0.0113893	-0.366321	45.7143	InterZone Chon_Ctl
Ddit3_extended (12g)3	0.00986887	-0.30337	27.619	InterZone Chon_Ctl
Six5_extended (14g)3	0.00746496	-0.329707	25.3968	InterZone Chon_Ctl
Six5 (12g)3	0.00798686	-0.39024	23.1746	InterZone Chon_Ctl
Polr3g_extended (20g)3	0.0167409	-0.464445	55.873	InterZone Chon_Ctl
Polr3g (11g)3	0.0185316	-0.521158	38.7302	InterZone Chon_Ctl
Rfx5_extended (77g)3	0.0271534	-0.596895	99.3651	InterZone Chon_Ctl
Rfx5 (49g)3	0.0273587	-0.463433	95.873	InterZone Chon_Ctl
Stat5b_extended (31g)3	0.0469915	-0.380389	93.9683	InterZone Chon_Ctl
Stat5b (15g)3	0.0298267	-0.362411	62.8571	InterZone Chon_Ctl
Rarg_extended (34g)3	0.0735552	-0.714596	99.3651	InterZone Chon_Ctl
Rarg (31g)3	0.0757911	-0.650086	98.4127	InterZone Chon_Ctl
Setdb1_extended (275g)3	0.0822606	1.18932	100	InterZone Chon_Ctl
Setdb1 (129g)3	0.0660382	1.16467	100	InterZone Chon_Ctl
Tcf7l2_extended (55g)3	0.0868489	-0.863242	100	InterZone Chon_Ctl
Tcf7l2 (19g)3	0.0796944	-0.740559	97.1429	InterZone Chon_Ctl
Mta3_extended (24g)3	0.0756176	-0.960334	99.3651	InterZone Chon_Ctl
Stat3_extended (13g)3	0.0920837	-0.877416	90.1587	InterZone Chon_Ctl
Zfp160_extended (16g)3	0.0594321	-0.772977	91.4286	InterZone Chon_Ctl
Ppard_extended (11g)3	0.0722245	-0.977918	84.4444	InterZone Chon_Ctl
Bach1_extended (96g)3	0.0380756	-0.509189	100	InterZone Chon_Ctl
Smad1 (20g)3	0.0546405	-0.935455	93.0159	InterZone Chon_Ctl
Rxra_extended (18g)3	0.0574086	-0.57403	87.3016	InterZone Chon_Ctl
Rxra (13g)3	0.0720524	-0.733753	83.4921	InterZone Chon_Ctl
Mga_extended (41g)3	0.0844291	0.462453	100	InterZone Chon_Ctl
Mga (37g)3	0.0886252	0.408811	100	InterZone Chon_Ctl
Tbx2_extended (27g)3	0.0282025	-1.04353	83.4921	InterZone Chon_Ctl
Tbx2 (22g)3	0.0292629	-0.967252	77.1429	InterZone Chon_Ctl
Foxa3_extended (29g)4	0.0974701	-0.865539	100	InterZone Chon_ExpL
Runx3_extended (262g)4	0.101163	-0.891635	100	InterZone Chon_ExpL
Runx3 (57g)4	0.0888687	-0.875698	100	InterZone Chon_ExpL
Mef2c_extended (69g)4	0.161469	-0.777062	100	InterZone Chon_ExpL
Mef2c (39g)4	0.133127	-0.771462	100	InterZone Chon_ExpL
Klf8_extended (30g)4	0.0602041	-0.646957	97.4684	InterZone Chon_ExpL
Foxo1_extended (54g)4	0.0824434	-0.731569	100	InterZone Chon_ExpL
Vdr (73g)4	0.10416	-0.772567	100	InterZone Chon_ExpL
Runx2 (19g)4	0.118278	-0.775083	98.1013	InterZone Chon_ExpL
Mef2d_extended (35g)4	0.101287	-0.527491	100	InterZone Chon_ExpL
Mef2d (22g)4	0.121509	-0.480495	99.3671	InterZone Chon_ExpL
Irf2_extended (92g)4	0.067408	-0.524037	100	InterZone Chon_ExpL
Irf2 (20g)4	0.043301	-0.56649	85.443	InterZone Chon_ExpL
Rreb1_extended (185g)4	0.0879291	-0.750319	100	InterZone Chon_ExpL
Rreb1 (12g)4	0.0682954	-0.764732	83.5443	InterZone Chon_ExpL
Maf_extended (25g)4	0.0259631	-0.635963	79.7468	InterZone Chon_ExpL
Maf (15g)4	0.0320757	-0.66719	65.8228	InterZone Chon_ExpL
Rb1_extended (842g)4	0.131875	-1.00513	100	InterZone Chon_ExpL
Rb1 (138g)4	0.0787978	-1.32269	100	InterZone Chon_ExpL
Tcf7l1_extended (49g)4	0.234456	-1.27191	100	InterZone Chon_ExpL
Tcf7l1 (26g)4	0.308256	-1.21485	100	InterZone Chon_ExpL
Creb3l2_extended (397g)4	0.197166	-0.623672	100	InterZone Chon_ExpL
Creb3l2 (226g)4	0.190492	-0.677345	100	InterZone Chon_ExpL
Tet1 (625g)4	0.14717	-0.598877	100	InterZone Chon_ExpL
Zmiz1_extended (2352g)4	0.635567	0.474191	100	InterZone Chon_ExpL
Zmiz1 (66g)4	0.215569	0.279728	100	InterZone Chon_ExpL
Sox8_extended (60g)4	0.0415013	-1.4002	98.7342	InterZone Chon_ExpL
Sox8 (34g)4	0.0228532	-1.58578	83.5443	InterZone Chon_ExpL
Zbtb7c_extended (15g)4	0.0580117	-1.19332	86.7089	InterZone Chon_ExpL
Lef1_extended (43g)4	0.112501	-1.04734	100	InterZone Chon_ExpL
Lef1 (15g)4	0.142948	-0.948795	98.1013	InterZone Chon_ExpL
Cux1 (26g)4	0.17429	0.563334	100	InterZone Chon_ExpL
Glis1_extended (35g)4	0.076879	0.153682	100	InterZone Chon_ExpL
Glis1 (31g)4	0.0575857	-0.0447236	96.8354	InterZone Chon_ExpL
Shox2_extended (36g)4	0.0419971	-0.549617	96.2025	InterZone Chon_ExpL
Apex2 (16g)4	0.0531434	0.626368	81.6456	InterZone Chon_ExpL
Gli1_extended (13g)4	0.0407545	0.144045	65.8228	InterZone Chon_ExpL
Gli1 (10g)4	0.0503726	0.159682	63.9241	InterZone Chon_ExpL
Usf2_extended (151g)4	0.0564628	-0.48492	100	InterZone Chon_ExpL
Usf2 (60g)4	0.0485817	-0.550589	100	InterZone Chon_ExpL
Tfdp1_extended (2164g)4	0.529231	0.617615	100	InterZone Chon_ExpL
E2f3_extended (2671g)4	0.674729	0.846118	100	InterZone Chon_ExpL
E2f3 (2255g)4	0.548922	0.796649	100	InterZone Chon_ExpL
Bclaf1_extended (1997g)4	0.501435	0.715994	100	InterZone Chon_ExpL
Ezh2_extended (2931g)4	0.746402	0.7079	100	InterZone Chon_ExpL
Yy1_extended (2232g)4	0.575878	1.01592	100	InterZone Chon_ExpL
Xrcc4_extended (1988g)4	0.457369	1.14033	100	InterZone Chon_ExpL
Kdm5a_extended (2572g)4	0.69317	0.637201	100	InterZone Chon_ExpL
Mxi1_extended (2114g)4	0.591396	1.70724	100	InterZone Chon_ExpL
Creb1_extended (1033g)4	0.211801	1.01193	100	InterZone Chon_ExpL
Zbtb7a_extended (1114g)4	0.247301	0.32207	100	InterZone Chon_ExpL
Smarca4_extended (2401g)4	0.653556	0.0333199	100	InterZone Chon_ExpL
Srebf2_extended (2401g)4	0.604127	-0.425491	100	InterZone Chon_ExpL
Yy1 (786g)4	0.208689	0.694934	100	InterZone Chon_ExpL
Nr3c1_extended (458g)4	0.144597	0.215131	100	InterZone Chon_ExpL
Taf1_extended (2273g)4	0.528072	0.609935	100	InterZone Chon_ExpL
Taf1 (1132g)4	0.23305	0.387421	100	InterZone Chon_ExpL
Rad21_extended (1631g)4	0.32847	0.303532	100	InterZone Chon_ExpL
Ctcf_extended (1511g)4	0.308659	0.0768247	100	InterZone Chon_ExpL
Nfatc2_extended (49g)4	0.148662	1.78155	100	InterZone Chon_ExpL
Nfatc2 (27g)4	0.145043	1.91215	100	InterZone Chon_ExpL
Bach2_extended (30g)4	0.0752065	1.39235	100	InterZone Chon_ExpL
Bach2 (10g)4	0.136128	1.24787	96.8354	InterZone Chon_ExpL
Nfatc1_extended (25g)4	0.194207	1.59378	100	InterZone Chon_ExpL
Nfatc1 (11g)4	0.211212	1.48096	98.7342	InterZone Chon_ExpL
Foxp4_extended (60g)4	0.138482	1.15208	100	InterZone Chon_ExpL
Glis2_extended (36g)4	0.0852427	1.53729	99.3671	InterZone Chon_ExpL
Erg_extended (40g)4	0.128361	1.86109	100	InterZone Chon_ExpL
Erg (15g)4	0.104278	1.86983	94.9367	InterZone Chon_ExpL
Fos_extended (175g)4	0.068428	1.8994	100	InterZone Chon_ExpL
Fos (174g)4	0.068555	1.8966	100	InterZone Chon_ExpL
Ets1_extended (1041g)4	0.160236	1.37738	100	InterZone Chon_ExpL
Klf3_extended (173g)4	0.0627832	1.90523	100	InterZone Chon_ExpL
Klf13_extended (164g)4	0.0724361	1.39648	100	InterZone Chon_ExpL
Meis2_extended (41g)4	0.0924428	1.44372	100	InterZone Chon_ExpL
Meis2 (28g)4	0.105948	1.52792	100	InterZone Chon_ExpL
Zfp384_extended (470g)4	0.0952387	1.84867	100	InterZone Chon_ExpL
Zfp384 (431g)4	0.0912152	1.80866	100	InterZone Chon_ExpL
Glis3_extended (17g)4	0.177451	1.41329	100	InterZone Chon_ExpL
Egr1_extended (1318g)4	0.290165	1.88058	100	InterZone Chon_ExpL
Egr1 (67g)4	0.143329	1.78932	100	InterZone Chon_ExpL
Creb5_extended (12g)4	0.552261	1.70382	100	InterZone Chon_ExpL
Tcf4_extended (22g)4	0.670977	1.54477	100	InterZone Chon_ExpL
Foxp1_extended (285g)4	0.228485	1.4893	100	InterZone Chon_ExpL
Foxp1 (99g)4	0.271254	1.39158	100	InterZone Chon_ExpL
Tfdp2_extended (1563g)4	0.327033	1.18613	100	InterZone Chon_ExpL
Tfdp2 (937g)4	0.190302	1.07587	100	InterZone Chon_ExpL
Mef2a_extended (33g)4	0.281742	1.55487	100	InterZone Chon_ExpL
Adarb1 (13g)4	0.278384	1.80794	100	InterZone Chon_ExpL
Zeb1_extended (1549g)4	0.454538	1.21874	100	InterZone Chon_ExpL
Cux1_extended (563g)4	0.201821	1.50396	100	InterZone Chon_ExpL
Zeb1 (41g)4	0.352269	1.24	100	InterZone Chon_ExpL
Nfib (26g)4	0.449834	1.0139	100	InterZone Chon_ExpL
Foxn3_extended (49g)4	0.163736	0.971242	100	InterZone Chon_ExpL
Foxn3 (46g)4	0.169116	1.0003	100	InterZone Chon_ExpL
Elk4_extended (805g)4	0.135754	1.40352	100	InterZone Chon_ExpL
Tbx15 (17g)4	0.293097	0.885569	100	InterZone Chon_ExpL
Foxp2_extended (889g)4	0.232723	0.807654	100	InterZone Chon_ExpL
Foxp2 (166g)4	0.158542	0.942519	100	InterZone Chon_ExpL
Zfx_extended (1226g)4	0.307746	1.27891	100	InterZone Chon_ExpL
Tbx15_extended (245g)4	0.238141	1.29989	100	InterZone Chon_ExpL
Hoxc6_extended (27g)4	0.0514611	-0.0540815	92.4051	InterZone Chon_ExpL
Hoxc8_extended (35g)4	0.0529328	0.529239	96.8354	InterZone Chon_ExpL
Hoxc5_extended (21g)4	0.0449871	-0.0923395	81.6456	InterZone Chon_ExpL
Hoxc9_extended (13g)4	0.0472577	-0.386561	72.7848	InterZone Chon_ExpL
Hlf_extended (46g)4	0.0401367	-0.858083	99.3671	InterZone Chon_ExpL
Prrx1_extended (14g)4	0.104965	0.26027	91.7722	InterZone Chon_ExpL
Sox13_extended (12g)4	0.04245	-0.633483	62.6582	InterZone Chon_ExpL
Fli1_extended (69g)4	0.0717949	0.0821656	100	InterZone Chon_ExpL
Fli1 (38g)4	0.0658745	0.117534	100	InterZone Chon_ExpL
Etv4_extended (63g)4	0.0324408	-0.238228	98.1013	InterZone Chon_ExpL
Creb3l1_extended (20g)4	0.0693112	0.299193	93.6709	InterZone Chon_ExpL
Rcor1_extended (72g)4	0.127201	0.854848	100	InterZone Chon_ExpL
Pbx1_extended (34g)4	0.334005	0.360763	100	InterZone Chon_ExpL
Pbx1 (31g)4	0.297419	0.276095	100	InterZone Chon_ExpL
Gtf3c2_extended (249g)4	0.0799225	0.558415	100	InterZone Chon_ExpL
Hoxa9_extended (118g)4	0.06682	0.0975232	100	InterZone Chon_ExpL
Nfyc_extended (12g)4	0.0231492	1.06613	48.1013	InterZone Chon_ExpL
Nfyc (10g)4	0.0261531	1.31018	46.8354	InterZone Chon_ExpL
Foxo3_extended (34g)4	0.0569222	0.606815	98.1013	InterZone Chon_ExpL
Foxo3 (10g)4	0.0430533	0.598265	58.8608	InterZone Chon_ExpL
Klf4_extended (55g)4	0.0308106	0.451596	97.4684	InterZone Chon_ExpL
Klf4 (27g)4	0.0250027	0.0354936	77.8481	InterZone Chon_ExpL
Arntl_extended (308g)4	0.0535793	1.39498	100	InterZone Chon_ExpL
Arntl (38g)4	0.0320152	1.73979	90.5063	InterZone Chon_ExpL
Esrra_extended (398g)4	0.048246	1.57611	100	InterZone Chon_ExpL
Esrra (31g)4	0.028445	1.1955	85.443	InterZone Chon_ExpL
Klf2_extended (37g)4	0.022618	0.763073	86.0759	InterZone Chon_ExpL
Pknox1_extended (31g)4	0.0256035	-0.0299338	84.1772	InterZone Chon_ExpL
Osr2_extended (23g)4	0.0343918	2.08212	74.6835	InterZone Chon_ExpL
Rel_extended (24g)4	0.0216972	1.31916	66.4557	InterZone Chon_ExpL
Rel (21g)4	0.0211174	1.28093	60.7595	InterZone Chon_ExpL
Relb_extended (39g)4	0.0229573	1.81813	85.443	InterZone Chon_ExpL
Relb (35g)4	0.0200211	1.44554	79.7468	InterZone Chon_ExpL
Arnt_extended (95g)4	0.0483897	1.25302	100	InterZone Chon_ExpL
Arnt (66g)4	0.0433397	0.971601	100	InterZone Chon_ExpL
Jun_extended (177g)4	0.0500683	1.36629	100	InterZone Chon_ExpL
Jun (59g)4	0.0556111	1.0258	100	InterZone Chon_ExpL
Pitx1_extended (16g)4	0.0366977	-0.0423618	77.8481	InterZone Chon_ExpL
Pitx1 (13g)4	0.0369008	0.134356	73.4177	InterZone Chon_ExpL
Zfp143_extended (479g)4	0.0602595	0.247304	100	InterZone Chon_ExpL
Zfp143 (101g)4	0.0512314	0.521215	100	InterZone Chon_ExpL
Stat5a_extended (221g)4	0.0418715	1.00911	100	InterZone Chon_ExpL
Bhlhe40_extended (219g)4	0.0487923	0.989581	100	InterZone Chon_ExpL
Rara_extended (34g)4	0.0285202	0.915051	83.5443	InterZone Chon_ExpL
Tbx4_extended (25g)4	0.0808073	0.918398	97.4684	InterZone Chon_ExpL
Elk3_extended (48g)4	0.0568918	1.11209	100	InterZone Chon_ExpL
Patz1_extended (34g)4	0.0315197	-0.141136	90.5063	InterZone Chon_ExpL
Nfyb_extended (25g)4	0.0376235	0.0356954	84.1772	InterZone Chon_ExpL
Gmeb2_extended (15g)4	0.05546	0.25053	84.1772	InterZone Chon_ExpL
Gmeb2 (13g)4	0.0630831	0.312832	83.5443	InterZone Chon_ExpL
Kdm5b_extended (381g)4	0.13967	0.635589	100	InterZone Chon_ExpL
Elf1_extended (199g)4	0.0949063	0.859712	100	InterZone Chon_ExpL
Rest_extended (277g)4	0.0699898	-0.737708	100	InterZone Chon_ExpL
Kdm5a (16g)4	0.114063	-0.929681	99.3671	InterZone Chon_ExpL
Gmeb1 (199g)4	0.108403	0.898876	100	InterZone Chon_ExpL
Tcf12_extended (57g)4	0.136751	0.886317	100	InterZone Chon_ExpL
Zbtb37 (297g)4	0.0746305	1.58928	100	InterZone Chon_ExpL
Hmbox1 (16g)4	0.0710948	1.57248	90.5063	InterZone Chon_ExpL
Nr2c2_extended (121g)4	0.0444157	0.820494	100	InterZone Chon_ExpL
Nr2c2 (10g)4	0.0413746	0.975909	62.0253	InterZone Chon_ExpL
Myef2_extended (79g)4	0.0497096	0.344648	100	InterZone Chon_ExpL
Hmgn3_extended (73g)4	0.0395146	1.26355	100	InterZone Chon_ExpL
Nr3c1 (37g)4	0.0673578	1.02176	99.3671	InterZone Chon_ExpL
Mecp2 (158g)4	0.0525696	0.349567	100	InterZone Chon_ExpL
Nfkb1_extended (34g)4	0.0659585	0.537106	99.3671	InterZone Chon_ExpL
Hoxc10_extended (87g)4	0.0827452	1.17288	100	InterZone Chon_ExpL
Bcl11a_extended (17g)4	0.0863087	1.40304	94.3038	InterZone Chon_ExpL
Atf7_extended (68g)4	0.0480809	1.35039	100	InterZone Chon_ExpL
Atf7 (25g)4	0.0383196	0.791829	88.6076	InterZone Chon_ExpL
Arntl2_extended (190g)4	0.0551449	1.67175	100	InterZone Chon_ExpL
Arntl2 (35g)4	0.0470366	0.620408	96.8354	InterZone Chon_ExpL
Mybl2_extended (18g)4	0.0218912	-0.678967	65.1899	InterZone Chon_ExpL
Mybl2 (11g)4	0.0170161	-0.813933	35.443	InterZone Chon_ExpL
E2f1_extended (1290g)4	0.151595	-0.953383	100	InterZone Chon_ExpL
E2f1 (1099g)4	0.131913	-0.93069	100	InterZone Chon_ExpL
Mybl1_extended (286g)4	0.0605644	-0.754228	100	InterZone Chon_ExpL
Mybl1 (283g)4	0.0602301	-0.75575	100	InterZone Chon_ExpL
Tfdp1 (434g)4	0.0818139	-0.179149	100	InterZone Chon_ExpL
E2f2_extended (912g)4	0.0906957	-0.512826	100	InterZone Chon_ExpL
E2f2 (833g)4	0.0840178	-0.498066	100	InterZone Chon_ExpL
E2f8_extended (720g)4	0.0582054	-0.547166	100	InterZone Chon_ExpL
E2f8 (396g)4	0.0466364	-0.543214	100	InterZone Chon_ExpL
Brca1_extended (138g)4	0.0343112	-0.629061	100	InterZone Chon_ExpL
E2f7_extended (976g)4	0.128225	-0.421506	100	InterZone Chon_ExpL
E2f7 (245g)4	0.0301662	-0.576486	100	InterZone Chon_ExpL
Atf1_extended (43g)4	0.0217751	-0.259382	87.9747	InterZone Chon_ExpL
Atf1 (19g)4	0.0170921	-0.333074	52.5316	InterZone Chon_ExpL
Pbx3_extended (49g)4	0.050776	-0.218461	98.7342	InterZone Chon_ExpL
Pbx3 (14g)4	0.0487527	-0.273988	78.481	InterZone Chon_ExpL
Atf6_extended (45g)4	0.0298276	-0.578469	94.9367	InterZone Chon_ExpL
Atf6 (17g)4	0.0397158	0.354818	75.3165	InterZone Chon_ExpL
Ar_extended (72g)4	0.0274713	-0.585411	98.7342	InterZone Chon_ExpL
Ar (15g)4	0.0323631	-0.451857	64.557	InterZone Chon_ExpL
Ubtf_extended (533g)4	0.0463789	-1.38547	100	InterZone Chon_ExpL
Ubtf (362g)4	0.0422911	-1.30222	100	InterZone Chon_ExpL
Pax7 (16g)4	0.0760533	-0.932801	94.9367	InterZone Chon_ExpL
Arid3a_extended (164g)4	0.0315373	-1.11701	100	InterZone Chon_ExpL
Arid3a (143g)4	0.0330105	-1.13887	100	InterZone Chon_ExpL
Hcfc1_extended (441g)4	0.0385055	-0.878964	100	InterZone Chon_ExpL
Hcfc1 (295g)4	0.0363555	-0.853368	100	InterZone Chon_ExpL
Usf1_extended (363g)4	0.0284515	-0.90582	100	InterZone Chon_ExpL
Usf1 (214g)4	0.027521	-1.05633	100	InterZone Chon_ExpL
Gabpa_extended (407g)4	0.0273782	-0.0657682	100	InterZone Chon_ExpL
Gabpa (294g)4	0.0258547	-0.239898	100	InterZone Chon_ExpL
Tead4 (27g)4	0.0230605	-0.385392	72.7848	InterZone Chon_ExpL
Nrf1_extended (26g)4	0.0415187	-0.575734	94.3038	InterZone Chon_ExpL
Zfp62 (23g)4	0.0195083	0.335567	68.3544	InterZone Chon_ExpL
Nr2f2_extended (19g)4	0.0240745	-0.81458	67.0886	InterZone Chon_ExpL
E2f6_extended (476g)4	0.0369873	0.204828	100	InterZone Chon_ExpL
Gtf2f1_extended (420g)4	0.0353247	-1.19958	100	InterZone Chon_ExpL
Zfp64_extended (12g)4	0.0292325	1.25771	51.8987	InterZone Chon_ExpL
Zfp64 (10g)4	0.031857	1.16576	46.2025	InterZone Chon_ExpL
Hoxa3_extended (31g)4	0.0281461	1.30744	87.9747	InterZone Chon_ExpL
Hoxa3 (29g)4	0.0295461	1.27224	87.9747	InterZone Chon_ExpL
Ets2_extended (31g)4	0.0246437	1.67975	80.3797	InterZone Chon_ExpL
Ets2 (19g)4	0.0201256	1.40951	61.3924	InterZone Chon_ExpL
Bcl3_extended (24g)4	0.00847394	-1.12342	39.8734	InterZone Chon_ExpL
Bcl3 (15g)4	0.00871876	-0.773869	25.9494	InterZone Chon_ExpL
Rela_extended (121g)4	0.0224373	0.842323	100	InterZone Chon_ExpL
Stat6_extended (17g)4	0.0193665	-0.597857	59.4937	InterZone Chon_ExpL
Rela (15g)4	0.0180867	-0.169189	43.6709	InterZone Chon_ExpL
Erf_extended (410g)4	0.059477	0.269238	100	InterZone Chon_ExpL
Erf (11g)4	0.0218948	-0.325297	44.9367	InterZone Chon_ExpL
Max_extended (915g)4	0.121981	1.30211	100	InterZone Chon_ExpL
Max (14g)4	0.0137496	0.922784	37.3418	InterZone Chon_ExpL
Zfp369_extended (306g)4	0.0500699	1.30288	100	InterZone Chon_ExpL
Zfp369 (16g)4	0.0264542	0.328856	60.1266	InterZone Chon_ExpL
Hdac2_extended (30g)4	0.0142558	-0.486822	70.8861	InterZone Chon_ExpL
Klf10_extended (29g)4	0.0208478	1.71327	73.4177	InterZone Chon_ExpL
Zfp647 (17g)4	0.0358714	0.990273	75.3165	InterZone Chon_ExpL
Hes1_extended (12g)4	0.0243735	1.24979	45.5696	InterZone Chon_ExpL
Phf8_extended (668g)4	0.0719265	1.0681	100	InterZone Chon_ExpL
Brf1_extended (592g)4	0.0848136	0.999305	100	InterZone Chon_ExpL
Rfx7_extended (25g)4	0.0253267	0.831611	71.519	InterZone Chon_ExpL
Nr2c1_extended (16g)4	0.0226897	-0.628006	59.4937	InterZone Chon_ExpL
Vezf1_extended (10g)4	0.0154485	-0.300132	27.8481	InterZone Chon_ExpL
Rarb_extended (82g)4	0.0577902	1.02674	100	InterZone Chon_ExpL
Sp4_extended (26g)4	0.0207802	-0.61431	68.9873	InterZone Chon_ExpL
Id2 (41g)4	0.0370802	-0.467029	96.8354	InterZone Chon_ExpL
Zfp825_extended (35g)4	0.0367104	-0.763822	92.4051	InterZone Chon_ExpL
Bdp1_extended (83g)4	0.0548371	-0.23573	100	InterZone Chon_ExpL
Smad4 (21g)4	0.0683947	-0.542001	94.9367	InterZone Chon_ExpL
Sp2_extended (244g)4	0.0431287	0.107331	100	InterZone Chon_ExpL
Jund_extended (71g)4	0.0319348	0.301587	99.3671	InterZone Chon_ExpL
Rbbp5_extended (262g)4	0.0503436	0.672717	100	InterZone Chon_ExpL
Maz_extended (143g)4	0.0306588	0.0598039	100	InterZone Chon_ExpL
Zfp35_extended (14g)4	0.00810976	-0.445084	25.9494	InterZone Chon_ExpL
Pml_extended (479g)4	0.0562012	0.471246	100	InterZone Chon_ExpL
Trp53_extended (13g)4	0.0354868	-0.506993	67.0886	InterZone Chon_ExpL
Klf12_extended (62g)4	0.0759065	0.222051	100	InterZone Chon_ExpL
Zfp937 (29g)4	0.01805	-0.246286	70.2532	InterZone Chon_ExpL
Mios_extended (18g)4	0.020304	1.31773	53.1646	InterZone Chon_ExpL
Tgif1_extended (17g)4	0.0101601	0.817146	37.9747	InterZone Chon_ExpL
Myog_extended (30g)4	0.023917	0.123288	80.3797	InterZone Chon_ExpL
Tead2_extended (24g)4	0.0211607	0.775473	71.519	InterZone Chon_ExpL
Rfx3_extended (33g)4	0.0255786	0.382162	84.8101	InterZone Chon_ExpL
Rfx3 (10g)4	0.0419161	0.951383	60.1266	InterZone Chon_ExpL
Hoxa7_extended (21g)4	0.0106281	0.273989	36.7089	InterZone Chon_ExpL
Hoxa7 (12g)4	0.00936195	-0.0664439	22.7848	InterZone Chon_ExpL
Etv3_extended (105g)4	0.0137515	-0.424404	95.5696	InterZone Chon_ExpL
Etv3 (10g)4	0.0101874	-0.0941906	22.1519	InterZone Chon_ExpL
Nfe2l1_extended (45g)4	0.0373357	-0.838701	100	InterZone Chon_ExpL
Smarcc2_extended (28g)4	0.0499154	-0.139544	96.8354	InterZone Chon_ExpL
Zfp597_extended (41g)4	0.031853	-0.625116	96.8354	InterZone Chon_ExpL
Jdp2_extended (13g)4	0.0229601	-1.26534	51.8987	InterZone Chon_ExpL
Cebpz_extended (12g)4	0.0436544	-1.1194	68.3544	InterZone Chon_ExpL
Mafg_extended (46g)4	0.0244123	-1.02652	93.038	InterZone Chon_ExpL
Foxk1_extended (20g)4	0.0337043	-1.66015	79.1139	InterZone Chon_ExpL
Ep300_extended (26g)4	0.0202513	1.42679	72.7848	InterZone Chon_ExpL
Elf1 (15g)4	0.0269697	-0.143169	58.8608	InterZone Chon_ExpL
Hoxc11_extended (20g)4	0.0120431	-1.66244	53.1646	InterZone Chon_ExpL
Zfp362_extended (17g)4	0.0237164	-0.830716	63.9241	InterZone Chon_ExpL
Srebf1_extended (412g)4	0.0384147	-0.766543	100	InterZone Chon_ExpL
Crem_extended (14g)4	0.0218399	1.76026	50	InterZone Chon_ExpL
Prkaa2_extended (27g)4	0.0286759	-0.728281	83.5443	InterZone Chon_ExpL
Etv6_extended (45g)4	0.0521757	-0.994382	100	InterZone Chon_ExpL
Clock_extended (21g)4	0.070032	-1.25208	95.5696	InterZone Chon_ExpL
Sin3a_extended (1052g)4	0.139283	-0.102237	100	InterZone Chon_ExpL
Sin3a (28g)4	0.0237502	-0.132059	74.0506	InterZone Chon_ExpL
Klf9_extended (12g)4	0.00619626	-0.711475	20.8861	InterZone Chon_ExpL
Foxo1 (24g)4	0.0275666	-0.48059	77.2152	InterZone Chon_ExpL
Smarcb1_extended (22g)4	0.0121915	-0.827699	52.5316	InterZone Chon_ExpL
Nr1h2_extended (22g)4	0.0571429	-0.378444	94.3038	InterZone Chon_ExpL
Fbxl19 (14g)4	0.0500991	-0.174558	85.443	InterZone Chon_ExpL
Gabpb1_extended (94g)4	0.0222933	-0.711387	100	InterZone Chon_ExpL
Gabpb1 (13g)4	0.0270748	-0.0479395	55.6962	InterZone Chon_ExpL
Sp1_extended (54g)4	0.0185451	-0.857608	91.7722	InterZone Chon_ExpL
Sp1 (14g)4	0.0153365	-0.568561	44.3038	InterZone Chon_ExpL
Cebpg_extended (86g)4	0.0545644	0.575879	100	InterZone Chon_ExpL
Cebpg (18g)4	0.0103376	-0.961614	39.8734	InterZone Chon_ExpL
Stat1_extended (243g)4	0.0382879	1.33027	100	InterZone Chon_ExpL
Stat1 (28g)4	0.0128562	0.576962	58.2278	InterZone Chon_ExpL
Zfp523_extended (131g)4	0.0487355	-0.47034	100	InterZone Chon_ExpL
Irf3_extended (34g)4	0.0366037	-0.765704	95.5696	InterZone Chon_ExpL
Smarca4 (88g)4	0.0391517	-1.01515	99.3671	InterZone Chon_ExpL
Nfya_extended (21g)4	0.0118599	-0.19666	44.9367	InterZone Chon_ExpL
Zfp110_extended (184g)4	0.0366383	-0.0977433	100	InterZone Chon_ExpL
Tgif2_extended (16g)4	0.0135337	-0.518204	44.3038	InterZone Chon_ExpL
Zfp869_extended (12g)4	0.0095819	-0.48674	27.8481	InterZone Chon_ExpL
Chd1 (18g)4	0.0183981	0.536453	53.1646	InterZone Chon_ExpL
Ikzf2 (15g)4	0.00921387	-0.862316	29.1139	InterZone Chon_ExpL
Foxc1_extended (16g)4	0.0242467	1.48016	51.8987	InterZone Chon_ExpL
Nfic_extended (12g)4	0.0296237	0.487764	53.1646	InterZone Chon_ExpL
Myc_extended (20g)4	0.0139255	0.0952259	49.3671	InterZone Chon_ExpL
Ddit3_extended (12g)4	0.00735929	-1.00573	22.7848	InterZone Chon_ExpL
Six5_extended (14g)4	0.00816167	0.00548087	23.4177	InterZone Chon_ExpL
Six5 (12g)4	0.0080836	-0.352185	20.8861	InterZone Chon_ExpL
Polr3g_extended (20g)4	0.0178537	-0.298264	53.7975	InterZone Chon_ExpL
Polr3g (11g)4	0.0214103	-0.168577	41.1392	InterZone Chon_ExpL
Rfx5_extended (77g)4	0.0265285	-0.820062	100	InterZone Chon_ExpL
Rfx5 (49g)4	0.0272052	-0.515175	95.5696	InterZone Chon_ExpL
Stat5b_extended (31g)4	0.0420211	-1.11399	91.7722	InterZone Chon_ExpL
Stat5b (15g)4	0.0308098	-0.107326	62.6582	InterZone Chon_ExpL
Rarg_extended (34g)4	0.0788543	-0.0182358	100	InterZone Chon_ExpL
Rarg (31g)4	0.081575	0.178268	99.3671	InterZone Chon_ExpL
Setdb1_extended (275g)4	0.0791925	0.193674	100	InterZone Chon_ExpL
Setdb1 (129g)4	0.0617679	-0.973926	100	InterZone Chon_ExpL
Tcf7l2_extended (55g)4	0.0862505	-0.888745	100	InterZone Chon_ExpL
Tcf7l2 (19g)4	0.0800628	-0.728585	98.7342	InterZone Chon_ExpL
Mta3_extended (24g)4	0.0760647	-0.905677	98.7342	InterZone Chon_ExpL
Stat3_extended (13g)4	0.1053	0.0178126	94.9367	InterZone Chon_ExpL
Zfp160_extended (16g)4	0.0642027	-0.043141	89.2405	InterZone Chon_ExpL
Ppard_extended (11g)4	0.0689042	-1.22397	82.9114	InterZone Chon_ExpL
Bach1_extended (96g)4	0.0395266	-0.184604	100	InterZone Chon_ExpL
Smad1 (20g)4	0.051752	-1.08745	91.7722	InterZone Chon_ExpL
Rxra_extended (18g)4	0.0604158	-0.0702158	90.5063	InterZone Chon_ExpL
Rxra (13g)4	0.0779104	-0.0416701	86.0759	InterZone Chon_ExpL
Mga_extended (41g)4	0.087931	0.860097	100	InterZone Chon_ExpL
Mga (37g)4	0.0925155	0.80427	99.3671	InterZone Chon_ExpL
Tbx2_extended (27g)4	0.0344854	-0.317234	86.7089	InterZone Chon_ExpL
Tbx2 (22g)4	0.0345154	-0.387765	84.1772	InterZone Chon_ExpL
Foxa3_extended (29g)5	0.0910972	-0.926879	100	InterZone Chon_ExpR
Runx3_extended (262g)5	0.102546	-0.86839	100	InterZone Chon_ExpR
Runx3 (57g)5	0.0868572	-0.902554	100	InterZone Chon_ExpR
Mef2c_extended (69g)5	0.161641	-0.77543	100	InterZone Chon_ExpR
Mef2c (39g)5	0.137524	-0.73103	100	InterZone Chon_ExpR
Klf8_extended (30g)5	0.0612061	-0.63648	98.2063	InterZone Chon_ExpR
Foxo1_extended (54g)5	0.0829268	-0.726371	100	InterZone Chon_ExpR
Vdr (73g)5	0.10377	-0.776283	100	InterZone Chon_ExpR
Runx2 (19g)5	0.112517	-0.803279	99.1031	InterZone Chon_ExpR
Mef2d_extended (35g)5	0.103123	-0.500217	100	InterZone Chon_ExpR
Mef2d (22g)5	0.120444	-0.500301	100	InterZone Chon_ExpR
Irf2_extended (92g)5	0.0664326	-0.553862	100	InterZone Chon_ExpR
Irf2 (20g)5	0.0451555	-0.49252	85.6502	InterZone Chon_ExpR
Rreb1_extended (185g)5	0.0863636	-0.790282	100	InterZone Chon_ExpR
Rreb1 (12g)5	0.0664743	-0.780567	84.3049	InterZone Chon_ExpR
Maf_extended (25g)5	0.0236911	-0.761317	67.713	InterZone Chon_ExpR
Maf (15g)5	0.0307654	-0.712557	60.0897	InterZone Chon_ExpR
Rb1_extended (842g)5	0.129927	-1.16204	100	InterZone Chon_ExpR
Rb1 (138g)5	0.0785138	-1.3655	100	InterZone Chon_ExpR
Tcf7l1_extended (49g)5	0.235323	-1.25575	100	InterZone Chon_ExpR
Tcf7l1 (26g)5	0.319064	-1.09324	100	InterZone Chon_ExpR
Creb3l2_extended (397g)5	0.203186	-0.388175	100	InterZone Chon_ExpR
Creb3l2 (226g)5	0.196793	-0.469402	100	InterZone Chon_ExpR
Tet1 (625g)5	0.149525	-0.330708	100	InterZone Chon_ExpR
Zmiz1_extended (2352g)5	0.647976	0.849624	100	InterZone Chon_ExpR
Zmiz1 (66g)5	0.219532	0.395085	100	InterZone Chon_ExpR
Sox8_extended (60g)5	0.0407805	-1.44434	99.5516	InterZone Chon_ExpR
Sox8 (34g)5	0.0239433	-1.50357	88.3408	InterZone Chon_ExpR
Zbtb7c_extended (15g)5	0.0613825	-1.06708	84.3049	InterZone Chon_ExpR
Lef1_extended (43g)5	0.115307	-0.965637	100	InterZone Chon_ExpR
Lef1 (15g)5	0.146198	-0.892449	97.3094	InterZone Chon_ExpR
Cux1 (26g)5	0.179895	0.862329	100	InterZone Chon_ExpR
Glis1_extended (35g)5	0.0804297	0.344986	100	InterZone Chon_ExpR
Glis1 (31g)5	0.0628897	0.279485	98.6547	InterZone Chon_ExpR
Shox2_extended (36g)5	0.0437908	-0.392851	99.1031	InterZone Chon_ExpR
Apex2 (16g)5	0.0559981	0.93017	83.8565	InterZone Chon_ExpR
Gli1_extended (13g)5	0.0374673	-0.0780279	63.2287	InterZone Chon_ExpR
Gli1 (10g)5	0.047364	0.000677653	61.435	InterZone Chon_ExpR
Usf2_extended (151g)5	0.0570986	-0.407813	100	InterZone Chon_ExpR
Usf2 (60g)5	0.0511722	-0.294518	100	InterZone Chon_ExpR
Tfdp1_extended (2164g)5	0.536202	0.849608	100	InterZone Chon_ExpR
E2f3_extended (2671g)5	0.684748	1.24658	100	InterZone Chon_ExpR
E2f3 (2255g)5	0.557072	1.22379	100	InterZone Chon_ExpR
Bclaf1_extended (1997g)5	0.505537	0.960375	100	InterZone Chon_ExpR
Ezh2_extended (2931g)5	0.763196	1.08566	100	InterZone Chon_ExpR
Yy1_extended (2232g)5	0.586179	1.44421	100	InterZone Chon_ExpR
Xrcc4_extended (1988g)5	0.467466	1.80899	100	InterZone Chon_ExpR
Kdm5a_extended (2572g)5	0.709282	1.24436	100	InterZone Chon_ExpR
Mxi1_extended (2114g)5	0.607368	2.18316	100	InterZone Chon_ExpR
Creb1_extended (1033g)5	0.214508	1.35034	100	InterZone Chon_ExpR
Zbtb7a_extended (1114g)5	0.250432	0.633307	100	InterZone Chon_ExpR
Smarca4_extended (2401g)5	0.663179	0.50756	100	InterZone Chon_ExpR
Srebf2_extended (2401g)5	0.615363	-0.064786	100	InterZone Chon_ExpR
Yy1 (786g)5	0.210457	0.921129	100	InterZone Chon_ExpR
Nr3c1_extended (458g)5	0.147398	0.58204	100	InterZone Chon_ExpR
Taf1_extended (2273g)5	0.538588	0.965961	100	InterZone Chon_ExpR
Taf1 (1132g)5	0.237105	0.736683	100	InterZone Chon_ExpR
Rad21_extended (1631g)5	0.335829	0.588938	100	InterZone Chon_ExpR
Ctcf_extended (1511g)5	0.313483	0.287394	100	InterZone Chon_ExpR
Nfatc2_extended (49g)5	0.154853	2.06857	100	InterZone Chon_ExpR
Nfatc2 (27g)5	0.147286	2.03037	100	InterZone Chon_ExpR
Bach2_extended (30g)5	0.0781182	1.5644	100	InterZone Chon_ExpR
Bach2 (10g)5	0.140922	1.3929	94.1704	InterZone Chon_ExpR
Nfatc1_extended (25g)5	0.208914	1.89702	100	InterZone Chon_ExpR
Nfatc1 (11g)5	0.233313	1.88674	99.1031	InterZone Chon_ExpR
Foxp4_extended (60g)5	0.147139	1.50291	100	InterZone Chon_ExpR
Glis2_extended (36g)5	0.0845219	1.48096	99.1031	InterZone Chon_ExpR
Erg_extended (40g)5	0.127728	1.83517	100	InterZone Chon_ExpR
Erg (15g)5	0.100161	1.64728	93.722	InterZone Chon_ExpR
Fos_extended (175g)5	0.0643496	1.46562	100	InterZone Chon_ExpR
Fos (174g)5	0.0644822	1.46571	100	InterZone Chon_ExpR
Ets1_extended (1041g)5	0.16001	1.34122	100	InterZone Chon_ExpR
Klf3_extended (173g)5	0.0583213	1.16928	100	InterZone Chon_ExpR
Klf13_extended (164g)5	0.076638	1.79514	100	InterZone Chon_ExpR
Meis2_extended (41g)5	0.109217	2.48537	100	InterZone Chon_ExpR
Meis2 (28g)5	0.124385	2.45304	99.5516	InterZone Chon_ExpR
Zfp384_extended (470g)5	0.0959236	1.97079	100	InterZone Chon_ExpR
Zfp384 (431g)5	0.0922138	1.98954	100	InterZone Chon_ExpR
Glis3_extended (17g)5	0.199319	1.93515	100	InterZone Chon_ExpR
Egr1_extended (1318g)5	0.29659	2.07201	100	InterZone Chon_ExpR
Egr1 (67g)5	0.147369	1.91796	100	InterZone Chon_ExpR
Creb5_extended (12g)5	0.584611	1.97821	100	InterZone Chon_ExpR
Tcf4_extended (22g)5	0.738223	2.03057	100	InterZone Chon_ExpR
Foxp1_extended (285g)5	0.243885	1.93393	100	InterZone Chon_ExpR
Foxp1 (99g)5	0.298696	1.91909	100	InterZone Chon_ExpR
Tfdp2_extended (1563g)5	0.333674	1.44074	100	InterZone Chon_ExpR
Tfdp2 (937g)5	0.193476	1.3037	100	InterZone Chon_ExpR
Mef2a_extended (33g)5	0.298786	1.957	100	InterZone Chon_ExpR
Adarb1 (13g)5	0.30033	2.20163	100	InterZone Chon_ExpR
Zeb1_extended (1549g)5	0.459848	1.37589	100	InterZone Chon_ExpR
Cux1_extended (563g)5	0.208128	1.98222	100	InterZone Chon_ExpR
Zeb1 (41g)5	0.361825	1.39429	100	InterZone Chon_ExpR
Nfib (26g)5	0.477999	1.31678	100	InterZone Chon_ExpR
Foxn3_extended (49g)5	0.165622	1.06576	100	InterZone Chon_ExpR
Foxn3 (46g)5	0.171323	1.10404	100	InterZone Chon_ExpR
Elk4_extended (805g)5	0.135603	1.38364	100	InterZone Chon_ExpR
Tbx15 (17g)5	0.307975	1.14178	100	InterZone Chon_ExpR
Foxp2_extended (889g)5	0.237349	0.9965	100	InterZone Chon_ExpR
Foxp2 (166g)5	0.163831	1.2091	100	InterZone Chon_ExpR
Zfx_extended (1226g)5	0.311346	1.44621	100	InterZone Chon_ExpR
Tbx15_extended (245g)5	0.243369	1.46963	100	InterZone Chon_ExpR
Hoxc6_extended (27g)5	0.0463055	-0.477802	92.8251	InterZone Chon_ExpR
Hoxc8_extended (35g)5	0.0537666	0.581897	95.9641	InterZone Chon_ExpR
Hoxc5_extended (21g)5	0.0435619	-0.192496	84.3049	InterZone Chon_ExpR
Hoxc9_extended (13g)5	0.0448079	-0.541557	73.0942	InterZone Chon_ExpR
Hlf_extended (46g)5	0.0376933	-1.32947	97.7578	InterZone Chon_ExpR
Prrx1_extended (14g)5	0.0885765	-0.444394	94.1704	InterZone Chon_ExpR
Sox13_extended (12g)5	0.0392277	-0.907964	62.7803	InterZone Chon_ExpR
Fli1_extended (69g)5	0.0723295	0.132859	100	InterZone Chon_ExpR
Fli1 (38g)5	0.0714831	0.562425	99.5516	InterZone Chon_ExpR
Etv4_extended (63g)5	0.0312628	-0.354968	99.1031	InterZone Chon_ExpR
Creb3l1_extended (20g)5	0.0666256	0.0902511	91.9283	InterZone Chon_ExpR
Rcor1_extended (72g)5	0.124796	0.633744	100	InterZone Chon_ExpR
Pbx1_extended (34g)5	0.338372	0.45007	100	InterZone Chon_ExpR
Pbx1 (31g)5	0.299676	0.325646	100	InterZone Chon_ExpR
Gtf3c2_extended (249g)5	0.078434	0.341315	100	InterZone Chon_ExpR
Hoxa9_extended (118g)5	0.0670982	0.136289	100	InterZone Chon_ExpR
Nfyc_extended (12g)5	0.0241624	1.33101	46.1883	InterZone Chon_ExpR
Nfyc (10g)5	0.0258246	1.23117	42.6009	InterZone Chon_ExpR
Foxo3_extended (34g)5	0.0638268	1.79456	98.6547	InterZone Chon_ExpR
Foxo3 (10g)5	0.0520436	1.70267	65.4709	InterZone Chon_ExpR
Klf4_extended (55g)5	0.0301617	0.361499	98.6547	InterZone Chon_ExpR
Klf4 (27g)5	0.0255936	0.115347	79.8206	InterZone Chon_ExpR
Arntl_extended (308g)5	0.055668	2.04427	100	InterZone Chon_ExpR
Arntl (38g)5	0.0335209	2.13461	94.1704	InterZone Chon_ExpR
Esrra_extended (398g)5	0.0481853	1.54597	100	InterZone Chon_ExpR
Esrra (31g)5	0.0269835	0.915495	86.5471	InterZone Chon_ExpR
Klf2_extended (37g)5	0.0221612	0.66718	81.6143	InterZone Chon_ExpR
Pknox1_extended (31g)5	0.027783	0.514434	84.7534	InterZone Chon_ExpR
Osr2_extended (23g)5	0.0294153	1.41355	70.852	InterZone Chon_ExpR
Rel_extended (24g)5	0.0237945	1.85736	75.3363	InterZone Chon_ExpR
Rel (21g)5	0.0240437	2.05343	69.5067	InterZone Chon_ExpR
Relb_extended (39g)5	0.01782	0.690139	81.1659	InterZone Chon_ExpR
Relb (35g)5	0.0155088	0.355481	71.3004	InterZone Chon_ExpR
Arnt_extended (95g)5	0.0477734	1.1313	100	InterZone Chon_ExpR
Arnt (66g)5	0.0454053	1.38067	100	InterZone Chon_ExpR
Jun_extended (177g)5	0.0498564	1.32241	100	InterZone Chon_ExpR
Jun (59g)5	0.0582588	1.48727	100	InterZone Chon_ExpR
Pitx1_extended (16g)5	0.0392449	0.28366	69.5067	InterZone Chon_ExpR
Pitx1 (13g)5	0.0397292	0.509931	65.0224	InterZone Chon_ExpR
Zfp143_extended (479g)5	0.0620028	0.663182	100	InterZone Chon_ExpR
Zfp143 (101g)5	0.0493097	0.176884	100	InterZone Chon_ExpR
Stat5a_extended (221g)5	0.0426254	1.22282	100	InterZone Chon_ExpR
Bhlhe40_extended (219g)5	0.0518069	1.61562	100	InterZone Chon_ExpR
Rara_extended (34g)5	0.0267439	0.518531	86.5471	InterZone Chon_ExpR
Tbx4_extended (25g)5	0.0921187	1.52499	98.6547	InterZone Chon_ExpR
Elk3_extended (48g)5	0.0543041	0.715043	99.5516	InterZone Chon_ExpR
Patz1_extended (34g)5	0.0302488	-0.342317	91.0314	InterZone Chon_ExpR
Nfyb_extended (25g)5	0.0435416	0.849374	93.2735	InterZone Chon_ExpR
Gmeb2_extended (15g)5	0.0591767	0.615437	86.9955	InterZone Chon_ExpR
Gmeb2 (13g)5	0.0663302	0.596453	85.6502	InterZone Chon_ExpR
Kdm5b_extended (381g)5	0.144092	1.203	100	InterZone Chon_ExpR
Elf1_extended (199g)5	0.0980916	1.78258	100	InterZone Chon_ExpR
Rest_extended (277g)5	0.0691159	-0.94761	100	InterZone Chon_ExpR
Kdm5a (16g)5	0.122777	-0.191735	99.5516	InterZone Chon_ExpR
Gmeb1 (199g)5	0.109266	1.11618	100	InterZone Chon_ExpR
Tcf12_extended (57g)5	0.141084	1.1931	100	InterZone Chon_ExpR
Zbtb37 (297g)5	0.0745911	1.57543	100	InterZone Chon_ExpR
Hmbox1 (16g)5	0.0674308	1.10626	90.583	InterZone Chon_ExpR
Nr2c2_extended (121g)5	0.0439682	0.70505	100	InterZone Chon_ExpR
Nr2c2 (10g)5	0.0381997	0.521328	60.0897	InterZone Chon_ExpR
Myef2_extended (79g)5	0.0488079	0.244093	100	InterZone Chon_ExpR
Hmgn3_extended (73g)5	0.0382416	1.02285	100	InterZone Chon_ExpR
Nr3c1 (37g)5	0.0750527	1.70226	100	InterZone Chon_ExpR
Mecp2 (158g)5	0.0530024	0.453154	100	InterZone Chon_ExpR
Nfkb1_extended (34g)5	0.0715567	1.40896	100	InterZone Chon_ExpR
Hoxc10_extended (87g)5	0.0839851	1.32945	100	InterZone Chon_ExpR
Bcl11a_extended (17g)5	0.0992629	2.02391	94.6188	InterZone Chon_ExpR
Atf7_extended (68g)5	0.0538282	2.08489	100	InterZone Chon_ExpR
Atf7 (25g)5	0.0415244	1.33492	87.8924	InterZone Chon_ExpR
Arntl2_extended (190g)5	0.0576499	2.13512	100	InterZone Chon_ExpR
Arntl2 (35g)5	0.047082	0.632131	97.7578	InterZone Chon_ExpR
Mybl2_extended (18g)5	0.0176089	-1.05121	54.7085	InterZone Chon_ExpR
Mybl2 (11g)5	0.0161253	-0.922294	33.6323	InterZone Chon_ExpR
E2f1_extended (1290g)5	0.15222	-0.869489	100	InterZone Chon_ExpR
E2f1 (1099g)5	0.132161	-0.893064	100	InterZone Chon_ExpR
Mybl1_extended (286g)5	0.0600648	-0.797328	100	InterZone Chon_ExpR
Mybl1 (283g)5	0.0596796	-0.803246	100	InterZone Chon_ExpR
Tfdp1 (434g)5	0.0835325	0.0599288	100	InterZone Chon_ExpR
E2f2_extended (912g)5	0.0898305	-0.584387	100	InterZone Chon_ExpR
E2f2 (833g)5	0.0828485	-0.600268	100	InterZone Chon_ExpR
E2f8_extended (720g)5	0.0566204	-0.669627	100	InterZone Chon_ExpR
E2f8 (396g)5	0.0463299	-0.569953	100	InterZone Chon_ExpR
Brca1_extended (138g)5	0.0334402	-0.674434	100	InterZone Chon_ExpR
E2f7_extended (976g)5	0.127753	-0.441385	100	InterZone Chon_ExpR
E2f7 (245g)5	0.0285337	-0.657465	100	InterZone Chon_ExpR
Atf1_extended (43g)5	0.0165689	-0.759706	87.8924	InterZone Chon_ExpR
Atf1 (19g)5	0.0117839	-0.69831	51.5695	InterZone Chon_ExpR
Pbx3_extended (49g)5	0.0497733	-0.291933	99.5516	InterZone Chon_ExpR
Pbx3 (14g)5	0.0519615	-0.0218152	79.3722	InterZone Chon_ExpR
Atf6_extended (45g)5	0.0320074	-0.23106	97.3094	InterZone Chon_ExpR
Atf6 (17g)5	0.0384941	0.188944	78.9238	InterZone Chon_ExpR
Ar_extended (72g)5	0.0246345	-1.08115	96.4126	InterZone Chon_ExpR
Ar (15g)5	0.02404	-0.987108	56.9507	InterZone Chon_ExpR
Ubtf_extended (533g)5	0.0451328	-1.84929	100	InterZone Chon_ExpR
Ubtf (362g)5	0.0407291	-1.8673	100	InterZone Chon_ExpR
Pax7 (16g)5	0.0737892	-1.1013	92.3767	InterZone Chon_ExpR
Arid3a_extended (164g)5	0.0307362	-1.2916	100	InterZone Chon_ExpR
Arid3a (143g)5	0.0323302	-1.28234	100	InterZone Chon_ExpR
Hcfc1_extended (441g)5	0.0366269	-1.77086	100	InterZone Chon_ExpR
Hcfc1 (295g)5	0.0347943	-1.61528	100	InterZone Chon_ExpR
Usf1_extended (363g)5	0.0272427	-1.4779	100	InterZone Chon_ExpR
Usf1 (214g)5	0.0272227	-1.2201	100	InterZone Chon_ExpR
Gabpa_extended (407g)5	0.0266861	-0.421511	100	InterZone Chon_ExpR
Gabpa (294g)5	0.0252767	-0.566654	100	InterZone Chon_ExpR
Tead4 (27g)5	0.0204227	-0.643122	77.13	InterZone Chon_ExpR
Nrf1_extended (26g)5	0.039327	-0.952194	88.3408	InterZone Chon_ExpR
Zfp62 (23g)5	0.0145769	-0.941481	60.0897	InterZone Chon_ExpR
Nr2f2_extended (19g)5	0.0212578	-1.11672	66.3677	InterZone Chon_ExpR
E2f6_extended (476g)5	0.0348539	-0.619933	100	InterZone Chon_ExpR
Gtf2f1_extended (420g)5	0.0336383	-1.69352	100	InterZone Chon_ExpR
Zfp64_extended (12g)5	0.0174659	-0.284621	40.3587	InterZone Chon_ExpR
Zfp64 (10g)5	0.0194223	-0.218664	38.1166	InterZone Chon_ExpR
Hoxa3_extended (31g)5	0.0300338	1.75763	84.7534	InterZone Chon_ExpR
Hoxa3 (29g)5	0.0317471	1.76901	84.3049	InterZone Chon_ExpR
Ets2_extended (31g)5	0.0218623	0.505028	78.4753	InterZone Chon_ExpR
Ets2 (19g)5	0.0178638	0.320058	57.8475	InterZone Chon_ExpR
Bcl3_extended (24g)5	0.00848944	-1.11938	39.9103	InterZone Chon_ExpR
Bcl3 (15g)5	0.00861856	-0.806321	29.5964	InterZone Chon_ExpR
Rela_extended (121g)5	0.0186798	-1.5412	100	InterZone Chon_ExpR
Stat6_extended (17g)5	0.019484	-0.565879	53.3632	InterZone Chon_ExpR
Rela (15g)5	0.0122057	-1.50936	35.8744	InterZone Chon_ExpR
Erf_extended (410g)5	0.0604302	1.01831	100	InterZone Chon_ExpR
Erf (11g)5	0.0243322	0.304167	48.8789	InterZone Chon_ExpR
Max_extended (915g)5	0.122816	1.53423	100	InterZone Chon_ExpR
Max (14g)5	0.00994753	-0.793418	34.5291	InterZone Chon_ExpR
Zfp369_extended (306g)5	0.0491198	1.00335	100	InterZone Chon_ExpR
Zfp369 (16g)5	0.0256303	0.200394	57.8475	InterZone Chon_ExpR
Hdac2_extended (30g)5	0.0148334	-0.260529	66.3677	InterZone Chon_ExpR
Klf10_extended (29g)5	0.0181637	1.03852	67.713	InterZone Chon_ExpR
Zfp647 (17g)5	0.0357957	0.977058	79.3722	InterZone Chon_ExpR
Hes1_extended (12g)5	0.0267993	1.70671	48.8789	InterZone Chon_ExpR
Phf8_extended (668g)5	0.0708508	0.707948	100	InterZone Chon_ExpR
Brf1_extended (592g)5	0.0854348	1.16302	100	InterZone Chon_ExpR
Rfx7_extended (25g)5	0.0259445	1.06373	73.991	InterZone Chon_ExpR
Nr2c1_extended (16g)5	0.0251926	0.136084	64.574	InterZone Chon_ExpR
Vezf1_extended (10g)5	0.0167801	-0.0810606	29.5964	InterZone Chon_ExpR
Rarb_extended (82g)5	0.0564103	0.686084	100	InterZone Chon_ExpR
Sp4_extended (26g)5	0.0274244	1.24323	75.3363	InterZone Chon_ExpR
Id2 (41g)5	0.0370345	-0.484715	98.6547	InterZone Chon_ExpR
Zfp825_extended (35g)5	0.0352714	-1.03997	95.5157	InterZone Chon_ExpR
Bdp1_extended (83g)5	0.0545028	-0.301064	100	InterZone Chon_ExpR
Smad4 (21g)5	0.0723052	0.263676	97.3094	InterZone Chon_ExpR
Sp2_extended (244g)5	0.0447521	0.514822	100	InterZone Chon_ExpR
Jund_extended (71g)5	0.0322367	0.408472	99.5516	InterZone Chon_ExpR
Rbbp5_extended (262g)5	0.0488779	-0.202041	100	InterZone Chon_ExpR
Maz_extended (143g)5	0.029621	-0.405912	100	InterZone Chon_ExpR
Zfp35_extended (14g)5	0.00878062	-0.211386	26.4574	InterZone Chon_ExpR
Pml_extended (479g)5	0.0540178	-0.446164	100	InterZone Chon_ExpR
Trp53_extended (13g)5	0.032424	-0.834873	58.296	InterZone Chon_ExpR
Klf12_extended (62g)5	0.0756247	0.173701	100	InterZone Chon_ExpR
Zfp937 (29g)5	0.0201266	0.156823	76.6816	InterZone Chon_ExpR
Mios_extended (18g)5	0.0168566	0.314694	49.7758	InterZone Chon_ExpR
Tgif1_extended (17g)5	0.00675575	-0.604412	30.0448	InterZone Chon_ExpR
Myog_extended (30g)5	0.0226561	-0.0656894	78.4753	InterZone Chon_ExpR
Tead2_extended (24g)5	0.0196373	0.445186	69.9552	InterZone Chon_ExpR
Rfx3_extended (33g)5	0.0228648	-0.512551	86.9955	InterZone Chon_ExpR
Rfx3 (10g)5	0.0315026	-0.20448	56.5022	InterZone Chon_ExpR
Hoxa7_extended (21g)5	0.00736475	-0.9342	32.287	InterZone Chon_ExpR
Hoxa7 (12g)5	0.00605209	-1.0178	16.5919	InterZone Chon_ExpR
Etv3_extended (105g)5	0.0138011	-0.409473	97.3094	InterZone Chon_ExpR
Etv3 (10g)5	0.00893988	-0.443218	20.1794	InterZone Chon_ExpR
Nfe2l1_extended (45g)5	0.0365236	-0.890252	97.3094	InterZone Chon_ExpR
Smarcc2_extended (28g)5	0.0469103	-0.478047	95.0673	InterZone Chon_ExpR
Zfp597_extended (41g)5	0.031727	-0.666167	93.722	InterZone Chon_ExpR
Jdp2_extended (13g)5	0.0290967	-0.343143	57.3991	InterZone Chon_ExpR
Cebpz_extended (12g)5	0.0435252	-1.13181	70.4036	InterZone Chon_ExpR
Mafg_extended (46g)5	0.023146	-1.36328	90.583	InterZone Chon_ExpR
Foxk1_extended (20g)5	0.0367937	-1.42775	81.6143	InterZone Chon_ExpR
Ep300_extended (26g)5	0.017002	0.352693	69.0583	InterZone Chon_ExpR
Elf1 (15g)5	0.0268968	-0.161134	61.435	InterZone Chon_ExpR
Hoxc11_extended (20g)5	0.0132076	-1.31842	50.6726	InterZone Chon_ExpR
Zfp362_extended (17g)5	0.0271738	-0.60002	66.3677	InterZone Chon_ExpR
Srebf1_extended (412g)5	0.0370502	-1.6643	100	InterZone Chon_ExpR
Crem_extended (14g)5	0.0175309	-0.0507733	42.6009	InterZone Chon_ExpR
Prkaa2_extended (27g)5	0.0282642	-0.848495	78.9238	InterZone Chon_ExpR
Etv6_extended (45g)5	0.055703	-0.49534	100	InterZone Chon_ExpR
Clock_extended (21g)5	0.0784749	-0.0959557	95.5157	InterZone Chon_ExpR
Sin3a_extended (1052g)5	0.140425	0.177441	100	InterZone Chon_ExpR
Sin3a (28g)5	0.0206752	-0.574672	72.1973	InterZone Chon_ExpR
Klf9_extended (12g)5	0.0121643	-0.197685	30.4933	InterZone Chon_ExpR
Foxo1 (24g)5	0.02743	-0.488815	78.4753	InterZone Chon_ExpR
Smarcb1_extended (22g)5	0.0140951	-0.603141	54.2601	InterZone Chon_ExpR
Nr1h2_extended (22g)5	0.0613518	0.186674	97.7578	InterZone Chon_ExpR
Fbxl19 (14g)5	0.0546526	0.388323	84.7534	InterZone Chon_ExpR
Gabpb1_extended (94g)5	0.0221182	-0.752141	98.6547	InterZone Chon_ExpR
Gabpb1 (13g)5	0.0251011	-0.303729	54.2601	InterZone Chon_ExpR
Sp1_extended (54g)5	0.0208454	-0.319856	91.4798	InterZone Chon_ExpR
Sp1 (14g)5	0.0199282	0.659497	47.9821	InterZone Chon_ExpR
Cebpg_extended (86g)5	0.0521881	0.148645	100	InterZone Chon_ExpR
Cebpg (18g)5	0.00854373	-1.4751	31.8386	InterZone Chon_ExpR
Stat1_extended (243g)5	0.037123	0.899113	100	InterZone Chon_ExpR
Stat1 (28g)5	0.0112262	-0.0564286	56.0538	InterZone Chon_ExpR
Zfp523_extended (131g)5	0.0495233	-0.264921	100	InterZone Chon_ExpR
Irf3_extended (34g)5	0.0408237	-0.112109	98.2063	InterZone Chon_ExpR
Smarca4 (88g)5	0.0382276	-1.20227	99.5516	InterZone Chon_ExpR
Nfya_extended (21g)5	0.00989984	-0.757148	41.2556	InterZone Chon_ExpR
Zfp110_extended (184g)5	0.0343993	-1.27239	100	InterZone Chon_ExpR
Tgif2_extended (16g)5	0.0105775	-1.26059	34.9776	InterZone Chon_ExpR
Zfp869_extended (12g)5	0.00922937	-0.631025	25.1121	InterZone Chon_ExpR
Chd1 (18g)5	0.018243	0.492432	50.2242	InterZone Chon_ExpR
Ikzf2 (15g)5	0.00994232	-0.691625	30.0448	InterZone Chon_ExpR
Foxc1_extended (16g)5	0.0181695	0.147083	43.9462	InterZone Chon_ExpR
Nfic_extended (12g)5	0.0301462	0.566392	57.8475	InterZone Chon_ExpR
Myc_extended (20g)5	0.0111968	-0.401357	39.4619	InterZone Chon_ExpR
Ddit3_extended (12g)5	0.0096195	-0.373162	29.5964	InterZone Chon_ExpR
Six5_extended (14g)5	0.0078321	-0.153075	22.4215	InterZone Chon_ExpR
Six5 (12g)5	0.00739004	-0.625021	19.2825	InterZone Chon_ExpR
Polr3g_extended (20g)5	0.014424	-0.810408	53.8117	InterZone Chon_ExpR
Polr3g (11g)5	0.0178357	-0.606394	42.1525	InterZone Chon_ExpR
Rfx5_extended (77g)5	0.0257767	-1.08852	100	InterZone Chon_ExpR
Rfx5 (49g)5	0.0285918	-0.0477687	97.3094	InterZone Chon_ExpR
Stat5b_extended (31g)5	0.0389562	-1.56636	92.8251	InterZone Chon_ExpR
Stat5b (15g)5	0.0255252	-1.47846	60.9865	InterZone Chon_ExpR
Rarg_extended (34g)5	0.0785026	-0.0644573	100	InterZone Chon_ExpR
Rarg (31g)5	0.0809758	0.092453	100	InterZone Chon_ExpR
Setdb1_extended (275g)5	0.0798977	0.422524	100	InterZone Chon_ExpR
Setdb1 (129g)5	0.0626529	-0.530732	100	InterZone Chon_ExpR
Tcf7l2_extended (55g)5	0.0840279	-0.983466	100	InterZone Chon_ExpR
Tcf7l2 (19g)5	0.0783996	-0.782638	96.861	InterZone Chon_ExpR
Mta3_extended (24g)5	0.0766491	-0.834243	98.6547	InterZone Chon_ExpR
Stat3_extended (13g)5	0.113402	0.566627	94.1704	InterZone Chon_ExpR
Zfp160_extended (16g)5	0.0612478	-0.495198	87.8924	InterZone Chon_ExpR
Ppard_extended (11g)5	0.0724234	-0.963178	86.9955	InterZone Chon_ExpR
Bach1_extended (96g)5	0.0374479	-0.649618	100	InterZone Chon_ExpR
Smad1 (20g)5	0.0536323	-0.988507	92.3767	InterZone Chon_ExpR
Rxra_extended (18g)5	0.0546343	-1.03881	90.1345	InterZone Chon_ExpR
Rxra (13g)5	0.0677507	-1.24197	83.8565	InterZone Chon_ExpR
Mga_extended (41g)5	0.0801882	-0.0191048	100	InterZone Chon_ExpR
Mga (37g)5	0.0842363	-0.0373233	100	InterZone Chon_ExpR
Tbx2_extended (27g)5	0.0281563	-1.04888	81.6143	InterZone Chon_ExpR
Tbx2 (22g)5	0.0280947	-1.09614	76.2332	InterZone Chon_ExpR
Foxa3_extended (29g)6	0.132447	-0.528881	100	OCPs_Ctl
Runx3_extended (262g)6	0.123138	-0.5222	100	OCPs_Ctl
Runx3 (57g)6	0.114122	-0.538528	100	OCPs_Ctl
Mef2c_extended (69g)6	0.203431	-0.37936	100	OCPs_Ctl
Mef2c (39g)6	0.179977	-0.340659	100	OCPs_Ctl
Klf8_extended (30g)6	0.0668476	-0.577494	96.9231	OCPs_Ctl
Foxo1_extended (54g)6	0.100182	-0.540803	100	OCPs_Ctl
[truncated: 3,977 more rows]
