# Supplementary material for: Gli1-expressing stromal cells are highly reparative precursors of long-lived chondroprogenitors in the fetal murine limb
Source: Nat Commun. 2025 Nov 18;16:10107. doi: 10.1038/s41467-025-65029-y (PMC12627582; doi:10.1038/s41467-025-65029-y)
Supplement: Supplementary file 4 — Supplementary Data 2 [file 41467_2025_65029_MOESM4_ESM.txt]

[   1] [Images]
  To begin creating your project, use the Images module to compile a list of files and/or folders that you want to analyze. You can also specify a set of rules to include only the desired files in your selected folders.

[   2] [Metadata]
  The Metadata module optionally allows you to extract information describing your images (i.e, metadata) which will be stored along with your measurements. This information can be contained in the file name and/or location, or in an external file.

[   3] [NamesAndTypes]
  The NamesAndTypes module allows you to assign a meaningful name to each image by which other modules will refer to it.

[   4] [Groups]
  The Groups module optionally allows you to split your list of images into image subsets (groups) which will be processed independently of each other. Examples of groupings include screening batches, microtiter plates, time-lapse movies, etc.

[   5] [ColorToGray]

[   6] [IdentifyPrimaryObjects]
  P21+ cells were identified with a size range of 5-30 pixels with advance settings, Adaptive Otsu strategy( two classes, thresholding). Threshold smoothing scale of 1.3488 and threshold correction factor of 1.3 (bounds 0.0002 to 0.6). Size of adaptive window of 20. Size of smoothing filter is 10 and suppress local maxima that are closer than this minimum allowed distance is 8. After both thresholding and declumping fill holes in indentified objects and continue handling of objects if excessive number of objects identified
  
  
  
  

[   7] [IdentifyPrimaryObjects]
  tdTomato+ cells were identified with a size range of 9-70 pixels with advance settings, Adaptive Otsu strategy( two classes, thresholding). Threshold smoothing scale of 1.3488 and threshold correction factor of 1-1.3 (bounds 0.00012 to 0.3). Size of adaptive window of 20-30. Size of smoothing filter is 6-12 and suppress local maxima that are closer than this minimum allowed distance is 6-11. After both thresholding and declumping fill holes in indentified objects and continue handling of objects if excessive number of objects identified
  
  
  
  

[   8] [IdentifyPrimaryObjects]
  Edu+ cells were identified with a size range of 5-30 pixels with advance settings, Adaptive Otsu strategy( two classes, thresholding). Threshold smoothing scale of 1.3488 and threshold correction factor of 1 (bounds 0.00015 to 0.6). Size of adaptive window of 30. Size of smoothing filter is 10 and suppress local maxima that are closer than this minimum allowed distance is 8. After both thresholding and declumping fill holes in indentified objects and continue handling of objects if excessive number of objects identified
  
  
  
  

[   9] [RelateObjects]
  P21 cells are parent and EdU cell are child. This module counts EdU + objects within the P21+ objects and named as EdUP21

[  10] [RelateObjects]
  EduP21 cells are parent and tdT3 cell are child. This module counts tdT+ objects within the EdUP21+ objects and named as EdUtdTP21

[  11] [RelateObjects]
  P21 cells are parent and tdT cell are child. This module counts tdT + objects within the P21+ objects and named as tdTP21

[  12] [RelateObjects]
  tdT cells are parent and EdU cell are child. This module counts EdU + objects within the tdT+ objects and named as tdTEdU

[  13] [ExportToSpreadsheet]

[  14] [OverlayOutlines]
  use Orig to selecct the input image and This module overlays the identified objects on the original image (P21 as blue, tdT as yellow, EdU as magenta)
  
  
  
  

[  15] [SaveImages]
