# Supplementary material for: Gli1-expressing stromal cells are highly reparative precursors of long-lived chondroprogenitors in the fetal murine limb
Source: Nat Commun. 2025 Nov 18;16:10107. doi: 10.1038/s41467-025-65029-y (PMC12627582; doi:10.1038/s41467-025-65029-y)
Supplement: Supplementary file 7 — Source data [file 41467_2025_65029_MOESM7_ESM.xlsx]

## Sheet:  Fig 1 b prime
CTL
	Right Humerus	Left Humerus	Average	Right Femur	Left Femur	Average
rtTA-, p21rec+/-
GliColp-D 32	3.14553	3.09269	3.11911	2.51861	2.51928	2.51894
GliColp-D 33	3.01301	3.01741	3.01521	2.5336	2.49725	2.51543
Glicolp-D 87	2.8815	2.81435	2.84793	2.25638	2.19725	2.25638
Glicolp-D 89	2.86744	2.83863	2.85304	2.29821	2.28331	2.29076
GliColp-D 38	3.08164	3.08608	3.08386	2.3877	2.38793	2.38781
GliColp-D 67	2.95	2.92797	2.93899	2.3785	2.399	2.38875
GliColp-D 90	2.85588	2.84671	2.85129	2.24988	2.19998	2.22493
GliColp-D 71	2.78801	2.82785	2.80793	2.30233	2.18515	2.30233
GliColp-D 74	2.69858	2.699	2.69879	2.14503	2.15903	2.15203
GliColp-D 75	2.63178	2.67639	2.65409	2.03146	2.03686	2.03416
GliColp-D 92	2.87174	2.81299	2.84237	2.23603	2.10692	2.23603
GliColp-D 65	2.979	3.004	2.9915	2.394	2.392	2.393
GliColp-D 68	2.887	2.826	2.8565	2.302	2.2249	2.26345
GliColp-D 69	2.85045	2.80882	2.82963	2.14511	2.15508	2.15009
GliColp-D 95	2.79523	2.74034	2.76778	2.23812	2.1345	2.23812
GliColp-D 96	2.6927	2.7221	2.7074	2.10132	2.06931	2.10132
GliColp-D 101	2.78479	2.72676	2.75577	2.21973	2.15874	2.21973
EXP
rtTA+, p21rec+/-
GliColp-D 29	2.98545	2.919	2.95222	2.55015	2.50677	2.52846
GliColp-D 30	2.85595	2.90544	2.88069	2.40141	2.519	2.46021
GliColp-D 31	2.87	2.89193	2.88097	2.41948	2.39929	2.40938
GliColp-D 35	3.0871	2.96922	3.02816	2.51367	2.52702	2.52034
GliColp-D 36	2.95295	2.86796	2.91045	2.39929	2.41774	2.40851
GliColp-D 37	2.97739	3.0597	3.01855	2.46623	missing	2.46623
GliColp-D 85	2.81955	2.84487	2.83221	2.33596	2.3306	2.33328
GliColp-D 91	2.743	2.74444	2.74372	2.27896	2.26127	2.27012
GliColp-D 86	2.66249	2.65587	2.65918	2.15476	2.07056	2.11266

## Sheet: Fig 1 c prime
	Area	Count_EdU	Count_EdUP21	Count_EdUtdTP21	Count_P21	Count_tdT3	Count_tdTEdU	Count_tdTP21	Count_Nuclei	Count_tdT in p21neg	%tdT in DAPI	Average Percentage	%p21 in tdT	Average Percentage	%p21 in tdTneg	Average Percentage	%tdtp21neg in p21neg	Average percentage	%EdU in DAPI	Average Percentage	%tdTEdU in tdT	Average Percentage	%EdU in tdT neg	Average percentage	%P21 in DAPI	Average Percentage	% P21+ in tdT cells	Average Percentage	% of proliferative cells in p21negative (EdU-EdUp21)/(DAPI-p21)	Average percentage	EdUP21/EdU	Average Percentage	%of p21 neg tdT neg that are EdU+ ((EdU-EdUp21)-(EdUtdT-EdUtdTp21))/((DAPI-tdT)-(p21-tdTp21))	Average Percentage	%of p21 neg tdT+ that are EdU+ (EdUtdT-EdUtdTp21)/(tdT-tdTp21)	Average Percentage	%p21+tdT+ in proliferative cells EdUtdTP21/EdU	Average Percentage	EduP21 in P21
INSIDE
E14.5 inside CTL
Glicolp-D 149 A6-12L DAPI-b, Edu-g, mcherry-r, P21-y 20x-0003_p0.tif_cartilage.jpeg	-2	187	0	0	2	25	2	0	992	25	2.52016		0		0.206825		2.52525		18.8508		8				0.201613		0		18.8889		0		19.171		8		0		0
Glicolp-D 149 A6-11R DAPI-b, Edu-g, mcherry-r, P21-y 20x-0005_p0.tif_cartilage.jpeg	-2	173	0	0	1	35	6	0	818	35	4.27873	3.80078	0	0	0.127714	0.128396	4.28397	3.80541	21.1491	23.0278	17.1429	24.7349	21.3282	22.9691	0.122249	0.123591	0	0	21.175	23.0565	0	0	21.3555	22.9988	17.1429	24.7349	0	0	0	0
Glicolp-D 149 A6-7R DAPI-b, Edu-g, mcherry-r, P21-y 20x-0006_p0.tif_cartilage.jpeg	-2	255	0	0	1	43	13	0	1109	43	3.87737		0		0.0938086		3.88087		22.9937		30.2326		22.7017		0.0901713		0		23.0144		0		22.723		30.2326		0		0
Glicolp-D 149 A6-8R DAPI-b, Edu-g, mcherry-r, P21-y 20x-0007_p0.tif_cartilage.jpeg	-2	315	0	0	2	41	11	0	1263	41	3.24624		0		0.163666		3.25139		24.9406		26.8293		24.8773		0.158353		0		24.9802		0		24.918		26.8293		0		0
Glicolp-D 150 A6-4R DAPI-b, Edu-g, mcherry-r, P21-y 20x-0009_p0.tif_cartilage.jpeg	-2	174	0	0	2	44	8	0	887	44	4.96054	6.13005	0	0	0.237248	0.436027	4.97175	6.15581	19.6167	17.5847	18.1818	16.2273	19.6916	17.6869	0.225479	0.408609	0	0	19.661	17.6555	0	0	19.7384	17.7627	18.1818	16.2273	0	0	0	0
Glicolp-D 150 A6-5R DAPI-b, Edu-g, mcherry-r, P21-y 20x-0010_p0.tif_cartilage.jpeg	-2	153	0	0	5	50	9	0	874	50	5.72082		0		0.606796		5.75374		17.5057		18		17.4757		0.572082		0		17.6064		0		17.5824		18		0		0
Glicolp-D 150 A6-7R DAPI-b, Edu-g, mcherry-r, P21-y 20x-0012_p0.tif_cartilage.jpeg	-2	146	0	0	4	72	9	0	934	72	7.70878		0		0.464037		7.74194		15.6317		12.5		15.8933		0.428266		0		15.6989		0		15.9674		12.5		0		0
Glicolp-D 147 A6-10L DAPI-b, Edu-g, mcherry-r, P21-y 20x-0020_p.tif_cartilage.jpeg	-2	156	2	0	22	40	12	1	640	39	6.25	6.38239	2.5	0.833333	3.5	1.32616	6.31068	6.41054	24.375	24.612	30	32.3085	24	24.1057	3.4375	1.297	2.5	0.833333	24.9191	24.8296	1.28205	0.42735	24.525	24.3179	30.7692	32.5649	0	0	9.09091	3.0303
Glicolp-D 147 A6-9L DAPI-b, Edu-g, mcherry-r, P21-y 20x-0015_p.tif_cartilage.jpeg	-2	187	0	0	0	56	18	0	729	56	7.68176		0		0		7.68176		25.6516		32.1429		25.1114		0		0		25.6516		0		25.1114		32.1429		0		0
Glicolp-D 147 A6-5L DAPI-b, Edu-g, mcherry-r, P21-y 20x-0022_p.tif_cartilage.jpeg	-2	105	0	0	2	23	8	0	441	23	5.21542		0		0.478469		5.23918		23.8095		34.7826		23.2057		0.453515		0		23.918		0		23.3173		34.7826		0		0
GlicoltdT 217 HL B3-2L DAPI-b, Edu-g, mcherry-r, P21-y 20x-0009_p0.tif_cartilage.jpeg	-2	228	1	0	32	31	4	1	1033	30	3.00097	2.74407	3.22581	3.07918	3.09381	1.30722	2.997	2.71481	22.0716	25.9363	12.9032	17.2247	22.3553	26.1554	3.09777	1.33661	3.22581	3.07918	22.6773	26.2434	0.438596	0.109649	22.966	26.453	13.3333	17.7867	0	0	3.125	0.78125
GlicoltdT 217 HLA6-16L DAPI-b, Edu-g, mcherry-r, P21-y 20x-0004_p0.tif_cartilage.jpeg	-2	226	0	0	12	31	10	0	977	31	3.17298		0		1.2685		3.21244		23.132		32.2581		22.833		1.22825		0		23.4197		0		23.1263		32.2581		0		0
GlicoltdT 217 HLA6-17L DAPI-b, Edu-g, mcherry-r, P21-y 20x-0003_p0.tif_cartilage.jpeg	-2	160	0	0	0	18	1	0	614	18	2.9316		0		0		2.9316		26.0586		5.55556		26.6779		0		0		26.0586		0		26.6779		5.55556		0		0
GlicoltdT 217 HLA6-18L DAPI-b, Edu-g, mcherry-r, P21-y 20x-0006_p0.tif_cartilage.jpeg	-2	191	0	0	6	11	2	1	588	10	1.87075		9.09091		0.866551		1.71821		32.483		18.1818		32.7556		1.02041		9.09091		32.8179		0		33.042		20		0		0
GlicoltdT 218 HL A6-6R DAPI-b, Edu-g, mcherry-r, P21-y 20x-0023_p0.tif_cartilage.jpeg	-2	207	0	0	2	17	2	0	731	17	2.32558	2.83348	0	0	0.280112	0.21675	2.33196	2.83892	28.3174	28.8051	11.7647	13.5106	28.7115	29.2517	0.273598	0.211184	0	0	28.3951	28.8685	0	0	28.7921	29.3176	11.7647	13.5106	0	0	0	0
GlicoltdT 218 HL A6-7R DAPI-b, Edu-g, mcherry-r, P21-y 20x-0022_p0.tif_cartilage.jpeg	-2	206	0	0	2	17	3	0	624	17	2.72436		0		0.329489		2.73312		33.0128		17.6471		33.4432		0.320513		0		33.119		0		33.5537		17.6471		0		0
GlicoltdT 218 HL A6-8R DAPI-b, Edu-g, mcherry-r, P21-y 20x-0019_p0.tif_cartilage.jpeg	-2	207	0	0	0	29	3	0	794	29	3.65239		0		0		3.65239		26.0705		10.3448		26.6667		0		0		26.0705		0		26.6667		10.3448		0		0
GlicoltdT 218 HL A6-9R DAPI-b, Edu-g, mcherry-r, P21-y 20x-0021_p0.tif_cartilage.jpeg	-2	222	0	0	2	21	3	0	798	21	2.63158		0		0.2574		2.63819		27.8195		14.2857		28.1853		0.250627		0		27.8894		0		28.2581		14.2857		0		0
GlicoltdT 219 HL A6-1R DAPI-b, Edu-g, mcherry-r, P21-y 20x-0033_p0.tif_cartilage.jpeg	-2	273	0	0	7	22	7	0	936	22	2.35043	2.77001	0	0	0.765864	1.14806	2.36814	2.80518	29.1667	23.2934	31.8182	31.8215	29.1028	23.0205	0.747863	1.11214	0	0	29.3864	23.5394	0	0	29.3275	23.2699	31.8182	31.8215	0	0	0	0
GlicoltdT 219 HL A6-2R DAPI-b, Edu-g, mcherry-r, P21-y 20x-0031_p0.tif_cartilage.jpeg	-2	193	0	0	7	18	6	0	759	18	2.37154		0		0.944669		2.39362		25.4282		33.3333		25.2362		0.922266		0		25.6649		0		25.4768		33.3333		0		0
GlicoltdT 219 HL A6-3R DAPI-b, Edu-g, mcherry-r, P21-y 20x-0032_p0.tif_cartilage.jpeg	-2	76	0	0	8	19	6	0	434	19	4.37788		0		1.92771		4.46009		17.5115		31.5789		16.8675		1.84332		0		17.8404		0		17.199		31.5789		0		0
GlicoltdT 219 HL A6-5R DAPI-b, Edu-g, mcherry-r, P21-y 20x-0030_p0.tif_cartilage.jpeg	-2	383	0	0	17	36	11	0	1818	36	1.9802		0		0.953984		1.99889		21.0671		30.5556		20.8754		0.935094		0		21.266		0		21.0765		30.5556		0		0
GlicoltdT 219 HL A6-5L DAPI-b, Edu-g, mcherry-r, P21-y 20x-0029_p0.tif_cartilage.jpeg	-2	154	0	0	5	19	4	0	528	19	3.59848	2.75327	0	0	0.982318	0.321286	3.63289	2.76361	29.1667	24.1262	21.0526	21.4577	29.4695	24.2225	0.94697	0.310667	0	0	29.4455	24.2137	0	0	29.7619	24.3139	21.0526	21.4577	0	0	0	0
GlicoltdT 219 HL A6-7L DAPI-b, Edu-g, mcherry-r, P21-y 20x-0028_p0.tif_cartilage.jpeg	-2	274	0	0	2	26	5	0	1089	26	2.38751		0		0.188147		2.3919		25.1607		19.2308		25.3057		0.183655		0		25.207		0		25.3534		19.2308		0		0
GlicoltdT 219 HL A6-8L DAPI-b, Edu-g, mcherry-r, P21-y 20x-0026_p0.tif_cartilage.jpeg	-2	397	0	0	2	41	12	0	1785	41	2.29692		0		0.114679		2.2995		22.2409		29.2683		22.0757		0.112045		0		22.2658		0		22.101		29.2683		0		0
GlicoltdT 219 HL A6-9L DAPI-b, Edu-g, mcherry-r, P21-y 20x-0027_p0.tif_cartilage.jpeg	-2	314	0	0	0	43	7	0	1575	43	2.73016		0		0		2.73016		19.9365		16.2791		20.0392		0		0		19.9365		0		20.0392		16.2791		0		0
DAPI_GlicoltdT 229 A6-10R DAPI-b, Edu-g, mcherry-r, P21-y, 20x-0010_p0.tif_cartilage.jpeg	-2	175	0	0	0	26	6	0	679	26	3.82916	4.4154	0	0	0	0.0371471	3.82916	4.41767	25.7732	26.1736	23.0769	24.4619	25.8806	26.1644	0	0.0347222	0	0	25.7732	26.1824	0	0	25.8806	26.1739	23.0769	27.3464	0	0	0	0
DAPI_GlicoltdT 229 A6-11R DAPI-b, Edu-g, mcherry-r, P21-y, 20x-0011_p0.tif_cartilage.jpeg	-2	182	0	0	1	47	10	0	720	47	6.52778		0		0.148588		6.53686		25.2778		21.2766		25.5572		0.138889		0		25.3129		0		25.5952		21.2766		0		0
DAPI_GlicoltdT 229 A6-8R DAPI-b, Edu-g, mcherry-r, P21-y, 20x-0012_p0.tif_cartilage.jpeg	-2	226	0	0	0	31	9	0	827	31	3.74849		0		0		3.74849		27.3277		29.0323		27.2613		0		0		27.3277		0		27.2613		29.0323		0		0
DAPI_GlicoltdT 229 A6-9R DAPI-b, Edu-g, mcherry-r, P21-y, 20x-0013_p0.tif_cartilage.jpeg	-2	185	0	0	0	25	9	0	703	25	3.55619		0		0		3.55619		26.3158		36		25.9587		0		0		26.3158		0		25.9587		36		0		0
DAPI_GlicoltdT 230 A6-2L DAPI-b, Edu-g, mcherry-r, P21-y, 20x-0008_p0.tif_cartilage.jpeg	-2	85	0	0	0	11	1	0	368	11	2.98913	4.94654	0	0.316456	0	0.5597	2.98913	4.95883	23.0978	24.5386	9.09091	14.8124	23.5294	24.9983	0	0.546689	0	0.316456	23.0978	24.6801	0	0	23.5294	25.1456	9.09091	14.8773	0	0	0	0
DAPI_GlicoltdT 230 A6-4L DAPI-b, Edu-g, mcherry-r, P21-y, 20x-0003_p0.tif_cartilage.jpeg	-2	279	0	0	16	79	16	1	1072	78	7.3694		1.26582		1.51057		7.38636		26.0261		20.2532		26.4854		1.49254		1.26582		26.4205		0		26.8916		20.5128		0		0
DAPI_GlicoltdT 230 A6-5L DAPI-b, Edu-g, mcherry-r, P21-y, 20x-0005_p0.tif_cartilage.jpeg	-2	258	0	0	4	83	10	0	1204	83	6.89369		0		0.356824		6.91667		21.4286		12.0482		22.1231		0.332226		0		21.5		0		22.2023		12.0482		0		0
DAPI_GlicoltdT 230 A6-6L DAPI-b, Edu-g, mcherry-r, P21-y, 20x-0007_p0.tif_cartilage.jpeg	-2	305	0	0	4	28	5	0	1105	28	2.53394		0		0.371402		2.54314		27.6018		17.8571		27.8552		0.361991		0		27.7021		0		27.959		17.8571		0		0
DAPI_GlicoltdT 235 A6-4R DAPI-b, Edu-g, mcherry-r, P21-y, 20x-0019_p0.tif_cartilage.jpeg	-2	168	0	0	0	55	10	0	661	55	8.32073	6.15161	0	0	0	0.0578035	8.32073	6.15467	25.416	25.2	18.1818	22.829	26.0726	25.3833	0	0.0545703	0	0	25.416	25.214	0	0	26.0726	25.3985	18.1818	22.829	0	0	0	0
DAPI_GlicoltdT 235 A6-5R DAPI-b, Edu-g, mcherry-r, P21-y, 20x-0021_p0.tif_cartilage.jpeg	-2	186	0	0	0	40	13	0	717	40	5.5788		0		0		5.5788		25.9414		32.5		25.5539		0		0		25.9414		0		25.5539		32.5		0		0
DAPI_GlicoltdT 235 A6-7R DAPI-b, Edu-g, mcherry-r, P21-y, 20x-0015_p0.tif_cartilage.jpeg	-2	188	0	0	2	41	7	0	733	41	5.59345		0		0.289017		5.60876		25.648		17.0732		26.1561		0.272851		0		25.7182		0		26.2319		17.0732		0		0
DAPI_GlicoltdT 235 A6-8R DAPI-b, Edu-g, mcherry-r, P21-y, 20x-0016_p0.tif_cartilage.jpeg	-2	162	0	0	0	42	10	0	704	42	5.96591		0		0		5.96591		23.0114		23.8095		22.9607		0		0		23.0114		0		22.9607		23.8095		0		0
DAPI_GlicoltdT 235 A6-9R DAPI-b, Edu-g, mcherry-r, P21-y, 20x-0018_p0.tif_cartilage.jpeg	-2	152	0	0	0	31	7	0	585	31	5.29915		0		0		5.29915		25.9829		22.5806		26.1733		0		0		25.9829		0		26.1733		22.5806		0		0
DAPI_GlicoltdT 239 A6-10L DAPI-b, Edu-g, mcherry-r, P21-y, 20x-0009_p0.tif_cartilage.jpeg	-2	185	0	0	0	61	14	0	727	61	8.39065	5.4705	0	0	0	0.0291715	8.39065	5.47199	25.447	25.5869	22.9508	21.2607	25.6757	25.7587	0	0.0275938	0	0	25.447	25.5942	0	0	25.6757	25.7665	22.9508	21.2607	0	0	0	0
DAPI_GlicoltdT 239 A6-7L DAPI-b, Edu-g, mcherry-r, P21-y, 20x-0005_p0.tif_cartilage.jpeg	-2	173	0	0	0	34	9	0	700	34	4.85714		0		0		4.85714		24.7143		26.4706		24.6246		0		0		24.7143		0		24.6246		26.4706		0		0
DAPI_GlicoltdT 239 A6-8L DAPI-b, Edu-g, mcherry-r, P21-y, 20x-0003_p0.tif_cartilage.jpeg	-2	239	0	0	1	49	13	0	906	49	5.40839		0		0.116686		5.41436		26.3797		26.5306		26.3711		0.110375		0		26.4088		0		26.4019		26.5306		0		0
DAPI_GlicoltdT 239 A6-9L DAPI-b, Edu-g, mcherry-r, P21-y, 20x-0007_p0.tif_cartilage.jpeg	-2	176	0	0	0	22	2	0	682	22	3.22581		0		0		3.22581		25.8065		9.09091		26.3636		0		0		25.8065		0		26.3636		9.09091		0		0
									857.279						0
												5.43774						5.45725		21.7415		24.4236		21.5872		0.609735		0.277778		21.8472		0		21.6932		22.5862		0
E14.5 inside EXP																																				0.961015
Glicolp-D 137 A6-14R DAPI-b, Edu-g, mcherry-r, P21-y 20x-0006_p0.tif_cartilage.jpeg	-2	122	8	2	520	58	6	37	949	21	6.1117	5.73151	63.7931	53.9955	54.2088	58.7424	4.8951	6.57137	12.8556	15.0989	10.3448	12.0887	13.0191	14.6317	54.7945	59.6326	63.7931	53.9955	26.5734	33.1922	6.55738	5.7109	26.9608	33.8463	19.0476	21.5543	1.63934	0.597806	1.53846	1.39104
Glicolp-D 137 A6-1L DAPI-b, Edu-g, mcherry-r, P21-y 20x-0005_p0.tif_cartilage.jpeg	-2	151	6	0	609	67	14	31	1048	36	6.39313		46.2687		58.9195		8.20046		14.4084		20.8955		13.9653		58.1107		46.2687		33.0296		3.97351		32.5062		38.8889		0		0.985222
Glicolp-D 137 A6-5L DAPI-b, Edu-g, mcherry-r, P21-y 20x-0002_p0.tif_cartilage.jpeg	-2	133	6	1	440	30	2	17	780	13	3.84615		56.6667		56.4		3.82353		17.0513		6.66667		17.4667		56.4103		56.6667		37.3529		4.51128		38.5321		7.69231		0.75188		1.36364
Glicolp-D 137 A6-6L DAPI-b, Edu-g, mcherry-r, P21-y 20x-0003_p0.tif_cartilage.jpeg	-2	141	11	0	656	67	7	33	1019	34	6.57507		49.2537		65.4412		9.36639		13.8371		10.4478		14.0756		64.3768		49.2537		35.8127		7.80142		37.386		20.5882		0		1.67683
Glicolp-D 148 A6-10R DAPI-b, Edu-g, mcherry-r, P21-y 20x-0009_p0.tif_cartilage.jpeg	-2	104	3	0	437	56	8	30	768	26	7.29167	8.07998	53.5714	55.2637	57.1629	58.7642	7.85498	8.64725	13.5417	15.5914	14.2857	14.2297	13.4831	15.7743	56.901	59.3577	53.5714	56.1099	30.5136	37.8413	2.88462	8.04281	30.4918	36.0663	30.7692	28.685	0	0.564775	0.686499	1.72989
Glicolp-D 148 A6-11R DAPI-b, Edu-g, mcherry-r, P21-y 20x-0007_p0.tif_cartilage.jpeg	-2	142	13	1	507	59	12	31	816	28	7.23039		52.5424		62.8798		9.06149		17.402		20.339		17.1731		62.1324		52.5424		41.7476		9.15493		41.9929		39.2857		0.704225		2.5641
Glicolp-D 148 A6-12R DAPI-b, Edu-g, mcherry-r, P21-y 20x-0012_p0.tif_cartilage.jpeg	-2	101	7	1	361	62	5	37	638	25	9.71787		59.6774		56.25		9.02527		15.8307		8.06452		16.6667		56.5831		59.6774		33.935		6.93069		35.7143		16		0.990099		1.93906
GlicoltdT 216 HL A6-10R DAPI-b, Edu-g, mcherry-r, P21-y 20x-0018_p0.tif_cartilage.jpeg	-2	81	8	0	251	22	3	14	383	8	5.74413	4.37458	63.6364	53.3393	65.651	61.7258	6.06061	5.18228	21.1488	21.6628	13.6364	10.4665	21.6066	22.146	65.5352	61.3953	63.6364	53.3393	55.303	49.3578	9.87654	12.6756	56.4516	51.0921	37.5	24.3056	0	0.645946	3.18725	4.5439
GlicoltdT 216 HL A6-11R DAPI-b, Edu-g, mcherry-r, P21-y 20x-0013_p0.tif_cartilage.jpeg	-2	98	15	1	250	16	2	7	413	9	3.87409		43.75		61.2091		5.52147		23.7288		12.5		24.1814		60.5327		43.75		50.9202		15.3061		53.2468		11.1111		1.02041		6
GlicoltdT 216 HL A6-12R DAPI-b, Edu-g, mcherry-r, P21-y 20x-0017_p0.tif_cartilage.jpeg	-2	109	14	1	315	19	1	10	542	9	3.50554		52.6316		58.3174		3.96476		20.1107		5.26316		20.6501		58.1181		52.6316		41.8502		12.844		43.578		0		0.917431		4.44444
GlicoltdT 216 HL A6-11L DAPI-b, Edu-g, mcherry-r, P21-y 20x-0015_p0.tif_cartilage.jpeg	-2	70	3	0	236	17	2	11	395	6	4.3038	5.75244	64.7059	57.8246	59.5238	57.4339	3.77358	5.81428	17.7215	19.2548	11.7647	16.2597	17.9894	19.39	59.7468	57.387	64.7059	57.8246	42.1384	42.9725	4.28571	4.75724	42.4837	43.373	33.3333	35.8974	0	0.326797	1.27119	1.62325
GlicoltdT 216 HL A6-8L DAPI-b, Edu-g, mcherry-r, P21-y 20x-0012_p0.tif_cartilage.jpeg	-2	153	8	1	405	53	11	27	736	26	7.20109		50.9434		55.3441		7.85498		20.788		20.7547		20.7906		55.0272		50.9434		43.8066		5.22876		44.2623		38.4615		0.653595		1.97531
GlicoltdT 222 A6-4R DAPI-b, Edu-g, mcherry-r, P21-y 20x_p0.tif_cartilage.jpeg	-2	187	8	0	616	37	10	11	1000	26	3.7	4.22141	29.7297	48.3933	62.8245	67.9778	6.77083	6.46541	18.7	16.0752	27.027	20.0856	18.3801	15.9103	61.6	67.1863	29.7297	48.3933	46.6146	43.0821	4.27807	11.5695	47.2067	47.2067	38.4615	38.4615	0	0	1.2987	1.2987
GlicoltdT 222 A6-5R DAPI-b, Edu-g, mcherry-r, P21-y 20x_p0.tif_cartilage.jpeg	-2	174	33	3	707	46	12	26	1025	20	4.4878		56.5217		69.5608		6.28931		16.9756		26.087		16.5475		68.9756		56.5217		44.3396		18.9655		44.2953		45		1.72414		4.66761
GlicoltdT 222 A6-6R DAPI-b, Edu-g, mcherry-r, P21-y 20x_p0.tif_cartilage.jpeg	-2	157	18	3	888	56	4	33	1251	23	4.47642		58.9286		71.5481		6.33609		12.55		7.14286		12.8033		70.9832		58.9286		38.292		11.465		40.5882		4.34783		1.91083		2.02703
DAPI_GlicoltdT 234 A6-14L DAPI-b, Edu-g, mcherry-r, P21-y, 20x-0005_p0.tif_cartilage.jpeg	-2	158	8	1	665	212	31	143	958	69	22.1294	16.7714	67.4528	56.9324	69.9732	62.7793	23.5495	18.6527	16.4927	17.0319	14.6226	14.4524	17.0241	17.5316	69.4154	61.8909	67.4528	56.9324	51.1945	43.6636	5.06329	3.93436	53.5714	46.0165	43.4783	32.8968	0.632911	0.607796	1.20301	0.998738
DAPI_GlicoltdT 234 A6-17L DAPI-b, Edu-g, mcherry-r, P21-y, 20x-0008_p0.tif_cartilage.jpeg	-2	84	5	1	328	78	8	45	550	33	14.1818		57.6923		59.9576		14.8649		15.2727		10.2564		16.1017		59.6364		57.6923		35.5856		5.95238		38.0952		21.2121		1.19048		1.52439
DAPI_GlicoltdT 234 A6-18L DAPI-b, Edu-g, mcherry-r, P21-y, 20x-0006_p0.tif_cartilage.jpeg	-2	127	1	0	372	92	17	42	657	50	14.003		45.6522		58.4071		17.5439		19.3303		18.4783		19.469		56.621		45.6522		44.2105		0.787402		46.383		34		0		0.268817
DAPI_GlicoltdT 234 A6-7R DAPI-b, Edu-g, mcherry-r, P21-y, 20x-0004_p0.tif_cartilage.jpeg	-2	92	8	2	372	87	11	56	554	31	15.704	14.2232	64.3678	71.3143	67.666	72.5631	17.033	14.6893	16.6065	16.8213	12.6437	12.8436	17.3448	17.4819	67.148	72.3552	64.3678	71.3143	46.1538	52.3979	8.69565	15.7299	49.6689	55.1161	29.0323	37.0161	2.17391	2.30647	2.15054	3.57527
DAPI_GlicoltdT 234 A6-8R DAPI-b, Edu-g, mcherry-r, P21-y, 20x-0002_p0.tif_cartilage.jpeg	-2	123	28	3	560	92	12	72	722	20	12.7424		78.2609		77.4603		12.3457		17.036		13.0435		17.619		77.5623		78.2609		58.642		22.7642		60.5634		45		2.43902		5
DAPI_GlicoltdT 236 A6-3R DAPI-b, Edu-g, mcherry-r, P21-y, 20x-0030_p0.tif_cartilage.jpeg	-2	111	13	1	350	72	8	53	497	19	14.4869	14.0111	73.6111	69.6414	69.8824	69.9879	12.9252	14.0785	22.334	21.47	11.1111	13.7645	24.2353	22.7485	70.4225	69.9587	73.6111	69.6414	66.6667	65.1214	11.7117	8.79703	71.0938	68.75	36.8421	42.3341	0.900901	0.45045	3.71429	2.72924
DAPI_GlicoltdT 236 A6-5R DAPI-b, Edu-g, mcherry-r, P21-y, 20x-0025_p0.tif_cartilage.jpeg	-2	102	6	0	344	67	11	44	495	23	13.5354		65.6716		70.0935		15.2318		20.6061		16.4179		21.2617		69.4949		65.6716		63.5762		5.88235		66.4062		47.8261		0		1.74419
DAPI_GlicoltdT 236 A6-3L DAPI-b, Edu-g, mcherry-r, P21-y, 20x-0031_p0.tif_cartilage.jpeg	-2	147	13	1	503	93	20	62	772	31	12.0466	14.2249	66.6667	69.9478	64.9485	73.4046	11.5242	16.1781	19.0415	19.0086	21.5054	15.5385	18.704	19.7178	65.1554	72.8153	66.6667	69.9478	49.8141	59.482	8.84354	16.8754	48.3193	63.6104	61.2903	43.8923	0.680272	1.97235	2.58449	4.30256
DAPI_GlicoltdT 236 A6-5L DAPI-b, Edu-g, mcherry-r, P21-y, 20x-0023_p0.tif_cartilage.jpeg	-2	139	21	3	532	142	14	93	731	49	19.4254		65.493		74.5331		24.6231		19.015		9.85915		21.2224		72.777		65.493		59.2965		15.1079		71.3333		22.449		2.15827		3.94737
DAPI_GlicoltdT 236 A6-6L DAPI-b, Edu-g, mcherry-r, P21-y, 20x-0028_p0.tif_cartilage.jpeg	-2	128	23	2	478	60	9	42	653	18	9.18836		70		73.5245		10.2857		19.6018		15		20.0675		73.2006		70		60		17.9688		62.4204		38.8889		1.5625		4.81172
DAPI_GlicoltdT 236 A6-9L DAPI-b, Edu-g, mcherry-r, P21-y, 20x-0033_p0.tif_cartilage.jpeg	-2	86	22	3	375	76	12	59	468	17	16.2393		77.6316		80.6122		18.2796		18.3761		15.7895		18.8776		80.1282		77.6316		68.8172		25.5814		72.3684		52.9412		3.48837		5.86667
DAPI_GlicoltdT 237 A6-11R DAPI-b, Edu-g, mcherry-r, P21-y, 20x-0036_p0.tif_cartilage.jpeg	-2	101	2	0	312	64	5	41	647	23	9.89181	14.471	64.0625	61.8316	46.4837	50.6953	6.86567	12.374	15.6105	17.347	7.8125	17.1084	16.4666	17.1377	48.2226	52.0011	64.0625	61.8316	29.5522	35.3187	1.9802	4.64697	30.1282	34.5851	21.7391	39.124	0	1.73167	0.641026	1.56905
DAPI_GlicoltdT 237 A6-7R DAPI-b, Edu-g, mcherry-r, P21-y, 20x-0034_p0.tif_cartilage.jpeg	-2	191	11	4	585	183	44	104	975	79	18.7692		56.8306		60.7323		20.2564		19.5897		24.0437		18.5606		60		56.8306		46.1538		5.75916		45.0161		50.6329		2.09424		1.88034
DAPI_GlicoltdT 237 A6-9R DAPI-b, Edu-g, mcherry-r, P21-y, 20x-0035_p0.tif_cartilage.jpeg	-2	129	8	4	366	113	22	73	766	40	14.752		64.6018		44.8698		10		16.8407		19.469		16.3859		47.7807		64.6018		30.25		6.20155		28.6111		45		3.10078		2.18579
DAPI_GlicoltdT 240 A6-2R DAPI-b, Edu-g, mcherry-r, P21-y, 20x-0010_p0.tif_cartilage.jpeg	-2	197	12	2	735	189	26	115	1311	74	14.4165	20.9888	60.8466	62.5849	55.2585	59.9701	12.8472	20.2298	15.0267	17.8053	13.7566	19.3895	15.2406	17.3068	56.0641	60.3888	60.8466	62.5849	32.1181	39.6168	6.09137	12.966	32.0717	38.8767	32.4324	42.3884	1.01523	4.1901	1.63265	3.91925
DAPI_GlicoltdT 240 A6-3R DAPI-b, Edu-g, mcherry-r, P21-y, 20x-0012_p0.tif_cartilage.jpeg	-2	204	20	5	721	290	59	186	1084	104	26.7528		64.1379		67.3804		28.6501		18.8192		20.3448		18.262		66.5129		64.1379		50.6887		9.80392		50.1931		51.9231		2.45098		2.77393
DAPI_GlicoltdT 240 A6-5R DAPI-b, Edu-g, mcherry-r, P21-y, 20x-0013_p0.tif_cartilage.jpeg	-2	122	28	9	392	140	34	87	656	53	21.3415		62.1429		59.1085		20.0758		18.5976		24.2857		17.0543		59.7561		62.1429		35.6061		22.9508		32.7014		47.1698		7.37705		7.14286
DAPI_GlicoltdT 240 A6-6R DAPI-b, Edu-g, mcherry-r, P21-y, 20x-0014_p0.tif_cartilage.jpeg	-2	169	22	10	533	193	37	122	900	71	21.4444		63.2124		58.133		19.346		18.7778		19.171		18.6704		59.2222		63.2124		40.0545		13.0178		40.5405		38.0282		5.91716		4.12758
DAPI_GlicoltdT 241 A6-3R DAPI-b, Edu-g, mcherry-r, P21-y, 20x-0018_p0.tif_cartilage.jpeg	-2	175	18	4	580	139	25	104	988	35	14.0688	14.9749	74.8201	70.9629	56.066	62.8907	8.57843	12.3575	17.7126	17.9257	17.9856	15.8718	17.6678	18.2967	58.7045	64.0511	74.8201	70.9629	38.4804	44.1767	10.2857	12.4949	36.4611	44.0352	60	47.6724	2.28571	2.07138	3.10345	3.49015
DAPI_GlicoltdT 241 A6-4R DAPI-b, Edu-g, mcherry-r, P21-y, 20x-0017_p0.tif_cartilage.jpeg	-2	187	25	2	669	162	25	103	1020	59	15.8824		63.5802		65.9674		16.8091		18.3333		15.4321		18.8811		65.5882		63.5802		46.1538		13.369		47.6027		38.9831		1.06952		3.73692
DAPI_GlicoltdT 241 A6-5R DAPI-b, Edu-g, mcherry-r, P21-y, 20x-0016_p0.tif_cartilage.jpeg	-2	230	28	7	733	180	26	124	1207	56	14.913		68.8889		59.2989		11.8143		19.0555		14.4444		19.8637		60.7291		68.8889		42.616		12.1739		43.7799		33.9286		3.04348		3.81992
DAPI_GlicoltdT 241 A6-6R DAPI-b, Edu-g, mcherry-r, P21-y, 20x-0015_p0.tif_cartilage.jpeg	-2	212	30	4	909	192	30	147	1277	45	15.0352		76.5625		70.2304		12.2283		16.6014		15.625		16.7742		71.1825		76.5625		49.4565		14.1509		48.2972		57.7778		1.88679		3.30033
																																				0.155725
																						0.13012		0.0748039		4.12585e-06		0.00758875		0.0322957		0.104899		0.0114857		0.924299		0.0180828
OUTSIDE
E14.5 outside CTL
Glicolp-D 149 A6-11R DAPI-b, Edu-g, mcherry-r, P21-y 20x-0005_p0.tif (RGB)_outside.jpeg	-2	283	0	0	13	328	67	3	1802	325	18.202	16.2541	0.914634	1.64472	0.678426	1.80164	18.1666	16.2731	15.7048	17.9677	20.4268	21.8637	14.654	17.199	0.721421	1.78028	0.914634	1.64472	15.8189	18.2446	0	0.331126	14.7541	17.4567	20.6154	22.2353	0	0	0	3.0303
Glicolp-D 149 A6-7R DAPI-b, Edu-g, mcherry-r, P21-y 20x-0006_p0.tif (RGB)_outside.jpeg	-2	318	0	0	42	250	56	7	1628	243	15.3563		2.8		2.53991		15.3216		19.5332		22.4		19.0131		2.57985		2.8		20.0504		0		19.5086		23.0453		0		0
Glicolp-D 149 A6-8R DAPI-b, Edu-g, mcherry-r, P21-y 20x-0007_p0.tif (RGB)_outside.jpeg	-2	302	3	0	33	246	56	3	1618	243	15.204		1.21951		2.18659		15.3312		18.665		22.7642		17.93		2.03956		1.21951		18.8644		0.993377		18.1073		23.0453		0		9.09091
Glicolp-D 150 A6-4R DAPI-b, Edu-g, mcherry-r, P21-y 20x-0009_p0.tif (RGB)_outside.jpeg	-2	256	0	0	14	311	56	3	1586	308	19.6091	19.9294	0.96463	2.19679	0.862745	2.11774	19.5929	19.9228	16.1412	16.81	18.0064	21.5847	15.6863	15.6094	0.882724	2.12305	0.96463	2.19679	16.285	17.0996	0	0.463428	15.8228	15.9485	18.1818	21.6911	0	0.463428	0	2.95123
Glicolp-D 150 A6-5R DAPI-b, Edu-g, mcherry-r, P21-y 20x-0010_p0.tif (RGB)_outside.jpeg	-2	337	2	2	58	337	80	12	1927	325	17.4883		3.56083		2.89308		17.389		17.4883		23.7389		16.1635		3.00986		3.56083		17.924		0.593472		16.6451		24		0.593472		3.44828
Glicolp-D 150 A6-7R DAPI-b, Edu-g, mcherry-r, P21-y 20x-0012_p0.tif (RGB)_outside.jpeg	-2	251	2	2	37	339	78	7	1494	332	22.6908		2.0649		2.5974		22.7865		16.8005		23.0088		14.9784		2.47657		2.0649		17.0899		0.796813		15.3778		22.8916		0.796813		5.40541
Glicolp-D 147 A6-10L DAPI-b, Edu-g, mcherry-r, P21-y 20x-0018_p.tif (RGB)_outside.jpeg	-2	387	0	0	29	401	93	4	2400	397	16.7083	18.3559	0.997506	0.332502	1.25063	0.53853	16.744	18.3879	16.125	15.0932	23.192	21.216	14.7074	13.7495	1.20833	0.499117	0.997506	0.332502	16.3222	15.1728	0	0	14.8936	13.8278	23.4257	21.2938	0	0	0	0
Glicolp-D 147 A6-9L DAPI-b, Edu-g, mcherry-r, P21-y 20x-0015_p.tif (RGB)_outside.jpeg	-2	296	0	0	0	351	77	0	2000	351	17.55		0		0		17.55		14.8		21.9373		13.2808		0		0		14.8		0		13.2808		21.9373		0		0
Glicolp-D 147 A6-5L DAPI-b, Edu-g, mcherry-r, P21-y 20x-0022_p1(DAPI).jpeg	-2	149	0	0	3	216	40	0	1038	216	20.8092		0		0.364964		20.8696		14.3545		18.5185		13.2603		0.289017		0		14.3961		0		13.3089		18.5185		0		0
GlicoltdT 217 HL B3-2L DAPI-b, Edu-g, mcherry-r, P21-y 20x-0009_p0.tif_outside.jpeg	-2	320	0	0	8	305	76	5	1723	300	17.7017	14.1948	1.63934	0.546448	0.211566	0.20691	17.4927	14.1396	18.5723	18.4933	24.918	21.0929	17.2073	17.9922	0.464306	0.274846	1.63934	0.546448	18.6589	18.5416	0	0	17.2438	18.0253	25.3333	21.2313	0	0	0	0
GlicoltdT 217 HLA6-17L DAPI-b, Edu-g, mcherry-r, P21-y 20x-0003_p0.tif_outside.jpeg	-2	270	0	0	0	168	27	0	1300	168	12.9231		0		0		12.9231		20.7692		16.0714		21.4664		0		0		20.7692		0		21.4664		16.0714		0		0
GlicoltdT 217 HLA6-18L DAPI-b, Edu-g, mcherry-r, P21-y 20x-0006_p0.tif_outside.jpeg	-2	224	0	0	5	166	37	0	1388	166	11.9597		0		0.409165		12.0029		16.1383		22.2892		15.3028		0.360231		0		16.1967		0		15.3657		22.2892		0		0
GlicoltdT 218 HL A6-6R DAPI-b, Edu-g, mcherry-r, P21-y 20x-0023_p0.tif_outside.jpeg	-2	234	0	0	2	226	67	0	1334	226	16.9415	16.5037	0	0	0.180505	0.0601685	16.967	16.5122	17.5412	18.8479	29.646	26.1422	15.0722	17.3477	0.149925	0.049975	0	0	17.5676	18.8567	0	0	15.0995	17.3568	29.646	26.1422	0	0	0	0
GlicoltdT 218 HL A6-7R DAPI-b, Edu-g, mcherry-r, P21-y 20x-0022_p0.tif_outside.jpeg	-2	318	0	0	0	293	79	0	1555	293	18.8424		0		0		18.8424		20.4502		26.9625		18.9382		0		0		20.4502		0		18.9382		26.9625		0		0
GlicoltdT 218 HL A6-8R DAPI-b, Edu-g, mcherry-r, P21-y 20x-0019_p0.tif_outside.jpeg	-2	223	0	0	0	165	36	0	1202	165	13.7271		0		0		13.7271		18.5524		21.8182		18.0328		0		0		18.5524		0		18.0328		21.8182		0		0
GlicoltdT 219 HL A6-1R DAPI-b, Edu-g, mcherry-r, P21-y 20x-0033_p0.tif_outside.jpeg	-2	337	0	0	2	212	46	0	2122	212	9.99057	13.7646	0	0.348435	0.104712	0.451354	10	13.7763	15.8812	16.3749	21.6981	19.3046	15.2356	15.9254	0.0942507	0.437859	0	0.348435	15.8962	16.4293	0	0.100806	15.2516	15.9958	21.6981	19.2721	0	0.100806	0	2.27273
GlicoltdT 219 HL A6-2R DAPI-b, Edu-g, mcherry-r, P21-y 20x-0031_p0.tif_outside.jpeg	-2	289	0	0	14	296	51	3	1855	293	15.9569		1.01351		0.705581		15.9153		15.5795		17.2297		15.2662		0.754717		1.01351		15.698		0		15.3747		17.4061		0		0
GlicoltdT 219 HL A6-3R DAPI-b, Edu-g, mcherry-r, P21-y 20x-0032_p0.tif_outside.jpeg	-2	248	1	1	11	263	52	1	1576	262	16.6878		0.380228		0.761615		16.7412		15.736		19.7719		14.9276		0.69797		0.380228		15.7827		0.403226		15.0422		19.4656		0.403226		9.09091
GlicoltdT 219 HL A6-5R DAPI-b, Edu-g, mcherry-r, P21-y 20x-0030_p0.tif_outside.jpeg	-2	358	0	0	4	243	45	0	1956	243	12.4233		0		0.233508		12.4488		18.3027		18.5185		18.272		0.204499		0		18.3402		0		18.3148		18.5185		0		0
GlicoltdT 219 HL A6-5L DAPI-b, Edu-g, mcherry-r, P21-y 20x-0029_p0.tif_outside.jpeg	-2	292	0	0	6	224	48	0	1564	224	14.3223	13.4479	0	0	0.447761	0.137914	14.3774	13.4647	18.6701	16.1415	21.4286	18.2567	18.209	15.8274	0.383632	0.118512	0	0	18.742	16.163	0	0	18.2909	15.8518	21.4286	18.2567	0	0	0	0
GlicoltdT 219 HL A6-7L DAPI-b, Edu-g, mcherry-r, P21-y 20x-0028_p0.tif_outside.jpeg	-2	348	0	0	2	287	56	0	2212	287	12.9747		0		0.103896		12.9864		15.7324		19.5122		15.1688		0.0904159		0		15.7466		0		15.1846		19.5122		0		0
GlicoltdT 219 HL A6-8L DAPI-b, Edu-g, mcherry-r, P21-y 20x-0026_p0.tif_outside.jpeg	-2	353	0	0	0	259	48	0	2205	259	11.746		0		0		11.746		16.0091		18.5328		15.6732		0		0		16.0091		0		15.6732		18.5328		0		0
GlicoltdT 219 HL A6-9L DAPI-b, Edu-g, mcherry-r, P21-y 20x-0027_p0.tif_outside.jpeg	-2	262	0	0	0	273	37	0	1851	273	14.7488		0		0		14.7488		14.1545		13.5531		14.2586		0		0		14.1545		0		14.2586		13.5531		0		0
DAPI_GlicoltdT 229 A6-10R DAPI-b, Edu-g, mcherry-r, P21-y, 20x-0010_p0.tif_outside.jpeg	-2	330	0	0	6	402	98	3	1605	399	25.0467	26.9423	0.746269	1.02941	0.249377	0.29017	24.9531	26.7959	20.5607	22.1441	24.3781	29.9439	19.2851	19.2141	0.373832	0.489741	0.746269	1.02941	20.6379	22.2216	0	0.152394	19.3333	19.2477	24.5614	30.2045	0	0.0788644	0	8.75
DAPI_GlicoltdT 229 A6-11R DAPI-b, Edu-g, mcherry-r, P21-y, 20x-0011_p0.tif_outside.jpeg	-2	340	1	0	10	334	115	5	1256	329	26.5924		1.49701		0.542299		26.4045		27.0701		34.4311		24.4035		0.796178		1.49701		27.2071		0.294118		24.4275		34.9544		0		10
DAPI_GlicoltdT 229 A6-8R DAPI-b, Edu-g, mcherry-r, P21-y, 20x-0012_p0.tif_outside.jpeg	-2	306	0	0	8	436	125	4	1520	432	28.6842		0.917431		0.369004		28.5714		20.1316		28.6697		16.6974		0.526316		0.917431		20.2381		0		16.7593		28.9352		0		0
DAPI_GlicoltdT 229 A6-9R DAPI-b, Edu-g, mcherry-r, P21-y, 20x-0013_p0.tif_outside.jpeg	-2	317	1	1	4	418	135	4	1523	414	27.4458		0.956938		0		27.2548		20.8142		32.2967		16.4706		0.26264		0.956938		20.8032		0.315457		16.4706		32.3671		0.315457		25
DAPI_GlicoltdT 230 A6-2L DAPI-b, Edu-g, mcherry-r, P21-y, 20x-0008_p0.tif_outside.jpeg	-2	173	0	0	16	303	82	6	1050	297	28.8571	27.3561	1.9802	1.35919	1.33869	1.57601	28.7234	27.4034	16.4762	16.6576	27.0627	22.3511	12.1821	14.4883	1.52381	1.50963	1.9802	1.35919	16.7311	16.9003	0	0.0830565	12.3474	14.7071	27.6094	22.6678	0	0	0	1.25
DAPI_GlicoltdT 230 A6-4L DAPI-b, Edu-g, mcherry-r, P21-y, 20x-0003_p0.tif_outside.jpeg	-2	399	0	0	54	708	138	10	2348	698	30.1533		1.41243		2.68293		30.4272		16.9932		19.4915		15.9146		2.29983		1.41243		17.3932		0		16.3534		19.7708		0		0
DAPI_GlicoltdT 230 A6-5L DAPI-b, Edu-g, mcherry-r, P21-y, 20x-0005_p0.tif_outside.jpeg	-2	283	0	0	19	461	101	4	1710	457	26.9591		0.867679		1.20096		27.0254		16.5497		21.9089		14.5717		1.11111		0.867679		16.7357		0		14.7488		22.1007		0		0
DAPI_GlicoltdT 230 A6-6L DAPI-b, Edu-g, mcherry-r, P21-y, 20x-0007_p0.tif_outside.jpeg	-2	301	1	0	20	425	89	5	1812	420	23.4547		1.17647		1.08147		23.4375		16.6115		20.9412		15.2848		1.10375		1.17647		16.7411		0.332226		15.379		21.1905		0		5
DAPI_GlicoltdT 235 A6-4R DAPI-b, Edu-g, mcherry-r, P21-y, 20x-0019_p0.tif_outside.jpeg	-2	285	0	0	10	402	106	2	1379	400	29.1516	24.3738	0.497512	0.276942	0.818833	0.420984	29.2184	24.4009	20.6672	21.0007	26.3682	27.491	18.3214	18.8932	0.725163	0.384669	0.497512	0.276942	20.8181	21.0798	0	0	18.4727	18.9704	26.5	27.566	0	0	0	0
DAPI_GlicoltdT 235 A6-5R DAPI-b, Edu-g, mcherry-r, P21-y, 20x-0021_p0.tif_outside.jpeg	-2	338	0	0	1	324	102	0	1373	324	23.598		0		0.0953289		23.6152		24.6176		31.4815		22.4976		0.0728332		0		24.6356		0		22.5191		31.4815		0		0
DAPI_GlicoltdT 235 A6-7R DAPI-b, Edu-g, mcherry-r, P21-y, 20x-0015_p0.tif_outside.jpeg	-2	292	0	0	8	382	106	2	1457	380	26.2183		0.52356		0.55814		26.225		20.0412		27.7487		17.3023		0.549073		0.52356		20.1518		0		17.3994		27.8947		0		0
DAPI_GlicoltdT 235 A6-8R DAPI-b, Edu-g, mcherry-r, P21-y, 20x-0016_p0.tif_outside.jpeg	-2	250	0	0	5	275	73	1	1234	274	22.2853		0.363636		0.417101		22.2945		20.2593		26.5455		18.4567		0.405186		0.363636		20.3417		0		18.534		26.6423		0		0
DAPI_GlicoltdT 235 A6-9R DAPI-b, Edu-g, mcherry-r, P21-y, 20x-0018_p0.tif_outside.jpeg	-2	227	0	0	2	241	61	0	1169	241	20.6159		0		0.215517		20.6512		19.4183		25.3112		17.8879		0.171086		0		19.4516		0		17.9266		25.3112		0		0
DAPI_GlicoltdT 239 A6-10L DAPI-b, Edu-g, mcherry-r, P21-y, 20x-0009_p0.tif_outside.jpeg	-2	255	0	0	7	338	91	2	1343	336	25.1675	24.3825	0.591716	0.545093	0.497512	0.213284	25.1497	24.3229	18.9873	17.5614	26.9231	22.0997	16.3184	16.0482	0.521221	0.291439	0.591716	0.545093	19.0868	17.6138	0	0	16.4	16.0837	27.0833	22.2174	0	0	0	0
DAPI_GlicoltdT 239 A6-7L DAPI-b, Edu-g, mcherry-r, P21-y, 20x-0005_p0.tif_outside.jpeg	-2	235	0	0	2	325	55	2	1598	323	20.3379		0.615385		0		20.2381		14.7059		16.9231		14.1398		0.125156		0.615385		14.7243		0		14.1398		17.0279		0		0
DAPI_GlicoltdT 239 A6-8L DAPI-b, Edu-g, mcherry-r, P21-y, 20x-0003_p0.tif_outside.jpeg	-2	308	0	0	3	365	92	1	1442	364	25.3121		0.273973		0.185701		25.2953		21.3592		25.2055		20.0557		0.208044		0.273973		21.4038		0		20.093		25.2747		0		0
DAPI_GlicoltdT 239 A6-9L DAPI-b, Edu-g, mcherry-r, P21-y, 20x-0007_p0.tif_outside.jpeg	-2	244	0	0	5	429	83	3	1606	426	26.7123		0.699301		0.169924		26.6084		15.193		19.3473		13.6788		0.311333		0.699301		15.2405		0		13.7021		19.4836		0		0
E14.5 outside CTL. Metaphysis
Glicolp-D 149 A6-11R DAPI-b, Edu-g, mcherry-r, P21-y 20x-0005_p0.tif (RGB)_outside.tif	-2	3	0	0	4	3	0	0	134
Glicolp-D 149 A6-7R DAPI-b, Edu-g, mcherry-r, P21-y 20x-0006_p0.tif (RGB)_outside.tif	-2	1	0	0	16	3	0	0	89
Glicolp-D 149 A6-8R DAPI-b, Edu-g, mcherry-r, P21-y 20x-0007_p0.tif (RGB)_outside.tif	-2	12	0	0	12	3	0	1	171
Glicolp-D 150 A6-4R DAPI-b, Edu-g, mcherry-r, P21-y 20x-0009_p0.tif (RGB)_outside.tif	-2	2	0	0	6	3	0	0	112
Glicolp-D 150 A6-5R DAPI-b, Edu-g, mcherry-r, P21-y 20x-0010_p0.tif (RGB)_outside.tif	-2	3	0	0	31	7	1	3	165
Glicolp-D 150 A6-7R DAPI-b, Edu-g, mcherry-r, P21-y 20x-0012_p0.tif (RGB)_outside.tif	-2	5	0	0	13	7	0	1	92
Glicolp-D 147 A6-10L DAPI-b, Edu-g, mcherry-r, P21-y 20x-0020_p.tif (RGB)_outside.tif_metaphysis.tif	-2	4	2	0	26	7	0	2	150
Glicolp-D 147 A6-9L DAPI-b, Edu-g, mcherry-r, P21-y 20x-0015_p.tif (RGB)_outside.tif_metaphysis.tif	-2	2	0	0	4	16	0	1	147
Glicolp-D 147 A6-5L DAPI-b, Edu-g, mcherry-r, P21-y 20x-0022_p.tif (RGB)_outside.tif_metaphysis.tif	-2	9	0	0	2	10	0	0	144
GlicoltdT 217 HL B3-2L DAPI-b, Edu-g, mcherry-r, P21-y 20x-0009_p0.tif_outside.tif_metaphysis.jpeg	-2	5	0	0	2	3	0	1	99
GlicoltdT 217 HLA6-17L DAPI-b, Edu-g, mcherry-r, P21-y 20x-0003_p0.tif_outside.tif_metaphysis.jpeg	-2	9	0	0	0	1	0	0	140
GlicoltdT 217 HLA6-18L DAPI-b, Edu-g, mcherry-r, P21-y 20x-0006_p0.tif_outside.tif_metaphysis.jpeg	-2	8	0	0	1	2	0	0	128
GlicoltdT 218 HL A6-6R DAPI-b, Edu-g, mcherry-r, P21-y 20x-0023_p0.tif_outside.tif_metaphysis.jpeg	-2	5	0	0	0	0	0	0	72
GlicoltdT 218 HL A6-7R DAPI-b, Edu-g, mcherry-r, P21-y 20x-0022_p0.tif_outside.tif_metaphysis.jpeg	-2	10	0	0	0	3	0	0	69
GlicoltdT 218 HL A6-8R DAPI-b, Edu-g, mcherry-r, P21-y 20x-0019_p0.tif_outside.tif_metaphysis.jpeg	-2	8	0	0	0	1	1	0	109
GlicoltdT 219 HL A6-1R DAPI-b, Edu-g, mcherry-r, P21-y 20x-0033_p0.tif_outside.tif_metaphysis.jpeg	-2	3	0	0	0	0	0	0	65
GlicoltdT 219 HL A6-2R DAPI-b, Edu-g, mcherry-r, P21-y 20x-0031_p0.tif_outside.tif_metaphysis.jpeg	-2	5	0	0	1	0	0	0	90
GlicoltdT 219 HL A6-3R DAPI-b, Edu-g, mcherry-r, P21-y 20x-0032_p0.tif_outside.tif_metaphysis.jpeg	-2	2	0	0	1	2	0	0	58
GlicoltdT 219 HL A6-5R DAPI-b, Edu-g, mcherry-r, P21-y 20x-0030_p0.tif_outside.tif_metaphysis.jpeg	-2	2	0	0	2	1	0	0	66
GlicoltdT 219 HL A6-5L DAPI-b, Edu-g, mcherry-r, P21-y 20x-0029_p0.tif_outside.tif_metaphysis.jpeg	-2	2	0	0	1	1	0	0	60
GlicoltdT 219 HL A6-7L DAPI-b, Edu-g, mcherry-r, P21-y 20x-0028_p0.tif_outside.tif_metaphysis.jpeg	-2	5	0	0	0	0	0	0	108
GlicoltdT 219 HL A6-8L DAPI-b, Edu-g, mcherry-r, P21-y 20x-0026_p0.tif_outside.tif_metaphysis.jpeg	-2	6	0	0	0	0	0	0	97
GlicoltdT 219 HL A6-9L DAPI-b, Edu-g, mcherry-r, P21-y 20x-0027_p0.tif_outside.tif_metaphysis.jpeg	-2	2	0	0	0	4	0	0	128
GlicoltdT 229 A6-10R DAPI-b, Edu-g, mcherry-r, P21-y, 20x-0010_p0.tif_outside.tif_metaphysis.tif	-2	8	0	0	2	9	2	1	137
GlicoltdT 229 A6-11R DAPI-b, Edu-g, mcherry-r, P21-y, 20x-0011_p0.tif_outside.tif_metaphysis.tif	-2	1	0	0	1	4	0	0	48
GlicoltdT 229 A6-8R DAPI-b, Edu-g, mcherry-r, P21-y, 20x-0012_p0.tif_outside.tif_metaphysis.tif	-2	4	0	0	2	5	0	1	103
GlicoltdT 229 A6-9R DAPI-b, Edu-g, mcherry-r, P21-y, 20x-0013_p0.tif_outside.tif_metaphysis.tif	-2	6	0	0	1	2	0	1	85
GlicoltdT 230 A6-2L DAPI-b, Edu-g, mcherry-r, P21-y, 20x-0008_p0.tif_outside.tif_metaphysis.tif	-2	1	0	0	3	1	0	0	52
GlicoltdT 230 A6-4L DAPI-b, Edu-g, mcherry-r, P21-y, 20x-0003_p0.tif_outside.tif_metaphysis.tif	-2	3	0	0	23	2	0	0	73
GlicoltdT 230 A6-5L DAPI-b, Edu-g, mcherry-r, P21-y, 20x-0005_p0.tif_outside.tif_metaphysis.tif	-2	3	0	0	6	1	1	0	55
GlicoltdT 230 A6-6L DAPI-b, Edu-g, mcherry-r, P21-y, 20x-0007_p0.tif_outside.tif_metaphysis.tif	-2	2	0	0	8	0	0	0	49
GlicoltdT 235 A6-4R DAPI-b, Edu-g, mcherry-r, P21-y, 20x-0019_p0.tif_outside.tif_metaphysis.tif	-2	14	0	0	1	6	1	0	100
GlicoltdT 235 A6-5R DAPI-b, Edu-g, mcherry-r, P21-y, 20x-0021_p0.tif_outside.tif_metaphysis.tif	-2	16	0	0	0	1	0	0	63
GlicoltdT 235 A6-7R DAPI-b, Edu-g, mcherry-r, P21-y, 20x-0015_p0.tif_outside.tif_metaphysis.tif	-2	4	0	0	2	4	0	1	53
GlicoltdT 235 A6-8R DAPI-b, Edu-g, mcherry-r, P21-y, 20x-0016_p0.tif_outside.tif_metaphysis.tif	-2	20	0	0	1	0	0	0	66
GlicoltdT 235 A6-9R DAPI-b, Edu-g, mcherry-r, P21-y, 20x-0018_p0.tif_outside.tif_metaphysis.tif	-2	8	0	0	1	9	0	0	49
GlicoltdT 239 A6-10L DAPI-b, Edu-g, mcherry-r, P21-y, 20x-0009_p0.tif_outside.tif_metaphysis.tif	-2	5	0	0	1	3	0	0	54
DAPI_GlicoltdT 239 A6-7L DAPI-b, Edu-g, mcherry-r, P21-y, 20x-0005_p0.tif_outside.tif_metaphysis.jpeg	-2	9	0	0	2	5	1	2	75
DAPI_GlicoltdT 239 A6-8L DAPI-b, Edu-g, mcherry-r, P21-y, 20x-0003_p0.tif_outside.tif_metaphysis.jpeg	-2	1	0	0	0	0	0	0	19
DAPI_GlicoltdT 239 A6-9L DAPI-b, Edu-g, mcherry-r, P21-y, 20x-0007_p0.tif_outside.tif_metaphysis.jpeg	-2	8	0	0	3	10	0	2	120
OUTSIDE MENUS metaphysis
Glicolp-D 149 A6-11R DAPI-b, Edu-g, mcherry-r, P21-y 20x-0005_p0.tif (RGB)_outside.jpeg	-2	280	0	0	9	325	67	3	1668	322	19.4844	17.4424	0.923077	1.52671	0.446761	1.16514	19.4093	17.3907	16.7866	19.1419	20.6154	22.1109	15.86	18.4988	0.539568	1.22675	0.923077	1.52671	16.8776	19.3185	0	0.344828	15.9312	18.6425	20.8075	22.0704	0	0	0	0
Glicolp-D 149 A6-7R DAPI-b, Edu-g, mcherry-r, P21-y 20x-0006_p0.tif (RGB)_outside.jpeg	-2	317	0	0	26	247	56	7	1539	240	16.0494		2.83401		1.47059		15.8625		20.5978		22.6721		20.2012		1.68941		2.83401		20.9518		0		20.5027		23.3333		0		0
Glicolp-D 149 A6-8R DAPI-b, Edu-g, mcherry-r, P21-y 20x-0007_p0.tif (RGB)_outside.jpeg	-2	290	3	0	21	243	56	2	1447	241	16.7934		0.823045		1.57807		16.9004		20.0415		23.0453		19.4352		1.45128		0.823045		20.1262		1.03448		19.4937		23.2365		0		0
Glicolp-D 150 A6-4R DAPI-b, Edu-g, mcherry-r, P21-y 20x-0009_p0.tif (RGB)_outside.jpeg	-2	254	0	0	8	308	56	3	1474	305	20.8955	21.1016	0.974026	1.83618	0.428816	1.12268	20.8049	20.9879	17.232	17.9114	18.1818	21.8717	16.9811	16.8298	0.542741	1.26231	0.974026	1.83618	17.3261	18.0561	0	0.470604	17.0543	17.0193	18.3607	21.8616	0	0.199601	14.2857	7.23104
Glicolp-D 150 A6-5R DAPI-b, Edu-g, mcherry-r, P21-y 20x-0010_p0.tif (RGB)_outside.jpeg	-2	334	2	2	27	330	79	9	1762	321	18.7287		2.72727		1.25698		18.5014		18.9557		23.9394		17.8073		1.53235		2.72727		19.1354		0.598802		18.0339		23.9875		0		0
Glicolp-D 150 A6-7R DAPI-b, Edu-g, mcherry-r, P21-y 20x-0012_p0.tif (RGB)_outside.jpeg	-2	246	2	2	24	332	78	6	1402	326	23.6805		1.80723		1.68224		23.6575		17.5464		23.494		15.7009		1.71184		1.80723		17.7068		0.813008		15.9696		23.3129		0.598802		7.40741
Glicolp-D 147 A6-10L DAPI-b, Edu-g, mcherry-r, P21-y 20x-0018_p.tif (RGB)_outside.jpeg	-2	383	-2	0	3	394	93	2	2250	392	17.5111	19.5441	0.507614	0.0697023	0.0538793	0.00053323	17.4455	19.5358	17.0222	16.1828	23.6041	22.0022	15.625	14.8183	0.133333	0.00977466	0.507614	0.0697023	17.134	16.2145	-0.522193	-0.174064	15.7412	14.8547	23.7245	23.318	0.813008	0.271003	8.33333	2.77778
Glicolp-D 147 A6-9L DAPI-b, Edu-g, mcherry-r, P21-y 20x-0015_p.tif (RGB)_outside.jpeg	-2	294	0	0	-4	335	77	-1	1853	336	18.0788		-0.298507		-0.197628		18.0937		15.8662		22.9851		14.2951		-0.215866		-0.298507		15.832		0		14.2669		22.9167		0		0
Glicolp-D 147 A6-5L DAPI-b, Edu-g, mcherry-r, P21-y 20x-0022_p1(DAPI).jpeg	-2	140	0	0	1	206	40	0	894	206	23.0425		0		0.145349		23.0683		15.66		19.4175		14.5349		0.111857		0		15.6775		0		14.556		19.4175		0		0
GlicoltdT 217 HL B3-2L DAPI-b, Edu-g, mcherry-r, P21-y 20x-0009_p0.tif_outside.jpeg	-2	315	0	0	6	302	76	4	1624	298	18.5961	15.3362	1.3245	0.441501	0.151286	0.172083	18.4178	15.2906	19.3966	19.6798	25.1656	21.2981	18.0787	19.3252	0.369458	0.228973	1.3245	0.441501	19.4685	19.722	0	0	18.1061	19.3543	25.5034	20.3628	0	0	0	0
GlicoltdT 217 HLA6-17L DAPI-b, Edu-g, mcherry-r, P21-y 20x-0003_p0.tif_outside.jpeg	-2	261	0	0	0	167	27	0	1160	167	14.3966		0		0		14.3966		22.5		16.1677		23.565		0		0		22.5		0		23.565		16.1677		0		0
GlicoltdT 217 HLA6-18L DAPI-b, Edu-g, mcherry-r, P21-y 20x-0006_p0.tif_outside.jpeg	-2	216	0	0	4	164	37	0	1260	164	13.0159		0		0.364964		13.0573		17.1429		22.561		16.3321		0.31746		0		17.1975		0		16.3919		22.561		0		0
GlicoltdT 218 HL A6-6R DAPI-b, Edu-g, mcherry-r, P21-y 20x-0023_p0.tif_outside.jpeg	-2	229	0	0	2	226	67	0	1262	226	17.9081	17.476	0	0	0.19305	0.0643501	17.9365	17.4855	18.1458	19.5144	29.646	26.0763	15.6371	18.0533	0.158479	0.0528262	0	0	18.1746	19.524	0	0	15.6673	18.0634	29.646	26.4828	0	0	0	0
GlicoltdT 218 HL A6-7R DAPI-b, Edu-g, mcherry-r, P21-y 20x-0022_p0.tif_outside.jpeg	-2	308	0	0	0	290	79	0	1486	290	19.5155		0		0		19.5155		20.7268		27.2414		19.1472		0		0		20.7268		0		19.1472		27.2414		0		0
GlicoltdT 218 HL A6-8R DAPI-b, Edu-g, mcherry-r, P21-y 20x-0019_p0.tif_outside.jpeg	-2	215	0	0	0	164	35	0	1093	164	15.0046		0		0		15.0046		19.6706		21.3415		19.3757		0		0		19.6706		0		19.3757		21.3415		0		0
GlicoltdT 219 HL A6-1R DAPI-b, Edu-g, mcherry-r, P21-y 20x-0033_p0.tif_outside.jpeg	-2	334	0	0	2	212	46	0	2057	212	10.3063	14.2687	0	0.349164	0.108401	0.406621	10.3163	14.2748	16.2372	16.8424	21.6981	19.3616	15.6098	16.444	0.097229	0.399589	0	0.349164	16.253	16.8914	0	0.101626	15.6267	16.5089	21.6981	20.0153	0	0.101626	0	2.5
GlicoltdT 219 HL A6-2R DAPI-b, Edu-g, mcherry-r, P21-y 20x-0031_p0.tif_outside.jpeg	-2	284	0	0	13	296	51	3	1765	293	16.7705		1.01351		0.680735		16.7237		16.0907		17.2297		15.8611		0.736544		1.01351		16.21		0		15.9698		17.4061		0		0
GlicoltdT 219 HL A6-3R DAPI-b, Edu-g, mcherry-r, P21-y 20x-0032_p0.tif_outside.jpeg	-2	246	1	1	10	261	52	1	1518	260	17.1937		0.383142		0.71599		17.2414		16.2055		19.9234		15.4336		0.658762		0.383142		16.2467		0.406504		15.5449		19.6154		0		0
GlicoltdT 219 HL A6-5R DAPI-b, Edu-g, mcherry-r, P21-y 20x-0030_p0.tif_outside.jpeg	-2	356	0	0	2	242	45	0	1890	242	12.8042		0		0.121359		12.8178		18.836		18.595		18.8714		0.10582		0		18.8559		0		18.8943		18.595		0.406504		10
GlicoltdT 219 HL A6-5L DAPI-b, Edu-g, mcherry-r, P21-y 20x-0029_p0.tif_outside.jpeg	-2	290	0	0	5	223	48	0	1504	223	14.8271	14.0917	0	0	0.39032	0.125098	14.8766	14.1073	19.2819	16.7838	21.5247	18.3311	18.8915	16.5487	0.332447	0.106876	0	0	19.3462	16.8038	0	0	18.9655	16.5715	21.5247	19.5412	0	0	0	0
GlicoltdT 219 HL A6-7L DAPI-b, Edu-g, mcherry-r, P21-y 20x-0028_p0.tif_outside.jpeg	-2	343	0	0	2	287	56	0	2104	287	13.6407		0		0.110072		13.6537		16.3023		19.5122		15.7953		0.095057		0		16.3178		0		15.8127		19.5122		0		0
GlicoltdT 219 HL A6-8L DAPI-b, Edu-g, mcherry-r, P21-y 20x-0026_p0.tif_outside.jpeg	-2	347	0	0	0	259	48	0	2108	259	12.2865		0		0		12.2865		16.4611		18.5328		16.1709		0		0		16.4611		0		16.1709		18.5328		0		0
GlicoltdT 219 HL A6-9L DAPI-b, Edu-g, mcherry-r, P21-y 20x-0027_p0.tif_outside.jpeg	-2	260	0	0	0	269	37	0	1723	269	15.6123		0		0		15.6123		15.09		13.7546		15.337		0		0		15.09		0		15.337		13.7546		0		0
DAPI_GlicoltdT 229 A6-10R DAPI-b, Edu-g, mcherry-r, P21-y, 20x-0010_p0.tif_outside.jpeg	-2	322	0	0	4	393	96	2	1468	391	26.7711	28.3586	0.508906	0.860317	0.186047	0.236472	26.7077	28.2318	21.9346	23.2344	24.4275	30.1826	21.0233	20.4271	0.27248	0.412391	0.508906	0.860317	21.9945	23.2977	0	0.154132	21.0624	20.4511	24.5524	25.7243	0	0	0	2.77778
DAPI_GlicoltdT 229 A6-11R DAPI-b, Edu-g, mcherry-r, P21-y, 20x-0011_p0.tif_outside.jpeg	-2	339	1	0	9	330	115	5	1208	325	27.3179		1.51515		0.455581		27.1059		28.0629		34.8485		25.5125		0.745033		1.51515		28.1902		0.294985		25.5149		35.3846		0		0
DAPI_GlicoltdT 229 A6-8R DAPI-b, Edu-g, mcherry-r, P21-y, 20x-0012_p0.tif_outside.jpeg	-2	302	0	0	6	431	125	3	1417	428	30.4164		0.696056		0.30426		30.3331		21.3126		29.0023		17.9513		0.42343		0.696056		21.4033		0		18.0061		29.2056		0		11.1111
DAPI_GlicoltdT 229 A6-9R DAPI-b, Edu-g, mcherry-r, P21-y, 20x-0013_p0.tif_outside.jpeg	-2	311	1	1	3	416	135	3	1438	413	28.9291		0.721154		0		28.7805		21.6273		32.4519		17.2211		0.208623		0.721154		21.6028		0.321543		17.2211		32.4455		0		0
DAPI_GlicoltdT 230 A6-2L DAPI-b, Edu-g, mcherry-r, P21-y, 20x-0008_p0.tif_outside.jpeg	-2	172	0	0	13	302	82	6	998	296	30.2605	28.2987	1.98675	1.36231	1.00575	0.905122	30.0508	28.206	17.2345	17.1298	27.1523	22.3448	12.931	15.0331	1.30261	1.03285	1.98675	1.36231	17.4619	17.2951	0	0.083612	13.0624	15.1522	27.7027	25.4764	0.321543	0.0803859	33.3333	8.33333
DAPI_GlicoltdT 230 A6-4L DAPI-b, Edu-g, mcherry-r, P21-y, 20x-0003_p0.tif_outside.jpeg	-2	396	0	0	31	706	138	10	2275	696	31.033		1.41643		1.33843		31.016		17.4066		19.5467		16.4436		1.36264		1.41643		17.6471		0		16.6667		19.8276		0		0
DAPI_GlicoltdT 230 A6-5L DAPI-b, Edu-g, mcherry-r, P21-y, 20x-0005_p0.tif_outside.jpeg	-2	280	0	0	13	460	100	4	1655	456	27.7946		0.869565		0.753138		27.771		16.9184		21.7391		15.0628		0.785498		0.869565		17.0524		0		15.1771		21.9298		0		0
DAPI_GlicoltdT 230 A6-6L DAPI-b, Edu-g, mcherry-r, P21-y, 20x-0007_p0.tif_outside.jpeg	-2	299	1	0	12	425	89	5	1763	420	24.1066		1.17647		0.523169		23.9863		16.9597		20.9412		15.6951		0.680658		1.17647		17.0188		0.334448		15.7025		21.1905		0		0
DAPI_GlicoltdT 235 A6-4R DAPI-b, Edu-g, mcherry-r, P21-y, 20x-0019_p0.tif_outside.jpeg	-2	271	0	0	9	396	105	2	1279	394	30.9617	25.36	0.505051	0.226647	0.792752	0.365991	31.0236	25.3877	21.1884	21.1054	26.5152	27.795	18.7995	18.8404	0.703675	0.327823	0.505051	0.226647	21.3386	21.1738	0	0	18.9498	18.9082	26.6497	26.8356	0	0	8.33333	1.66667
DAPI_GlicoltdT 235 A6-5R DAPI-b, Edu-g, mcherry-r, P21-y, 20x-0021_p0.tif_outside.jpeg	-2	322	0	0	1	323	102	0	1310	323	24.6565		0		0.101317		24.6753		24.5802		31.5789		22.2898		0.0763359		0		24.5989		0		22.3124		31.5789		0		0
DAPI_GlicoltdT 235 A6-7R DAPI-b, Edu-g, mcherry-r, P21-y, 20x-0015_p0.tif_outside.jpeg	-2	288	0	0	6	378	106	1	1404	377	26.9231		0.26455		0.487329		26.9671		20.5128		28.0423		17.7388		0.42735		0.26455		20.6009		0		17.8257		28.1167		0		0
DAPI_GlicoltdT 235 A6-8R DAPI-b, Edu-g, mcherry-r, P21-y, 20x-0016_p0.tif_outside.jpeg	-2	230	0	0	4	275	73	1	1168	274	23.5445		0.363636		0.335946		23.5395		19.6918		26.5455		17.5812		0.342466		0.363636		19.7595		0		17.6404		26.6423		0		0
DAPI_GlicoltdT 235 A6-9R DAPI-b, Edu-g, mcherry-r, P21-y, 20x-0018_p0.tif_outside.jpeg	-2	219	0	0	1	232	61	0	1120	232	20.7143		0		0.112613		20.7328		19.5536		26.2931		17.7928		0.0892857		0		19.571		0		17.8129		26.2931		0		0
DAPI_GlicoltdT 239 A6-10L DAPI-b, Edu-g, mcherry-r, P21-y, 20x-0009_p0.tif_outside.jpeg	-2	250	0	0	6	335	91	2	1289	333	25.9891	25.2117	0.597015	0.277413	0.419287	0.175511	25.9548	25.1917	19.3949	17.9224	27.1642	22.2634	16.6667	16.4062	0.465477	0.202722	0.597015	0.277413	19.4856	17.9618	0	0	16.7368	16.4368	27.3273	23.9425	0	0	0	0
DAPI_GlicoltdT 239 A6-7L DAPI-b, Edu-g, mcherry-r, P21-y, 20x-0005_p0.tif_outside.jpeg	-2	226	0	0	0	320	54	0	1523	320	21.0112		0		0		21.0112		14.8391		16.875		14.2976		0		0		14.8391		0		14.2976		16.875		0		0
DAPI_GlicoltdT 239 A6-8L DAPI-b, Edu-g, mcherry-r, P21-y, 20x-0003_p0.tif_outside.jpeg	-2	307	0	0	3	365	92	1	1423	364	25.65		0.273973		0.189036		25.6338		21.5741		25.2055		20.3214		0.210822		0.273973		21.6197		0		20.3598		25.2747		0		0
DAPI_GlicoltdT 239 A6-9L DAPI-b, Edu-g, mcherry-r, P21-y, 20x-0007_p0.tif_outside.jpeg	-2	236	0	0	2	419	83	1	1486	418	28.1965		0.238663		0.0937207		28.1671		15.8816		19.8091		14.3393		0.13459		0.238663		15.903		0		14.3527		19.8565		0		0
																																							#DIV/0!
												19.5914		0.752684		0.710428		19.5818		17.9175		22.8497		16.5722		0.723556		0.752684		16.839		0.264851		15.7443		21.7401		0.154476	#DIV/0!
E14.5 Outside EXP																																			tdT vs non tdT	0.0167568			#DIV/0!
Glicolp-D 137 A6-14R DAPI-b, Edu-g, mcherry-r, P21-y 20x-0006_p01(DAPI).jpeg	-2	343	2	2	86	491	124	23	1969	468	24.9365	22.621	4.68432	5.46263	4.26252	5.33311	24.854	22.5876	17.42	16.1059	25.2546	21.1087	14.8173	14.6048	4.3677	5.37537	4.68432	5.46263	18.1094	16.8715	0.58309	0.814294	15.477	15.3115	26.0684	22.0919	0.58309	0.337343	2.32558	2.29516
Glicolp-D 137 A6-1L DAPI-b, Edu-g, mcherry-r, P21-y 20x-0005_p01(DAPI) outside.jpeg	-2	261	4	2	155	452	87	40	1913	412	23.6278		8.84956		7.87132		23.4357		13.6435		19.2478		11.9097		8.10246		8.84956		14.6189		1.53257		12.7786		20.6311		0.766284		2.58065
Glicolp-D 137 A6-5L DAPI-b, Edu-g, mcherry-r, P21-y 20x-0002_p0.tif (RGB)_outside.jpeg	-2	243	2	0	64	296	59	10	1572	286	18.8295		3.37838		4.23197		18.9655		15.458		19.9324		14.4201		4.07125		3.37838		15.9814		0.823045		14.8936		20.6294		0		3.125
Glicolp-D 137 A6-6L DAPI-b, Edu-g, mcherry-r, P21-y 20x-0003_p0.tif (RGB)_outside.jpeg	-2	314	1	0	87	405	81	20	1754	385	23.0901		4.93827		4.96664		23.0954		17.9019		20		17.2721		4.96009		4.93827		18.7762		0.318471		18.0967		21.039		0		1.14943
Glicolp-D 148 A6-10R DAPI-b, Edu-g, mcherry-r, P21-y 20x-0009_p0.tif (RGB)_outside.jpeg	-2	271	4	0	150	381	82	27	1556	354	24.4859	23.1875	7.08661	12.9034	10.4681	19.8714	25.1778	24.7221	17.4165	19.2926	21.5223	23.1745	16.0851	18.1543	9.6401	18.286	7.08661	12.9034	18.99	23.3152	1.47601	2.9416	17.5856	22.5169	23.1638	25.8242	0	0.772615	2.66667	3.17868
Glicolp-D 148 A6-11R DAPI-b, Edu-g, mcherry-r, P21-y 20x-0007_p0.tif (RGB)_outside.jpeg	-2	253	10	3	240	303	82	28	1385	275	21.8773		9.24092		19.5933		24.0175		18.2671		27.0627		15.8041		17.3285		9.24092		21.2227		3.95257		18.8506		28.7273		1.18577		4.16667
Glicolp-D 148 A6-12R DAPI-b, Edu-g, mcherry-r, P21-y 20x-0012_p0.tif (RGB)_outside.jpeg	-2	265	9	3	333	277	58	62	1194	215	23.1993		22.3827		29.5529		24.971		22.1943		20.9386		22.5736		27.8894		22.3827		29.7329		3.39623		31.1146		25.5814		1.13208		2.7027
DAPI_GlicoltdT 216 HL A6-10R DAPI-b, Edu-g, mcherry-r, P21-y 20x-0018_p0.tif_outside.jpeg	-2	235	1	0	111	258	70	15	1267	243	20.3631	17.3397	5.81395	2.26249	9.51437	6.33026	21.0208	17.9512	18.5478	18.117	27.1318	25.2637	16.3528	16.5814	8.76085	5.63252	5.81395	2.26249	20.2422	19.1868	0.425532	0.141844	17.9628	17.6703	28.8066	25.9013	0	0	0.900901	0.3003
DAPI_GlicoltdT 216 HL A6-11R DAPI-b, Edu-g, mcherry-r, P21-y 20x-0013_p0.tif_outside.jpeg	-2	232	0	0	60	202	49	1	1329	201	15.1994		0.49505		5.23514		15.8392		17.4567		24.2574		16.2378		4.51467		0.49505		18.2821		0		17.1348		24.3781		0		0
DAPI_GlicoltdT 216 HL A6-12R DAPI-b, Edu-g, mcherry-r, P21-y 20x-0017_p0.tif_outside.jpeg	-2	233	0	0	46	209	51	1	1270	208	16.4567		0.478469		4.24128		16.9935		18.3465		24.4019		17.1536		3.62205		0.478469		19.0359		0		17.9134		24.5192		0		0
DAPI_GlicoltdT 216 HL A6-11L DAPI-b, Edu-g, mcherry-r, P21-y 20x-0015_p0.tif_outside.jpeg	-2	206	0	0	46	172	34	3	1173	169	14.6633	15.0312	1.74419	1.9009	4.2957	3.3089	14.9956	15.215	17.5618	20.061	19.7674	21.4064	17.1828	19.8274	3.92157	3.10147	1.74419	1.9009	18.2786	20.6179	0	0.280899	17.9541	20.4034	20.1183	21.8239	0	0	0	2.77778
DAPI_GlicoltdT 216 HL A6-8L DAPI-b, Edu-g, mcherry-r, P21-y 20x-0012_p0.tif_outside.jpeg	-2	356	2	0	36	243	56	5	1578	238	15.3992		2.05761		2.3221		15.4345		22.5602		23.0453		22.4719		2.28137		2.05761		22.9572		0.561798		22.8528		23.5294		0		5.55556
DAPI_GlicoltdT 222 A6-4R DAPI-b, Edu-g, mcherry-r, P21-y 20x_p0.tif_outside.jpeg	-2	280	0	0	55	240	33	0	1608	240	14.9254	15.203	0	2.43493	4.02047	5.08304	15.454	15.5529	17.4129	16.2688	13.75	18.3372	18.0556	15.8646	3.4204	4.68906	0	2.43493	18.0296	17.0002	0	0.367647	18.8119	16.6248	13.75	18.8667	0	0	0	0.877193
DAPI_GlicoltdT 222 A6-5R DAPI-b, Edu-g, mcherry-r, P21-y 20x_p0.tif_outside.jpeg	-2	272	3	0	114	313	66	16	1804	297	17.3503		5.11182		6.57277		17.574		15.0776		21.0863		13.8162		6.31929		5.11182		15.9172		1.10294		14.5729		22.2222		0		2.63158
DAPI_GlicoltdT 222 A6-6R DAPI-b, Edu-g, mcherry-r, P21-y 20x_p0.tif_outside.jpeg	-2	279	0	0	74	228	46	5	1710	223	13.3333		2.19298		4.65587		13.6308		16.3158		20.1754		15.722		4.32749		2.19298		17.0538		0		16.4897		20.6278		0		0
DAPI_GlicoltdT 234 A6-14L DAPI-b, Edu-g, mcherry-r, P21-y, 20x-0005_p0.tif_outside.jpeg	-2	232	1	1	150	471	140	50	1104	421	42.663	35.5453	10.6157	7.93325	15.7978	11.4571	44.13	36.4708	21.0145	18.336	29.724	23.4243	14.534	15.1246	13.587	10.1322	10.6157	7.93325	24.2138	20.3881	0.431034	0.34693	17.2608	16.9916	33.0166	25.4759	0.431034	0.143678	0.666667	0.530864
DAPI_GlicoltdT 234 A6-17L DAPI-b, Edu-g, mcherry-r, P21-y, 20x-0008_p0.tif_outside.jpeg	-2	187	0	0	69	301	63	20	971	281	30.999		6.64452		7.31343		31.153		19.2585		20.9302		18.5075		7.10608		6.64452		20.7317		0		19.9678		22.4199		0		0
DAPI_GlicoltdT 234 A6-18L DAPI-b, Edu-g, mcherry-r, P21-y, 20x-0006_p0.tif_outside.jpeg	-2	164	1	0	108	367	72	24	1113	343	32.9739		6.53951		11.2601		34.1294		14.735		19.6185		12.3324		9.7035		6.53951		16.2189		0.609756		13.7462		20.9913		0		0.925926
DAPI_GlicoltdT 234 A6-7R DAPI-b, Edu-g, mcherry-r, P21-y, 20x-0004_p0.tif_outside.jpeg	-2	271	1	0	88	455	121	25	1238	430	36.7528	30.5068	5.49451	4.71858	8.04598	6.26179	37.3913	30.8775	21.8901	19.2929	26.5934	22.7949	19.1571	17.5579	7.10824	5.72803	5.49451	4.71858	23.4783	20.4664	0.369004	0.184502	20.6944	18.7006	28.1395	23.9578	0	0	1.13636	0.568182
DAPI_GlicoltdT 234 A6-8R DAPI-b, Edu-g, mcherry-r, P21-y, 20x-0002_p0.tif_outside.jpeg	-2	192	0	0	50	279	53	11	1150	268	24.2609		3.94265		4.47761		24.3636		16.6957		18.9964		15.9587		4.34783		3.94265		17.4545		0		16.7067		19.7761		0		0
DAPI_GlicoltdT 236 A6-3R DAPI-b, Edu-g, mcherry-r, P21-y, 20x-0030_p0.tif_outside.jpeg	-2	198	0	0	116	432	86	47	1226	385	35.2365	32.6743	10.8796	11.37	8.69018	9.85611	34.6847	32.2989	16.1501	18.4742	19.9074	20.7677	14.1058	17.2733	9.46166	10.3681	10.8796	11.37	17.8378	20.6001	0	0.16835	15.4483	19.1543	22.3377	23.438	0	0	0	0.310559
DAPI_GlicoltdT 236 A6-5R DAPI-b, Edu-g, mcherry-r, P21-y, 20x-0025_p0.tif_outside.jpeg	-2	297	1	0	161	430	93	51	1428	379	30.112		11.8605		11.022		29.9132		20.7983		21.6279		20.4409		11.2745		11.8605		23.3623		0.3367		22.8604		24.5383		0		0.621118
DAPI_GlicoltdT 236 A6-3L DAPI-b, Edu-g, mcherry-r, P21-y, 20x-0031_p0.tif_outside.jpeg	-2	301	0	0	69	363	82	25	1434	338	25.3138	27.7059	6.88705	12.7311	4.10831	8.97951	24.7619	26.8848	20.9902	18.9452	22.5895	23.5423	20.4482	16.7204	4.81172	10.0099	6.88705	12.7311	22.0513	20.9469	0	0.622698	21.3242	18.3032	24.2604	26.7946	0	0.293773	0	1.04835
DAPI_GlicoltdT 236 A6-5L DAPI-b, Edu-g, mcherry-r, P21-y, 20x-0023_p0.tif_outside.jpeg	-2	290	3	2	171	508	161	69	1428	439	35.5742		13.5827		11.087		34.9244		20.3081		31.6929		14.0217		11.9748		13.5827		22.8321		1.03448		15.6479		36.2187		0.689655		1.75439
DAPI_GlicoltdT 236 A6-6L DAPI-b, Edu-g, mcherry-r, P21-y, 20x-0028_p0.tif_outside.jpeg	-2	206	3	1	123	355	80	53	1329	302	26.7118		14.9296		7.18686		25.0415		15.5004		22.5352		12.9363		9.25508		14.9296		16.8325		1.45631		13.7168		26.1589		0.485437		2.43902
DAPI_GlicoltdT 236 A6-9L DAPI-b, Edu-g, mcherry-r, P21-y, 20x-0033_p0.tif_outside.jpeg	-2	179	0	0	132	219	38	34	943	185	23.2238		15.5251		13.5359		22.8113		18.982		17.3516		19.4751		13.9979		15.5251		22.0715		0		22.524		20.5405		0		0
DAPI_GlicoltdT 237 A6-11R DAPI-b, Edu-g, mcherry-r, P21-y, 20x-0036_p0.tif_outside.jpeg	-2	185	0	0	100	262	56	24	1037	238	25.2652	30.8309	9.16031	11.1541	9.80645	11.1549	25.4002	30.8206	17.8399	16.486	21.374	24.6376	16.6452	12.7125	9.6432	11.1752	9.16031	11.1541	19.7439	18.5132	0	0.181159	18.4549	14.2794	23.5294	27.6505	0	0.181159	0	0.205761
DAPI_GlicoltdT 237 A6-7R DAPI-b, Edu-g, mcherry-r, P21-y, 20x-0034_p0.tif_outside.jpeg	-2	184	1	1	162	456	102	62	1215	394	37.5309		13.5965		13.1752		37.4169		15.144		22.3684		10.8037		13.3333		13.5965		17.3789		0.543478		12.4431		25.6345		0.543478		0.617284
DAPI_GlicoltdT 237 A6-9R DAPI-b, Edu-g, mcherry-r, P21-y, 20x-0035_p0.tif_outside.jpeg	-2	228	0	0	146	411	124	44	1384	367	29.6965		10.7056		10.483		29.6446		16.474		30.1703		10.6886		10.5491		10.7056		18.4168		0		11.9403		33.7875		0		0
DAPI_GlicoltdT 240 A6-2R DAPI-b, Edu-g, mcherry-r, P21-y, 20x-0010_p0.tif_outside.jpeg	-2	161	3	2	131	414	65	44	1175	370	35.234	32.6946	10.628	14.1827	11.4323	12.7946	35.4406	32.3476	13.7021	17.4836	15.7005	24.3936	12.615	14.2092	11.1489	13.2292	10.628	14.1827	15.1341	19.7321	1.86335	1.92229	14.095	16.0093	17.027	27.8653	1.24224	1.07772	2.29008	2.59233
DAPI_GlicoltdT 240 A6-3R DAPI-b, Edu-g, mcherry-r, P21-y, 20x-0012_p0.tif_outside.jpeg	-2	191	4	2	243	453	91	82	1451	371	31.2198		18.1015		16.1323		30.7119		13.1633		20.0883		10.02		16.7471		18.1015		15.4801		2.09424		11.7085		23.9892		1.04712		1.64609
DAPI_GlicoltdT 240 A6-5R DAPI-b, Edu-g, mcherry-r, P21-y, 20x-0013_p0.tif_outside.jpeg	-2	184	4	2	106	278	92	45	866	233	32.1016		16.1871		10.3741		30.6579		21.2471		33.0935		15.6463		12.2402		16.1871		23.6842		2.17391		17.0778		38.6266		1.08696		3.77358
DAPI_GlicoltdT 240 A6-6R DAPI-b, Edu-g, mcherry-r, P21-y, 20x-0014_p0.tif_outside.jpeg	-2	321	5	3	188	474	136	56	1471	418	32.223		11.8143		13.2397		32.5799		21.8219		28.692		18.5557		12.7804		11.8143		24.6298		1.55763		21.1561		31.8182		0.934579		2.65957
DAPI_GlicoltdT 241 A6-3R DAPI-b, Edu-g, mcherry-r, P21-y, 20x-0018_p0.tif_outside.jpeg	-2	164	2	2	142	240	63	50	1067	190	22.493	27.1592	20.8333	12.7199	11.1245	11.4617	20.5405	26.9441	15.3702	16.8008	26.25	23.0276	12.2128	14.6164	13.3083	11.6609	20.8333	12.7199	17.5135	18.8159	1.21951	1.08954	13.7415	16.3497	32.1053	26.2565	1.21951	0.497186	1.40845	1.53689
DAPI_GlicoltdT 241 A6-4R DAPI-b, Edu-g, mcherry-r, P21-y, 20x-0017_p0.tif_outside.jpeg	-2	333	3	0	195	508	119	47	1806	461	28.1285		9.25197		11.4022		28.6158		18.4385		23.4252		16.4869		10.7973		9.25197		20.4842		0.900901		18.3478		25.8134		0		1.53846
DAPI_GlicoltdT 241 A6-5R DAPI-b, Edu-g, mcherry-r, P21-y, 20x-0016_p0.tif_outside.jpeg	-2	260	4	2	192	547	98	48	1788	499	30.5928		8.77514		11.6035		31.2657		14.5414		17.9159		13.054		10.7383		8.77514		16.0401		1.53846		14.5852		19.2385		0.769231		2.08333
DAPI_GlicoltdT 241 A6-6R DAPI-b, Edu-g, mcherry-r, P21-y, 20x-0015_p0.tif_outside.jpeg	-2	286	2	0	179	416	102	50	1517	366	27.4225		12.0192		11.7166		27.3543		18.853		24.5192		16.7121		11.7996		12.0192		21.2257		0.699301		18.7243		27.8689		0		1.11732
E14.5 outside EXP. Metaphysis
Glicolp-D 137 A6-14R DAPI-b, Edu-g, mcherry-r, P21-y 20x-0006_p0.tif (RGB)_outside.tif	-2	2	0	0	10	11	0	3	162
Glicolp-D 137 A6-1L DAPI-b, Edu-g, mcherry-r, P21-y 20x-0005_p0.tif (RGB)_outside.tif	-2	9	1	0	36	18	1	6	236
Glicolp-D 137 A6-5L DAPI-b, Edu-g, mcherry-r, P21-y 20x-0002_p0.tif (RGB)_outside.tif	-2	5	0	0	11	2	0	0	93
Glicolp-D 137 A6-6L DAPI-b, Edu-g, mcherry-r, P21-y 20x-0003_p0.tif (RGB)_outside.tif	-2	1	0	0	8	5	1	0	123
Glicolp-D 148 A6-10R DAPI-b, Edu-g, mcherry-r, P21-y 20x-0009_p0.tif (RGB)_outside.tif	-2	0	0	0	36	9	0	4	152
Glicolp-D 148 A6-11R DAPI-b, Edu-g, mcherry-r, P21-y 20x-0007_p0.tif (RGB)_outside.tif	-2	0	0	0	53	5	0	3	132
Glicolp-D 148 A6-12R DAPI-b, Edu-g, mcherry-r, P21-y 20x-0012_p0.tif (RGB)_outside.tif	-2	0	0	0	42	7	0	4	81
GlicoltdT 216 HL A6-10R DAPI-b, Edu-g, mcherry-r, P21-y 20x-0018_p0.tif_outside.tif_metaphysis.jpeg	-2	4	0	0	2	11	0	0	132
GlicoltdT 216 HL A6-11R DAPI-b, Edu-g, mcherry-r, P21-y 20x-0013_p0.tif_outside.tif_metaphysis.jpeg	-2	5	0	0	1	2	0	0	103
GlicoltdT 216 HL A6-12R DAPI-b, Edu-g, mcherry-r, P21-y 20x-0017_p0.tif_outside.tif_metaphysis.jpeg	-2	1	0	0	1	5	0	0	80
GlicoltdT 216 HL A6-11L DAPI-b, Edu-g, mcherry-r, P21-y 20x-0015_p0.tif_outside.tif_metaphysis.jpeg	-2	12	0	0	3	10	2	0	151
GlicoltdT 216 HL A6-8L DAPI-b, Edu-g, mcherry-r, P21-y 20x-0012_p0.tif_outside.tif_metaphysis.jpeg	-2	2	0	0	7	2	0	1	150
GlicoltdT 222 A6-4R DAPI-b, Edu-g, mcherry-r, P21-y 20x_p0.tif_outside.tif_metaphysis.jpeg	-2	0	0	0	0	0	0	0	60
GlicoltdT 222 A6-5R DAPI-b, Edu-g, mcherry-r, P21-y 20x_p0.tif_outside.tif_metaphysis.jpeg	-2	0	0	0	0	0	0	0	48
GlicoltdT 222 A6-6R DAPI-b, Edu-g, mcherry-r, P21-y 20x_p0.tif_outside.tif_metaphysis.jpeg	-2	0	0	0	0	2	0	0	103
GlicoltdT 234 A6-14L DAPI-b, Edu-g, mcherry-r, P21-y, 20x-0005_p0.tif_outside.tif_metaphysis.tif	-2	0	0	0	30	10	0	2	82
GlicoltdT 234 A6-17L DAPI-b, Edu-g, mcherry-r, P21-y, 20x-0008_p0.tif_outside.tif_metaphysis.tif	-2	0	0	0	5	2	0	1	30
GlicoltdT 234 A6-18L DAPI-b, Edu-g, mcherry-r, P21-y, 20x-0006_p0.tif_outside.tif_metaphysis.tif	-2	0	0	0	11	4	0	2	67
GlicoltdT 234 A6-7R DAPI-b, Edu-g, mcherry-r, P21-y, 20x-0004_p0.tif_outside.tif_metaphysis.tif	-2	4	0	0	3	14	1	2	85
GlicoltdT 234 A6-8R DAPI-b, Edu-g, mcherry-r, P21-y, 20x-0002_p0.tif_outside.tif_metaphysis.tif	-2	1	0	0	10	6	1	3	77
GlicoltdT 236 A6-3R DAPI-b, Edu-g, mcherry-r, P21-y, 20x-0030_p0.tif_outside.tif_metaphysis.tif	-2	4	0	0	11	9	1	2	93
GlicoltdT 236 A6-5R DAPI-b, Edu-g, mcherry-r, P21-y, 20x-0025_p0.tif_outside.tif_metaphysis.tif	-2	1	0	0	5	2	0	0	38
GlicoltdT 236 A6-3L DAPI-b, Edu-g, mcherry-r, P21-y, 20x-0031_p0.tif_outside.tif_metaphysis.tif	-2	2	0	0	2	2	0	0	70
GlicoltdT 236 A6-5L DAPI-b, Edu-g, mcherry-r, P21-y, 20x-0023_p0.tif_outside.tif_metaphysis.tif	-2	0	0	0	10	3	0	2	75
GlicoltdT 236 A6-6L DAPI-b, Edu-g, mcherry-r, P21-y, 20x-0028_p0.tif_outside.tif_metaphysis.tif	-2	0	0	0	2	1	0	0	58
GlicoltdT 236 A6-9L DAPI-b, Edu-g, mcherry-r, P21-y, 20x-0033_p0.tif_outside.tif_metaphysis.tif	-2	1	0	0	1	1	0	0	35
DAPI_GlicoltdT 237 A6-11R DAPI-b, Edu-g, mcherry-r, P21-y, 20x-0036_p0.tif_outside.tif_metaphysis.jpeg	-2	0	0	0	0	1	0	0	5
GlicoltdT 237 A6-7R DAPI-b, Edu-g, mcherry-r, P21-y, 20x-0034_p0.tif_outside.tif_metaphysis.tif	-2	0	0	0	13	2	0	2	38
GlicoltdT 237 A6-9R DAPI-b, Edu-g, mcherry-r, P21-y, 20x-0035_p0.tif_outside.tif_metaphysis.tif	-2	1	0	0	11	3	0	0	68
GlicoltdT 240 A6-2R DAPI-b, Edu-g, mcherry-r, P21-y, 20x-0010_p0.tif_outside.tif_metaphysis.tif	-2	0	0	0	10	0	0	0	33
GlicoltdT 240 A6-3R DAPI-b, Edu-g, mcherry-r, P21-y, 20x-0012_p0.tif_outside.tif_metaphysis.tif	-2	0	0	0	22	5	0	2	57
GlicoltdT 240 A6-5R DAPI-b, Edu-g, mcherry-r, P21-y, 20x-0013_p0.tif_outside.tif_metaphysis.tif	-2	5	0	0	13	23	4	12	55
GlicoltdT 240 A6-6R DAPI-b, Edu-g, mcherry-r, P21-y, 20x-0014_p0.tif_outside.tif_metaphysis.tif	-2	0	0	0	14	4	0	2	58
GlicoltdT 241 A6-3R DAPI-b, Edu-g, mcherry-r, P21-y, 20x-0018_p0.tif_outside.tif_metaphysis.tif	-2	1	0	0	4	4	1	1	10
GlicoltdT 241 A6-4R DAPI-b, Edu-g, mcherry-r, P21-y, 20x-0017_p0.tif_outside.tif_metaphysis.tif	-2	4	0	0	36	8	4	1	106
GlicoltdT 241 A6-5R DAPI-b, Edu-g, mcherry-r, P21-y, 20x-0016_p0.tif_outside.tif_metaphysis.tif	-2	1	0	0	28	8	0	3	84
GlicoltdT 241 A6-6R DAPI-b, Edu-g, mcherry-r, P21-y, 20x-0015_p0.tif_outside.tif_metaphysis.tif	-2	0	0	0	20	3	0	2	55
OUTSIDE MENUS metaphysis
Glicolp-D 137 A6-14R DAPI-b, Edu-g, mcherry-r, P21-y 20x-0006_p01(DAPI).jpeg	-2	341	2	2	76	480	124	20	1807	460	26.5634	24.2115	4.16667	5.10053	4.22005	4.86997	26.5742	24.1621	18.8711	17.2951	25.8333	21.4293	16.3527	15.9352	4.20587	4.93226	4.16667	5.10053	19.5841	18.0547	0.58651	0.734203	17.0732	16.6541	26.5217	22.3373	0.58651	0.34504	2.63158	2.548
Glicolp-D 137 A6-1L DAPI-b, Edu-g, mcherry-r, P21-y 20x-0005_p01(DAPI) outside.jpeg	-2	252	3	2	119	434	86	34	1677	400	25.8795		7.8341		6.83829		25.6739		15.0268		19.8157		13.3548		7.096		7.8341		15.982		1.19048		14.2487		21		0.793651		2.52101
Glicolp-D 137 A6-5L DAPI-b, Edu-g, mcherry-r, P21-y 20x-0002_p0.tif (RGB)_outside.jpeg	-2	238	2	0	53	294	59	10	1479	284	19.8783		3.40136		3.62869		19.9158		16.092		20.068		15.1055		3.5835		3.40136		16.5498		0.840336		15.4991		20.7746		0		3.77358
Glicolp-D 137 A6-6L DAPI-b, Edu-g, mcherry-r, P21-y 20x-0003_p0.tif (RGB)_outside.jpeg	-2	313	1	0	79	400	80	20	1631	380	24.5248		5		4.79285		24.4845		19.1907		20		18.9277		4.84365		5		20.1031		0.319489		19.7952		21.0526		0		1.26582
Glicolp-D 148 A6-10R DAPI-b, Edu-g, mcherry-r, P21-y 20x-0009_p0.tif (RGB)_outside.jpeg	-2	271	4	0	114	372	82	23	1404	349	26.4957	24.8458	6.1828	12.0178	8.81783	17.8069	27.0543	26.1516	19.302	21.101	22.043	23.6804	18.314	20.2583	8.11966	16.3965	6.1828	12.0178	20.6977	24.8789	1.47601	2.9416	19.6599	24.4306	23.4957	26.1256	0	0.772615	3.50877	3.98305
Glicolp-D 148 A6-11R DAPI-b, Edu-g, mcherry-r, P21-y 20x-0007_p0.tif (RGB)_outside.jpeg	-2	253	10	3	187	298	82	25	1253	273	23.7829		8.38926		16.9634		25.6098		20.1915		27.5168		17.9058		14.9242		8.38926		22.7955		3.95257		20.681		28.9377		1.18577		5.34759
Glicolp-D 148 A6-12R DAPI-b, Edu-g, mcherry-r, P21-y 20x-0012_p0.tif (RGB)_outside.jpeg	-2	265	9	3	291	270	58	58	1113	212	24.2588		21.4815		27.6394		25.7908		23.8095		21.4815		24.5552		26.1456		21.4815		31.1436		3.39623		32.9508		25.9434		1.13208		3.09278
DAPI_GlicoltdT 216 HL A6-10R DAPI-b, Edu-g, mcherry-r, P21-y 20x-0018_p0.tif_outside.jpeg	-2	231	1	0	109	247	70	15	1135	232	21.7621	18.4061	6.07287	2.35436	10.5856	6.90036	22.6121	19.1312	20.3524	19.4546	28.3401	25.9467	18.1306	17.9455	9.60352	6.06581	6.07287	2.35436	22.4172	20.7102	0.4329	0.1443	20.1511	19.2513	30.1724	26.6396	0	0	0.917431	0.30581
DAPI_GlicoltdT 216 HL A6-11R DAPI-b, Edu-g, mcherry-r, P21-y 20x-0013_p0.tif_outside.jpeg	-2	227	0	0	59	200	49	1	1226	199	16.3132		0.5		5.65302		17.0523		18.5155		24.5		17.3489		4.8124		0.5		19.4516		0		18.3884		24.6231		0		0
DAPI_GlicoltdT 216 HL A6-12R DAPI-b, Edu-g, mcherry-r, P21-y 20x-0017_p0.tif_outside.jpeg	-2	232	0	0	45	204	51	1	1190	203	17.1429		0.490196		4.46247		17.7293		19.4958		25		18.357		3.78151		0.490196		20.262		0		19.2144		25.1232		0		0
DAPI_GlicoltdT 216 HL A6-11L DAPI-b, Edu-g, mcherry-r, P21-y 20x-0015_p0.tif_outside.jpeg	-2	194	0	0	43	162	32	3	1022	159	15.8513	16.364	1.85185	1.7558	4.65116	3.37866	16.2411	16.5909	18.9824	21.8862	19.7531	21.4948	18.8372	21.9713	4.20744	3.11912	1.85185	1.7558	19.8161	22.4885	0	0.282486	19.7561	22.6147	20.1258	21.8772	0	0	0	3.44828
DAPI_GlicoltdT 216 HL A6-8L DAPI-b, Edu-g, mcherry-r, P21-y 20x-0012_p0.tif_outside.jpeg	-2	354	2	0	29	241	56	4	1428	237	16.8768		1.65975		2.10615		16.9407		24.7899		23.2365		25.1053		2.03081		1.65975		25.1608		0.564972		25.4733		23.6287		0		6.89655
DAPI_GlicoltdT 222 A6-4R DAPI-b, Edu-g, mcherry-r, P21-y 20x_p0.tif_outside.jpeg	-2	280	0	0	55	240	33	0	1548	240	15.5039	15.7973	0	2.4414	4.20489	5.33089	16.075	16.193	18.0879	16.9797	13.75	18.3967	18.8838	16.6771	3.55297	4.88328	0	2.4414	18.7542	17.7788	0	0.367647	19.7127	17.5216	13.75	18.9289	0	0	0	0.877193
DAPI_GlicoltdT 222 A6-5R DAPI-b, Edu-g, mcherry-r, P21-y 20x_p0.tif_outside.jpeg	-2	272	3	0	114	313	66	16	1756	297	17.8246		5.11182		6.79141		18.0877		15.4897		21.0863		14.2758		6.49203		5.11182		16.3825		1.10294		15.0929		22.2222		0		2.63158
DAPI_GlicoltdT 222 A6-6R DAPI-b, Edu-g, mcherry-r, P21-y 20x_p0.tif_outside.jpeg	-2	279	0	0	74	226	46	5	1607	221	14.0635		2.21239		4.99638		14.4162		17.3615		20.354		16.8718		4.60485		2.21239		18.1996		0		17.7591		20.8145		0		0
DAPI_GlicoltdT 234 A6-14L DAPI-b, Edu-g, mcherry-r, P21-y, 20x-0005_p0.tif_outside.jpeg	-2	232	1	1	120	461	140	48	1022	413	45.1076	37.1953	10.4121	7.60909	12.8342	10.2748	45.7871	37.8822	22.7006	19.4173	30.3688	23.7579	16.3993	16.3946	11.7417	9.27213	10.4121	7.60909	25.6098	21.3695	0.431034	0.34693	18.8139	18.1838	33.6562	25.7568	0.431034	0.143678	0.833333	0.62142
DAPI_GlicoltdT 234 A6-17L DAPI-b, Edu-g, mcherry-r, P21-y, 20x-0008_p0.tif_outside.jpeg	-2	187	0	0	64	299	63	19	941	280	31.7747		6.35452		7.00935		31.927		19.8725		21.0702		19.3146		6.80128		6.35452		21.3227		0		20.7705		22.5		0		0
DAPI_GlicoltdT 234 A6-18L DAPI-b, Edu-g, mcherry-r, P21-y, 20x-0006_p0.tif_outside.jpeg	-2	164	1	0	97	363	72	22	1046	341	34.7036		6.06061		10.981		35.9326		15.6788		19.8347		13.47		9.27342		6.06061		17.176		0.609756		14.9671		21.1144		0		1.03093
DAPI_GlicoltdT 234 A6-7R DAPI-b, Edu-g, mcherry-r, P21-y, 20x-0004_p0.tif_outside.jpeg	-2	267	1	0	85	441	120	23	1153	418	38.248	31.8454	5.21542	4.07291	8.70787	6.35393	39.1386	32.396	23.157	20.4788	27.2109	23.1293	20.6461	19.0105	7.37207	5.54997	5.21542	4.07291	24.9064	21.6981	0.374532	0.187266	22.4615	20.2802	28.7081	24.1654	0	0	1.17647	0.588235
DAPI_GlicoltdT 234 A6-8R DAPI-b, Edu-g, mcherry-r, P21-y, 20x-0002_p0.tif_outside.jpeg	-2	191	0	0	40	273	52	8	1073	265	25.4427		2.9304		4		25.6534		17.8006		19.0476		17.375		3.72787		2.9304		18.4898		0		18.099		19.6226		0		0
DAPI_GlicoltdT 236 A6-3R DAPI-b, Edu-g, mcherry-r, P21-y, 20x-0030_p0.tif_outside.jpeg	-2	194	0	0	105	423	85	45	1133	378	37.3345	34.0629	10.6383	11.2771	8.4507	9.68273	36.7704	33.6607	17.1227	19.2088	20.0946	20.9118	15.3521	18.227	9.26743	10.2452	10.6383	11.2771	18.8716	21.3888	0	0.168919	16.7692	20.1699	22.4868	23.5776	0	0	0	0.320513
DAPI_GlicoltdT 236 A6-5R DAPI-b, Edu-g, mcherry-r, P21-y, 20x-0025_p0.tif_outside.jpeg	-2	296	1	0	156	428	93	51	1390	377	30.7914		11.9159		10.9148		30.5511		21.295		21.729		21.1019		11.223		11.9159		23.906		0.337838		23.5706		24.6684		0		0.641026
DAPI_GlicoltdT 236 A6-3L DAPI-b, Edu-g, mcherry-r, P21-y, 20x-0031_p0.tif_outside.jpeg	-2	299	0	0	67	361	82	25	1364	336	26.4663	28.9129	6.92521	12.6902	4.18744	9.18645	25.9059	28.1264	21.9208	19.7915	22.7147	23.6565	21.6351	17.7194	4.91202	10.1897	6.92521	12.6902	23.0532	21.9228	0	0.622698	22.5806	19.4427	24.4048	26.901	0	0.293773	0	1.08567
DAPI_GlicoltdT 236 A6-5L DAPI-b, Edu-g, mcherry-r, P21-y, 20x-0023_p0.tif_outside.jpeg	-2	290	3	2	161	505	161	67	1353	438	37.3245		13.2673		11.0849		36.745		21.4339		31.8812		15.2123		11.8995		13.2673		24.0772		1.03448		16.9761		36.3014		0.689655		1.86335
DAPI_GlicoltdT 236 A6-6L DAPI-b, Edu-g, mcherry-r, P21-y, 20x-0028_p0.tif_outside.jpeg	-2	206	3	1	121	354	80	53	1271	301	27.8521		14.9718		7.41549		26.1739		16.2077		22.5989		13.7405		9.52006		14.9718		17.6522		1.45631		14.6054		26.2458		0.485437		2.47934
DAPI_GlicoltdT 236 A6-9L DAPI-b, Edu-g, mcherry-r, P21-y, 20x-0033_p0.tif_outside.jpeg	-2	178	0	0	131	218	38	34	908	184	24.0088		15.5963		14.058		23.6808		19.6035		17.4312		20.2899		14.4273		15.5963		22.9086		0		23.6088		20.6522		0		0
DAPI_GlicoltdT 237 A6-11R DAPI-b, Edu-g, mcherry-r, P21-y, 20x-0036_p0.tif_outside.jpeg	-2	185	0	0	100	261	56	24	1032	237	25.2907	31.6221	9.1954	11.0652	9.85733	10.7297	25.4292	31.5258	17.9264	16.9362	21.4559	24.7717	16.7315	13.1389	9.68992	10.8692	9.1954	11.0652	19.8498	18.9574	0	0.181159	18.5612	14.7007	23.6287	27.7764	0	0.181159	0	0.223714
DAPI_GlicoltdT 237 A6-7R DAPI-b, Edu-g, mcherry-r, P21-y, 20x-0034_p0.tif_outside.jpeg	-2	184	1	1	149	454	102	60	1177	394	38.5726		13.2159		12.3098		38.3268		15.633		22.467		11.3416		12.6593		13.2159		17.8016		0.543478		12.9338		25.6345		0.543478		0.671141
DAPI_GlicoltdT 237 A6-9R DAPI-b, Edu-g, mcherry-r, P21-y, 20x-0035_p0.tif_outside.jpeg	-2	227	0	0	135	408	124	44	1316	364	31.003		10.7843		10.022		30.8213		17.2492		30.3922		11.3436		10.2584		10.7843		19.221		0		12.6071		34.0659		0		0
DAPI_GlicoltdT 240 A6-2R DAPI-b, Edu-g, mcherry-r, P21-y, 20x-0010_p0.tif_outside.jpeg	-2	161	3	2	121	414	65	44	1142	370	36.2522	33.2738	10.628	13.2289	10.5769	12.2496	36.239	33.0266	14.0981	18.1472	15.7005	24.8647	13.1868	14.9357	10.5954	12.5577	10.628	13.2289	15.475	20.3237	1.86335	1.93747	14.5929	16.7365	17.027	27.9804	1.24224	1.08531	2.47934	2.86598
DAPI_GlicoltdT 240 A6-3R DAPI-b, Edu-g, mcherry-r, P21-y, 20x-0012_p0.tif_outside.jpeg	-2	191	4	2	221	448	91	80	1394	368	32.1377		17.8571		14.9049		31.3725		13.7016		20.3125		10.5708		15.8537		17.8571		15.942		2.09424		12.1739		24.1848		1.04712		1.80995
DAPI_GlicoltdT 240 A6-5R DAPI-b, Edu-g, mcherry-r, P21-y, 20x-0013_p0.tif_outside.jpeg	-2	179	4	2	93	255	88	33	811	222	31.4427		12.9412		10.7914		30.9192		22.0715		34.5098		16.3669		11.4673		12.9412		24.3733		2.23464		17.9435		38.7387		1.11732		4.30108
DAPI_GlicoltdT 240 A6-6R DAPI-b, Edu-g, mcherry-r, P21-y, 20x-0014_p0.tif_outside.jpeg	-2	321	5	3	174	470	136	54	1413	416	33.2626		11.4894		12.7253		33.5755		22.7176		28.9362		19.6182		12.3142		11.4894		25.5044		1.55763		22.2357		31.9712		0.934579		2.87356
DAPI_GlicoltdT 241 A6-3R DAPI-b, Edu-g, mcherry-r, P21-y, 20x-0018_p0.tif_outside.jpeg	-2	163	2	2	138	236	62	49	1057	187	22.3273	27.9049	20.7627	12.4834	10.8404	10.2633	20.3482	27.4749	15.421	17.3839	26.2712	23.0376	12.3021	15.3739	13.0558	10.7272	20.7627	12.4834	17.519	19.2571	1.22699	1.09564	13.7978	16.9532	32.0856	26.1986	1.22699	0.499799	1.44928	1.75824
DAPI_GlicoltdT 241 A6-4R DAPI-b, Edu-g, mcherry-r, P21-y, 20x-0017_p0.tif_outside.jpeg	-2	329	3	0	159	500	115	46	1700	454	29.4118		9.2		9.41667		29.4614		19.3529		23		17.8333		9.35294		9.2		21.1551		0.911854		19.4112		25.3304		0		1.88679
DAPI_GlicoltdT 241 A6-5R DAPI-b, Edu-g, mcherry-r, P21-y, 20x-0016_p0.tif_outside.jpeg	-2	259	4	2	164	539	98	45	1704	494	31.6315		8.34879		10.2146		32.0779		15.1995		18.1818		13.8197		9.62441		8.34879		16.5584		1.5444		15.2008		19.4332		0.772201		2.43902
DAPI_GlicoltdT 241 A6-6R DAPI-b, Edu-g, mcherry-r, P21-y, 20x-0015_p0.tif_outside.jpeg	-2	286	2	0	159	413	102	48	1462	365	28.249		11.6223		10.5815		28.0123		19.5622		24.6973		17.5405		10.8755		11.6223		21.7959		0.699301		19.403		27.9452		0		1.25786
INSIDE												25.875		8.31451		9.32438		26.0561		17.972		22.6565		16.1039		9.11566		8.31451
E17.5 inside CTL
Glicolp-D 165 HL A6-4R DAPI-b, Edu-g, mCherry-r, P21-y 20x-0021_p0.tif_cartilage.jpeg	-2	211	0	0	120	925	91	48	1906		48.531	43.6789	5.18919	6.57183	7.33945	7.07523			11.0703	9.63022	9.83784	9.78743	12.2324	9.59918	6.29591	6.80153	5.18919	6.57183	11.8141	10.3653	0	0	13.2013	10.3767	10.3763	10.4984	0	0	0	0
Glicolp-D 165 HL A6-5R DAPI-b, Edu-g, mCherry-r, P21-y 20x-0023_p0.tif_cartilage.jpeg	-2	257	0	0	238	1083	122	105	2347		46.144		9.69529		10.5222				10.9501		11.265		10.6804		10.1406		9.69529		12.1859		0		11.9363		12.4744		0		0
Glicolp-D 165 HL A6-7R DAPI-b, Edu-g, mCherry-r, P21-y 20x-0025_p0.tif_cartilage.jpeg	-2	120	0	0	80	634	50	35	1718		36.9034		5.5205		4.15129				6.98487		7.88644		6.45756		4.65658		5.5205		7.32601		0		6.73725		8.34725		0		0
Glicolp-D 165 HL A6-8R DAPI-b, Edu-g, mCherry-r, P21-y 20x-0020_p0.tif_cartilage.jpeg	-2	165	0	0	106	748	76	44	1734		43.1373		5.88235		6.28803				9.51557		10.1604		9.02637		6.11303		5.88235		10.1351		0		9.63203		10.7955		0		0
Glicolp-D 166 HL A6-12R DAPI-b, Edu-g, mCherry-r, P21-y 20x-0028_p0.tif_cartilage.jpeg	-2	261	2	1	189	1221	132	83	2242		54.4603	53.7601	6.79771	5.3137	10.382	8.4399			11.6414	11.71	10.8108	10.7402	12.6347	12.9586	8.42997	6.74274	6.79771	5.3137	12.6157	12.5324	0.766284	0.191571	13.9891	14.1442	11.5114	11.3119	0.383142	0.0957854	1.0582	0.26455
Glicolp-D 166 HL A6-6R DAPI-b, Edu-g, mCherry-r, P21-y 20x-0030_p0.tif_cartilage.jpeg	-2	259	0	0	89	1037	128	31	2147		48.3		2.98939		5.22523				12.0633		12.3433		11.8018		4.14532		2.98939		12.585		0		12.4525		12.7237		0		0
Glicolp-D 166 HL A6-7R DAPI-b, Edu-g, mCherry-r, P21-y 20x-0026_p0.tif_cartilage.jpeg	-2	258	0	0	167	1269	123	71	2251		56.3749		5.59496		9.77597				11.4616		9.69267		13.7475		7.41892		5.59496		12.38		0		15.237		10.2671		0		0
Glicolp-D 166 HL A6-9R DAPI-b, Edu-g, mCherry-r, P21-y 20x-0027_p0.tif_cartilage.jpeg	-2	256	0	0	153	1226	124	72	2193		55.9052		5.87276		8.37642				11.6735		10.1142		13.6505		6.97674		5.87276		12.549		0		14.8984		10.7452		0		0
Glicolp-D 176 A6-11L DAPI-b, Edu-g, mcherry-r, P21-y 20x-0013_p0.tif_cartilage.jpeg	-2	194	1	2	75	467	48	26	1654		28.2346	41.7399	5.56745	7.53352	4.12805	7.0904			11.7291	10.2278	10.2784	8.93548	12.2999	11.2634	4.53446	7.25574	5.56745	7.53352	12.2229	10.9554	0.515464	0.522923	12.9174	12.0909	10.4308	9.50815	1.03093	0.374011	1.33333	0.852281
Glicolp-D 176 A6-6L DAPI-b, Edu-g, mcherry-r, P21-y 20x-0011_p0.tif_cartilage.jpeg	-2	215	1	1	157	1042	99	86	1968		52.9472		8.25336		7.66739				10.9248		9.50096		12.527		7.97764		8.25336		11.8167		0.465116		13.5673		10.251		0.465116		0.636943
Glicolp-D 176 A6-8L DAPI-b, Edu-g, mcherry-r, P21-y 20x-0010_p0.tif_cartilage.jpeg	-2	180	2	0	139	729	66	50	1907		38.2276		6.85871		7.55518				9.43891		9.0535		9.67742		7.28894		6.85871		10.0679		1.11111		10.2847		9.72018		0		1.43885
Glicolp-D 176 A6-9L DAPI-b, Edu-g, mcherry-r, P21-y 20x-0012_p0.tif_cartilage.jpeg	-2	153	0	0	160	825	57	78	1735		47.5504		9.45455		9.01099				8.81844		6.90909		10.5495		9.2219		9.45455		9.71429		0		11.5942		7.63052		0		0
GlicoltdT 224 A6-10R DAPI-b, Edu-g, mcherry-r, P21-y 20x_p0.tif_cartilage.jpeg	-2	180	0	0	62	418	32	31	1981		21.1005	35.668	7.41627	4.82216	1.98337	1.94467			9.08632	10.078	7.6555	8.48404	9.46897	11.2329	3.12973	2.91096	7.41627	4.82216	9.37989	10.3773	0	0.0909091	9.66057	11.4693	8.26873	8.87679	0	0.0909091	0	0.158228
GlicoltdT 224 A6-6R DAPI-b, Edu-g, mcherry-r, P21-y 20x_p0.tif_cartilage.jpeg	-2	274	0	0	38	1250	110	26	2591		48.2439		2.08		0.894855				10.5751		8.8		12.2297		1.46662		2.08		10.7325		0		12.3401		8.98693		0		0
GlicoltdT 224 A6-8R DAPI-b, Edu-g, mcherry-r, P21-y 20x_p0.tif_cartilage.jpeg	-2	258	0	0	24	679	65	10	2579		26.328		1.47275		0.736842				10.0039		9.5729		10.1579		0.930593		1.47275		10.0978		0		10.2333		9.71599		0		0
GlicoltdT 224 A6-9R DAPI-b, Edu-g, mcherry-r, P21-y 20x_p0.tif_cartilage.jpeg	-2	275	1	1	158	1214	96	101	2583		46.9996		8.3196		4.16362				10.6465		7.90774		13.0752		6.11692		8.3196		11.299		0.363636		13.6433		8.53549		0.363636		0.632911
GlicoltdT 225 A6-6R DAPI-b, Edu-g, mcherry-r, P21-y 20x_p0.tif_cartilage.jpeg	-2	306	2	2	82	1307	119	61	3158		41.387	45.9602	4.66718	2.96464	1.13452	1.44149			9.68968	9.07799	9.10482	7.9686	10.1026	10.0299	2.59658	2.08745	4.66718	2.96464	9.88296	9.24837	0.653595	0.217865	10.2186	10.1712	9.39005	8.16935	0.653595	0.217865	2.43902	0.813008
GlicoltdT 225 A6-7R DAPI-b, Edu-g, mcherry-r, P21-y 20x_p0.tif_cartilage.jpeg	-2	204	0	0	26	946	73	16	2126		44.4967		1.69133		0.847458				9.59548		7.7167		11.1017		1.22295		1.69133		9.71429		0		11.1966		7.84946		0		0
GlicoltdT 225 A6-9R DAPI-b, Edu-g, mcherry-r, P21-y 20x_p0.tif_cartilage.jpeg	-2	205	0	0	63	1341	95	34	2579		51.9969		2.53542		2.34249				7.94882		7.08427		8.8853		2.44281		2.53542		8.14785		0		9.09843		7.26855		0		0
GlicoltdT 228 A6-2R DAPI-b, Edu-g, mcherry-r, P21-y 20x_p0.tif_cartilage.jpeg	-2	258	13	8	248	964	114	139	2085		46.235	41.3382	14.4191	10.7178	9.72346	5.99881			12.3741	11.4913	11.8257	10.8954	12.8457	12.0436	11.8945	7.74119	14.4191	10.7178	13.337	12.0726	5.03876	3.2129	13.7352	12.6014	12.8485	11.5107	3.10078	2.19065	5.24194	4.27322
GlicoltdT 228 A6-4R DAPI-b, Edu-g, mcherry-r, P21-y 20x_p0.tif_cartilage.jpeg	-2	280	10	9	200	1005	107	102	2558		39.2885		10.1493		6.31037				10.9461		10.6468		11.1397		7.81861		10.1493		11.4504		3.57143		11.8213		10.8527		3.21429		5
GlicoltdT 228 A6-5R DAPI-b, Edu-g, mcherry-r, P21-y 20x_p0.tif_cartilage.jpeg	-2	286	11	7	208	723	84	108	2456		29.4381		14.9378		5.77034				11.645		11.6183		11.6561		8.46906		14.9378		12.2331		3.84615		12.1249		12.5203		2.44755		5.28846
GlicoltdT 228 A6-6R DAPI-b, Edu-g, mcherry-r, P21-y 20x_p0.tif_cartilage.jpeg	-2	253	1	0	64	1159	110	39	2300		50.3913		3.36497		2.19106				11		9.49094		12.5329		2.78261		3.36497		11.2701		0.395257		12.724		9.82143		0		1.5625
												48.7195		5.94277		7.75756				10.6701		9.82105		11.2737		6.93334		6.47302		11.2844		0.238165		12.204		10.4395		0.156599		0.372277
E17.5 inside EXP																																				0.203089
Glicolp-D 163 HL A6-4L DAPI-b, Edu-g, mCherry-r, P21-y 20x-0012_p0.tif_cartilage.jpeg	-2	200	2	1	638	1257	121	336	1899		66.1927	65.8861	26.7303	28.8772	47.0405	51.93			10.5319	11.0743	9.62609	9.82144	12.3053	13.8956	33.5966	36.6546	26.7303	28.8772	15.7018	17.2174	1	1.85211	22.9412	27.9466	13.0293	13.7498	0.5	0.620215	0.31348	0.539655
Glicolp-D 163 HL A6-5L DAPI-b, Edu-g, mCherry-r, P21-y 20x-0013_p0.tif_cartilage.jpeg	-2	229	3	1	504	1312	133	272	1796		73.0512		20.7317		47.9339				12.7506		10.1372		19.8347		28.0624		20.7317		17.4923		1.31004		37.3016		12.6923		0.436681		0.595238
Glicolp-D 163 HL A6-6L DAPI-b, Edu-g, mCherry-r, P21-y 20x-0015_p0.tif_cartilage.jpeg	-2	199	6	1	868	1202	119	445	1910		62.9319		37.0216		59.7458				10.4188		9.90017		11.2994		45.445		37.0216		18.5221		3.01508		26.3158		15.5878		0.502513		0.691244
Glicolp-D 163 HL A6-7L DAPI-b, Edu-g, mCherry-r, P21-y 20x-0016_p0.tif_cartilage.jpeg	-2	192	4	2	716	1112	107	345	1812		61.3687		31.0252		53				10.596		9.6223		12.1429		39.5143		31.0252		17.1533		2.08333		25.228		13.6897		1.04167		0.558659
Glicolp-D 164 HL A6-1R DAPI-b, Edu-g, mCherry-r, P21-y 20x-0017_p0.tif_cartilage.jpeg	-2	245	5	3	839	1116	129	392	2116		52.741	60.4637	35.1254	41.0676	44.7	63.1654			11.5784	11.6694	11.5591	10.3034	11.6	14.2137	39.6503	49.26	35.1254	41.0676	18.794	22.6115	2.04082	3.28313	20.6148	43.0244	17.4033	16.933	1.22449	1.72301	0.595948	0.750514
Glicolp-D 164 HL A6-3R DAPI-b, Edu-g, mCherry-r, P21-y 20x-0018_p0.tif_cartilage.jpeg	-2	260	7	3	1107	1426	136	584	2140		66.6355		40.9537		73.2493				12.1495		9.53717		17.3669		51.729		40.9537		24.4918		2.69231		62.8272		15.7957		1.15385		0.63234
Glicolp-D 164 HL A6-5R DAPI-b, Edu-g, mCherry-r, P21-y 20x-0019_p0.tif_cartilage.jpeg	-2	215	11	6	1075	1182	116	557	1906		62.0147		47.1235		71.547				11.2802		9.81387		13.674		56.4008		47.1235		24.5487		5.11628		45.6311		17.6		2.7907		1.02326
Glicolp-D 168 HL A6-6L DAPI-b, Edu-g, mCherry-r, P21-y 20x-0031_p0.tif_cartilage.jpeg	-2	200	3	3	877	1439	120	494	1966		73.1943	63.8803	34.3294	36.4852	72.6755	53.5297			10.1729	10.025	8.33912	9.45714	15.1803	11.4426	44.6083	41.7995	34.3294	36.4852	18.09	16.8165	1.5	2.41643	55.5556	27.9266	12.381	14.5636	1.5	1.43094	0.342075	0.589474
Glicolp-D 168 HL A6-7L DAPI-b, Edu-g, mCherry-r, P21-y 20x-0033_p0.tif_cartilage.jpeg	-2	174	4	1	836	1276	117	467	2005		63.6409		36.5987		50.6173				8.6783		9.16928		7.81893		41.6958		36.5987		14.5423		2.29885		15		14.3387		0.574713		0.478469
Glicolp-D 168 HL A6-8L DAPI-b, Edu-g, mCherry-r, P21-y 20x-0032_p0.tif_cartilage.jpeg	-2	215	8	6	826	1137	119	462	2034		55.8997		40.6332		40.5797				10.5703		10.4661		10.7023		40.6096		40.6332		17.1358		3.72093		17.636		16.7407		2.7907		0.968523
Glicolp-D 168 HL A6-9L DAPI-b, Edu-g, mCherry-r, P21-y 20x-0036_p0.tif_cartilage.jpeg	-2	233	5	2	879	1370	135	471	2182		62.7864		34.3796		50.2463				10.6783		9.85401		12.069		40.2841		34.3796		17.4981		2.14592		23.5149		14.7942		0.858369		0.568828
Glicolp-D 171 A6-12L DAPI-b, Edu-g, mcherry-r, P21-y 20x-0008_p0.tif_cartilage.jpeg	-2	187	3	3	615	835	101	284	1699		49.1466	60.013	34.012	32.7016	38.3102	45.0402			11.0065	10.2605	12.0958	9.4505	9.9537	12.4175	36.1978	36.3593	34.012	32.7016	16.9742	15.7184	1.60428	2.87698	16.1351	24.185	17.7858	13.4417	1.60428	2.65937	0.487805	0.791515
Glicolp-D 171 A6-4L DAPI-b, Edu-g, mcherry-r, P21-y 20x-0005_p0.tif_cartilage.jpeg	-2	209	7	4	789	1256	117	438	1948		64.4764		34.8726		50.7225				10.729		9.31529		13.2948		40.5031		34.8726		17.4288		3.34928		26.0997		13.8142		1.91388		0.887199
Glicolp-D 171 A6-7L DAPI-b, Edu-g, mcherry-r, P21-y 20x-0003_p0.tif_cartilage.jpeg	-2	177	4	5	555	881	78	274	1778		49.5501		31.101		31.3266				9.95501		8.85358		11.0368		31.2148		31.101		14.1455		2.25989		16.2338		12.0264		2.82486		0.720721
Glicolp-D 171 A6-9L DAPI-b, Edu-g, mcherry-r, P21-y 20x-0004_p0-1.tif_cartilage.jpeg	-2	163	7	7	654	1340	101	413	1743		76.8789		30.8209		59.8015				9.35169		7.53731		15.3846		37.5215		30.8209		14.3251		4.29448		38.2716		10.1402		4.29448		1.07034
GlicoltdT 226 A6-10L DAPI-b, Edu-g, mcherry-r, P21-y 20x_p0.tif_cartilage.jpeg	-2	154	19	15	948	1072	91	640	1537		69.7463	57.2316	59.7015	47.1366	66.2366	51.4505			10.0195	10.125	8.48881	10.3195	13.5484	10.7248	61.6786	47.6899	59.7015	47.1366	22.9202	18.6735	12.3377	8.32518	37.5796	27.3148	17.5926	17.4745	9.74026	6.42572	2.00422	1.68643
GlicoltdT 226 A6-11L DAPI-b, Edu-g, mcherry-r, P21-y 20x_p0.tif_cartilage.jpeg	-2	177	8	4	479	634	84	236	1448		43.7845		37.224		29.8526				12.2238		13.2492		11.4251		33.0801		37.224		17.4407		4.51977		15.5867		20.1005		2.25989		1.67015
GlicoltdT 226 A6-7L DAPI-b, Edu-g, mcherry-r, P21-y 20x cartilage.jpeg	-2	114	6	5	504	658	67	263	1387		47.4405		39.9696		33.059				8.21918		10.1824		6.44719		36.3374		39.9696		12.231		5.26316		9.42623		15.6962		4.38596		1.19048
GlicoltdT 226 A6-9L DAPI-b, Edu-g, mcherry-r, P21-y 20x cartilage.jpeg	-2	161	18	15	957	1090	102	563	1604		67.9551		51.6514		76.6537				10.0374		9.3578		11.4786		59.6633		51.6514		22.102		11.1801		46.6667		16.5085		9.31677		1.88088
GlicoltdT 227 A6-6L DAPI-b, Edu-g, mcherry-r, P21-y 20x_p0.tif_cartilage.jpeg	-2	144	6	5	992	1362	82	644	1891		72.0254	61.9333	47.2834	39.3587	65.7845	35.5155			7.61502	8.32449	6.02056	7.38658	11.7202	10.2413	52.459	36.7706	47.2834	39.3587	15.3504	13.0598	4.16667	3.19012	33.7017	19.0451	10.7242	11.6381	3.47222	2.421	0.604839	0.668147
GlicoltdT 227 A6-8L DAPI-b, Edu-g, mcherry-r, P21-y 20x_p0.tif_cartilage.jpeg	-2	177	1	1	501	1002	84	356	1752		57.1918		35.5289		19.3333				10.1027		8.38323		12.4		28.5959		35.5289		14.0687		0.564972		15.3719		12.8483		0.564972		0.199601
GlicoltdT 227 A6-9L DAPI-b, Edu-g, mcherry-r, P21-y 20x_p0.tif_cartilage.jpeg	-2	124	6	4	500	967	75	341	1709		56.5828		35.2637		21.4286				7.25571		7.75595		6.60377		29.2569		35.2637		9.76013		4.83871		8.06175		11.3419		3.22581		1.2
OUTSIDE
E17.5 outside CTL											Exp vs ctl
Glicolp-D 165 HL A6-4R DAPI-b, Edu-g, mCherry-r, P21-y 20x-0021_p0.tif (RGB)_outside.jpeg	-2	469	36	40	374	1526	376	278	2582		59.1015	55.0151	18.2176	19.1903	9.09091	10.5146			18.1642	15.1489	24.6396	21.8946	8.80682	6.92687	14.4849	15.2528	18.2176	19.1903	19.6105	16.2481	7.67591	9.02257	10.1042		26.9231		8.52878		9.62567
Glicolp-D 165 HL A6-5R DAPI-b, Edu-g, mCherry-r, P21-y 20x-0023_p0.tif (RGB)_outside.jpeg	-2	433	58	71	467	1399	374	352	2663		52.5347		25.1608		9.0981				16.2599		26.7334		4.66772		17.5366		25.1608		17.0765		13.3949		6.26632	6.98997	28.9398	23.0854	16.3972	8.8144	12.4197	8.68168
Glicolp-D 165 HL A6-7R DAPI-b, Edu-g, mCherry-r, P21-y 20x-0025_p0.tif (RGB)_outside.jpeg	-2	227	16	8	290	1102	163	201	2050		53.7561		18.2396		9.38819				11.0732		14.7913		6.75105		14.1463		18.2396		11.9886		7.04846		6.51921		17.2031		3.52423		5.51724
Glicolp-D 165 HL A6-8R DAPI-b, Edu-g, mCherry-r, P21-y 20x-0020_p0.tif (RGB)_outside.jpeg	-2	414	33	27	407	1499	321	227	2742		54.6681		15.1434		14.4811				15.0985		21.4143		7.4819		14.8432		15.1434		16.3169		7.97101		8.18438		23.1132		6.52174		8.10811
Glicolp-D 166 HL A6-12R DAPI-b, Edu-g, mCherry-r, P21-y 20x-0028_p0.tif (RGB)_outside.jpeg	-2	456	58	61	571	1775	379	395	2536		69.9921	67.6606	22.2535	24.1905	23.1275	20.3864			17.9811	15.5932	21.3521	18.6569	10.1183	9.21316	22.5158	22.8963	22.2535	24.1905	20.2545	17.9049	12.7193	11.3921	13.6752	13.041	23.0435	20.4085	13.3772	13.7199	10.1576	7.63163
Glicolp-D 166 HL A6-6R DAPI-b, Edu-g, mCherry-r, P21-y 20x-0030_p0.tif (RGB)_outside.jpeg	-2	365	20	23	431	1600	295	309	2467		64.8561		19.3125		14.0715				14.7953		18.4375		8.07382		17.4706		19.3125		16.945		5.47945		9.79866		21.0689		6.30137		4.64037
Glicolp-D 166 HL A6-7R DAPI-b, Edu-g, mCherry-r, P21-y 20x-0026_p0.tif (RGB)_outside.jpeg	-2	400	57	72	672	1738	320	495	2629		66.1088		28.481		19.8653				15.2149		18.412		8.97868		25.561		28.481		17.5268		14.25		13.3053		19.9517		18		8.48214
Glicolp-D 166 HL A6-9R DAPI-b, Edu-g, mCherry-r, P21-y 20x-0027_p0.tif (RGB)_outside.jpeg	-2	343	45	59	621	1662	273	444	2385		69.6855		26.7148		24.4813				14.3816		16.426		9.68188		26.0377		26.7148		16.8934		13.1195		15.3846		17.5698		17.2012		7.24638
Glicolp-D 176 A6-11L DAPI-b, Edu-g, mcherry-r, P21-y 20x-0013_p01(DAPI) outside.jpeg	-2	225	8	10	226	1176	170	136	1921		61.2181	62.22	11.5646	13.4177	12.0805	12.2108			11.7126	11.572	14.4558	13.239	7.38255	8.92582	11.7647	12.9788	11.5646	13.4177	12.8024	12.8791	3.55556	3.15975	8.70229	10.353	15.3846	14.5114	4.44444	3.6153	3.53982	2.75089
Glicolp-D 176 A6-6L DAPI-b, Edu-g, mcherry-r, P21-y 20x-0011_p01(DAPI) outside.jpeg	-2	228	9	8	274	1224	152	184	2030		60.2956		15.0327		11.1663				11.2315		12.4183		9.42928		13.4975		15.0327		12.4715		3.94737		10.4749		13.8462		3.50877		3.28467
Glicolp-D 176 A6-8L DAPI-b, Edu-g, mcherry-r, P21-y 20x-0010_p01(DAPI) outside.jpeg	-2	241	2	3	240	1203	164	138	2069		58.144		11.4713		11.7783				11.6481		13.6326		8.89145		11.5998		11.4713		13.0672		0.829876		10.2094		15.1174		1.24481		0.833333
Glicolp-D 176 A6-9L DAPI-b, Edu-g, mcherry-r, P21-y 20x-0012_p01(DAPI) outside.jpeg	-2	209	9	11	269	1237	154	193	1787		69.2222		15.6023		13.8182				11.6956		12.4495		10		15.0532		15.6023		13.1752		4.30622		12.0253		13.6973		5.26316		3.34572
GlicoltdT 224 A6-10R DAPI-b, Edu-g, mcherry-r, P21-y 20x_p0.tif_outside.jpeg	-2	319	0	0	31	939	132	23	2401		39.1087	54.1889	2.44941	2.74931	0.547196	1.6758			13.2861	12.5036	14.0575	12.9951	12.7907	12.1359	1.29113	2.2539	2.44941	2.74931	13.4599	12.8039	0	0	12.8611	12.3616	14.4105	13.3671	0	0	0	0
GlicoltdT 224 A6-6R DAPI-b, Edu-g, mcherry-r, P21-y 20x_p0.tif_outside.jpeg	-2	341	0	0	49	1817	237	36	2747		66.1449		1.98129		1.39785				12.4135		13.0435		11.1828		1.78376		1.98129		12.639		0		11.3413		13.3071		0		0
GlicoltdT 224 A6-8R DAPI-b, Edu-g, mcherry-r, P21-y 20x_p0.tif_outside.jpeg	-2	306	0	0	17	1118	137	9	2709		41.2698		0.805009		0.502828				11.2957		12.254		10.6223		0.627538		0.805009		11.367		0		10.6759		12.3535		0		0
GlicoltdT 224 A6-9R DAPI-b, Edu-g, mcherry-r, P21-y 20x_p0.tif_outside.jpeg	-2	370	0	0	151	1996	252	115	2842		70.2322		5.76152		4.25532				13.019		12.6253		13.948		5.31316		5.76152		13.7495		0		14.5679		13.3971		0		0
GlicoltdT 225 A6-6R DAPI-b, Edu-g, mcherry-r, P21-y 20x_p0.tif_outside.jpeg	-2	420	0	0	70	1710	281	52	2948		58.0054	62.5432	3.04094	1.88317	1.45396	1.0033			14.2469	14.6136	16.4327	16.163	11.2278	12.0863	2.37449	1.53753	3.04094	1.88317	14.5935	14.8451	0	0	11.3934	12.1966	16.9481	16.4878	0	0	0	0
GlicoltdT 225 A6-7R DAPI-b, Edu-g, mcherry-r, P21-y 20x_p0.tif_outside.jpeg	-2	385	0	0	13	1790	240	12	2766		64.7144		0.670391		0.102459				13.919		13.4078		14.8566		0.469993		0.670391		13.9847		0		14.8718		13.4983		0		0
GlicoltdT 225 A6-9R DAPI-b, Edu-g, mcherry-r, P21-y 20x_p0.tif_outside.jpeg	-2	461	0	0	52	1909	356	37	2941		64.9099		1.93819		1.45349				15.6749		18.6485		10.1744		1.76811		1.93819		15.9571		0		10.3245		19.0171		0		0
GlicoltdT 228 A6-2R DAPI-b, Edu-g, mcherry-r, P21-y 20x_p0.tif_outside.jpeg	-2	484	9	12	213	1413	310	151	2700		52.3333	55.5476	10.6865	10.1775	4.8174	4.67254			17.9259	17.5171	21.9391	21.6136	13.5198	12.3663	7.88889	7.71491	10.6865	10.1775	19.0993	18.5216	1.8595	2.42976	14.449	13.2163	23.6133	22.994	2.47934	2.99373	4.22535	5.47807
GlicoltdT 228 A6-4R DAPI-b, Edu-g, mcherry-r, P21-y 20x_p0.tif_outside.jpeg	-2	480	7	6	236	1601	327	148	2789		57.4041		9.24422		7.40741				17.2105		20.4247		12.8788		8.46181		9.24422		18.5272		1.45833		13.8182		22.0922		1.25		2.9661
GlicoltdT 228 A6-5R DAPI-b, Edu-g, mcherry-r, P21-y 20x_p0.tif_outside.jpeg	-2	391	17	21	198	1205	258	143	2383		50.5665		11.8672		4.66893				16.4079		21.4108		11.2903		8.30885		11.8672		17.1167		4.34783		12.1995		22.3164		5.37084		8.58586
GlicoltdT 228 A6-6R DAPI-b, Edu-g, mcherry-r, P21-y 20x_p0.tif_outside.jpeg	-2	487	10	14	163	1627	369	145	2629		61.8866		8.91211		1.79641				18.5242		22.6798		11.7764		6.20008		8.91211		19.3431		2.05339		12.3984		23.9541		2.87474		6.13497
E17.5 outside CTL. Metaphysis
Glicolp-D 165 HL A6-4R DAPI-b, Edu-g, mCherry-r, P21-y 20x-0021_p01(DAPI).jpeg	-2	107	21	12	185	243	59	99	449		54.1203	51.7503	40.7407	47.556	41.7476	43.4984			23.8307	20.5099	24.2798	24.4333	23.301	16.3492	41.2027	45.598	40.7407	47.556	32.5758	28.2076	19.6262	25.575	32.5		32.6389		11.215		11.3514
Glicolp-D 165 HL A6-5R DAPI-b, Edu-g, mCherry-r, P21-y 20x-0023_p01(DAPI).jpeg	-2	84	28	26	187	229	67	111	414		55.314		48.4716		41.0811				20.2899		29.2576		9.18919		45.1691		48.4716		24.6696		33.3333		13.7615	21.5138	34.7458	32.4536	30.9524	21.8617	14.9733	11.4112
Glicolp-D 165 HL A6-7R DAPI-b, Edu-g, mCherry-r, P21-y 20x-0025_p01(DAPI).jpeg	-2	58	15	10	169	191	28	93	368		51.9022		48.6911		42.9379				15.7609		14.6597		16.9492		45.9239		48.6911		21.608		25.8621		24.7525		18.3673		17.2414		8.87574
Glicolp-D 165 HL A6-8R DAPI-b, Edu-g, mCherry-r, P21-y 20x-0020_p01(DAPI).jpeg	-2	115	27	20	260	237	70	124	519		45.6647		52.3207		48.227				22.158		29.5359		15.9574		50.0963		52.3207		33.9768		23.4783		26.0274		44.2478		17.3913		10.3846
Glicolp-D 166 HL A6-12R DAPI-b, Edu-g, mCherry-r, P21-y 20x-0028_p01(DAPI).jpeg	-2	132	53	46	332	386	98	194	480		80.4167	70.8939	50.2591	55.1458	146.809	106.052			27.5	19.3007	25.3886	20.141	36.1702	18.8674	69.1667	66.3543	50.2591	55.1458	53.3784	40.4964	40.1515	33.5358	-61.3636	-6.23887	27.0833	24.1015	34.8485	35.1279	15.9639	9.75971
Glicolp-D 166 HL A6-6R DAPI-b, Edu-g, mCherry-r, P21-y 20x-0030_p01(DAPI).jpeg	-2	63	9	4	194	217	38	90	419		51.79		41.4747		51.4851				15.0358		17.5115		12.3762		46.3007		41.4747		24		14.2857		20.4082		26.7717		6.34921		4.63918
Glicolp-D 166 HL A6-7R DAPI-b, Edu-g, mCherry-r, P21-y 20x-0026_p01(DAPI).jpeg	-2	68	27	29	290	285	56	187	402		70.8955		65.614		88.0342				16.9154		19.6491		10.2564		72.1393		65.614		36.6071		39.7059		100		27.551		42.6471		9.31034
Glicolp-D 166 HL A6-9R DAPI-b, Edu-g, mCherry-r, P21-y 20x-0027_p01(DAPI).jpeg	-2	60	24	34	263	272	49	172	338		80.4734		63.2353		137.879				17.7515		18.0147		16.6667		77.8107		63.2353		48		40		-84		15		56.6667		9.12548
Glicolp-D 176 A6-11L DAPI-b, Edu-g, mcherry-r, P21-y 20x-0013_p01(DAPI) outside.jpeg	-2	62	6	8	177	251	29	67	486		51.6461	55.2686	26.6932	31.1596	46.8085	41.2373			12.7572	14.4808	11.5538	13.4236	14.0426	15.8036	36.4198	35.7974	26.6932	31.1596	18.123	21.0804	9.67742	7.01726	28	25.9888	11.413	17.6731	12.9032	5.52962	3.38983	2.73579
Glicolp-D 176 A6-6L DAPI-b, Edu-g, mcherry-r, P21-y 20x-0011_p01(DAPI) outside.jpeg	-2	77	6	4	185	265	47	95	464		57.1121		35.8491		45.2261				16.5948		17.7358		15.0754		39.8707		35.8491		25.448		7.79221		25.6881		25.2941		5.19481		3.24324
Glicolp-D 176 A6-8L DAPI-b, Edu-g, mcherry-r, P21-y 20x-0010_p01(DAPI) outside.jpeg	-2	72	1	1	155	288	36	75	529		54.4423		26.0417		33.195				13.6106		12.5		14.9378		29.3006		26.0417		18.984		1.38889		22.3602		16.4319		1.38889		0.645161
Glicolp-D 176 A6-9L DAPI-b, Edu-g, mcherry-r, P21-y 20x-0012_p01(DAPI) outside.jpeg	-2	76	7	2	191	294	35	106	508		57.874		36.0544		39.7196				14.9606		11.9048		19.1589		37.5984		36.0544		21.7666		9.21053		27.907		17.5532		2.63158		3.66492
DAPI_GlicoltdT 224 A6-10R DAPI-b, Edu-g, mcherry-r, P21-y 20x_p0.tif_outside.tif_metaphysis.jpeg	-2	81	0	1	16	248	31	8	490		50.6122	72.7071	3.22581	4.42863	3.30579	-11.9352			16.5306	14.9522	12.5	11.3409	20.6612	-155.077	3.26531	5.95201	3.22581	4.42863	17.0886	16.0625	0	0	21.7949	-57.9815	12.5	11.8353	1.23457	0.308642	0	0
DAPI_GlicoltdT 224 A6-6R DAPI-b, Edu-g, mcherry-r, P21-y 20x_p0.tif_outside.tif_metaphysis.jpeg	-2	26	0	0	6	201	19	5	200		100.5		2.48756		-100				13		9.45274		-700		3		2.48756		13.4021		0		-350		9.69388		0		0
DAPI_GlicoltdT 224 A6-8R DAPI-b, Edu-g, mcherry-r, P21-y 20x_p0.tif_outside.tif_metaphysis.jpeg	-2	72	0	0	13	306	30	5	572		53.4965		1.63399		3.00752				12.5874		9.80392		15.7895		2.27273		1.63399		12.8801		0		16.2791		9.96678		0		0
DAPI_GlicoltdT 224 A6-9R DAPI-b, Edu-g, mcherry-r, P21-y 20x_p0.tif_outside.tif_metaphysis.jpeg	-2	95	0	0	82	463	63	48	537		86.2197		10.3672		45.9459				17.6909		13.6069		43.2432		15.27		10.3672		20.8791		0		80		15.1807		0		0
DAPI_GlicoltdT 225 A6-6R DAPI-b, Edu-g, mcherry-r, P21-y 20x_p0.tif_outside.tif_metaphysis.jpeg	-2	121	0	2	52	554	84	33	686		80.758	83.4334	5.95668	3.49644	14.3939	6.21839			17.6385	21.2286	15.1625	16.7809	28.0303	63.9087	7.58017	4.22718	5.95668	3.49644	19.0852	22.073	0	0.194932	34.5133	65.7974	15.739	17.2006	1.65289	0.745896	0	1.23457
DAPI_GlicoltdT 225 A6-7R DAPI-b, Edu-g, mcherry-r, P21-y 20x_p0.tif_outside.tif_metaphysis.jpeg	-2	132	0	0	8	549	75	9	592		92.7365		1.63934		-2.32558				22.2973		13.6612		132.558		1.35135		1.63934		22.6027		0		129.545		13.8889		0		0
DAPI_GlicoltdT 225 A6-9R DAPI-b, Edu-g, mcherry-r, P21-y 20x_p0.tif_outside.tif_metaphysis.jpeg	-2	171	1	1	27	553	119	16	720		76.8056		2.89331		6.58683				23.75		21.519		31.1377		3.75		2.89331		24.531		0.584795		33.3333		21.9739		0.584795		3.7037
DAPI_GlicoltdT 228 A6-2R DAPI-b, Edu-g, mcherry-r, P21-y 20x_p0.tif_outside.tif_metaphysis.jpeg	-2	133	9	14	126	406	100	84	488		83.1967	85.074	20.6897	18.9102	51.2195	59.0464			27.2541	28.8742	24.6305	24.4416	40.2439	65.5052	25.8197	24.5996	20.6897	18.9102	34.2541	35.872	6.76692	6.21464	95	181.518	26.7081	26.775	10.5263	8.15331	7.14286	7.26167
DAPI_GlicoltdT 228 A6-4R DAPI-b, Edu-g, mcherry-r, P21-y 20x_p0.tif_outside.tif_metaphysis.jpeg	-2	174	6	10	148	479	120	84	610		78.5246		17.5365		48.855				28.5246		25.0522		41.2214		24.2623		17.5365		36.3636		3.44828		86.5672		27.8481		5.74713		4.05405
DAPI_GlicoltdT 228 A6-5R DAPI-b, Edu-g, mcherry-r, P21-y 20x_p0.tif_outside.tif_metaphysis.jpeg	-2	101	9	12	105	321	75	66	373		86.059		20.5607		75				27.0777		23.3645		50		28.1501		20.5607		34.3284		8.91089		223.077		24.7059		11.8812		8.57143
DAPI_GlicoltdT 228 A6-6R DAPI-b, Edu-g, mcherry-r, P21-y 20x_p0.tif_outside.tif_metaphysis.jpeg	-2	157	9	7	97	445	110	75	481		92.5156		16.8539		61.1111				32.6403		24.7191		130.556		20.1663		16.8539		38.5417		5.73248		321.429		27.8378		4.4586		9.27835
OUTSIDE MENUS metaphysis
Glicolp-D 165 HL A6-4R DAPI-b, Edu-g, mCherry-r, P21-y 20x-0021_p0.tif (RGB)_outside.jpeg	-2	362	15	28	189	1283	317	179	2133		60.15	55.7762	13.9517	13.6417	1.17647	2.7639			16.9714	13.9968	24.7077	21.4137	5.29412	4.64782	8.86076	8.77931	13.9517	13.6417	17.8498	14.7317	4.14365	3.83451	6.90476		26.1775		7.73481		7.93651
Glicolp-D 165 HL A6-5R DAPI-b, Edu-g, mCherry-r, P21-y 20x-0023_p0.tif (RGB)_outside.jpeg	-2	349	30	45	280	1170	307	241	2249		52.0231		20.5983		3.61446				15.518		26.2393		3.89249		12.45		20.5983		16.2011		8.59599		5.48077	4.97133	28.2024	22.1053	12.894	4.6839	10.7143	5.20745
Glicolp-D 165 HL A6-7R DAPI-b, Edu-g, mCherry-r, P21-y 20x-0025_p0.tif (RGB)_outside.jpeg	-2	169	1	-2	121	911	135	108	1682		54.1617		11.8551		1.68612				10.0476		14.8189		4.40986		7.19382		11.8551		10.7623		0.591716		4.08971		17.061		-1.18343		0.826446
Glicolp-D 165 HL A6-8R DAPI-b, Edu-g, mCherry-r, P21-y 20x-0020_p0.tif (RGB)_outside.jpeg	-2	299	6	7	147	1262	251	103	2223		56.7701		8.16165		4.57856				13.4503		19.8891		4.9948		6.61269		8.16165		14.1137		2.00669		5.34351		21.0526		2.34114		4.08163
Glicolp-D 166 HL A6-12R DAPI-b, Edu-g, mCherry-r, P21-y 20x-0028_p0.tif (RGB)_outside.jpeg	-2	324	5	15	239	1389	281	201	2056		67.5584	67.0592	14.4708	17.768	5.69715	7.76361			15.7588	14.8095	20.2304	18.2744	6.44678	7.74486	11.6245	14.4597	14.4708	17.768	17.5564	16.3764	1.54321	5.41056	8.42607	9.80561	22.3906	19.9846	4.62963	8.17669	2.09205	5.11318
Glicolp-D 166 HL A6-6R DAPI-b, Edu-g, mCherry-r, P21-y 20x-0030_p0.tif (RGB)_outside.jpeg	-2	302	11	19	237	1383	257	219	2048		67.5293		15.8351		2.70677				14.7461		18.5828		6.76692		11.5723		15.8351		16.0685		3.64238		8.19165		20.4467		6.29139		4.64135
Glicolp-D 166 HL A6-7R DAPI-b, Edu-g, mCherry-r, P21-y 20x-0026_p0.tif (RGB)_outside.jpeg	-2	332	30	43	382	1453	264	308	2227		65.2447		21.1975		9.56072				14.9079		18.1693		8.78553		17.1531		21.1975		16.3686		9.03614		11.5714		19.3013		12.9518		7.8534
Glicolp-D 166 HL A6-9R DAPI-b, Edu-g, mCherry-r, P21-y 20x-0027_p0.tif (RGB)_outside.jpeg	-2	283	21	25	358	1390	224	272	2047		67.9043		19.5683		13.0898				13.8251		16.1151		8.98021		17.489		19.5683		15.5121		7.42049		11.0333		17.7996		8.83392		5.86592
Glicolp-D 176 A6-11L DAPI-b, Edu-g, mcherry-r, P21-y 20x-0013_p01(DAPI) outside.jpeg	-2	163	2	2	49	925	141	69	1435		64.4599	64.711	7.45946	8.21277	-3.92157	-0.770035			11.3589	10.5935	15.2432	13.2001	4.31373	5.65466	3.41463	5.17897	7.45946	8.21277	11.6162	11.0226	1.22699	1.32731	4.15094	6.23652	16.2383	13.8717	1.22699	2.95659	4.08163	2.79825
Glicolp-D 176 A6-6L DAPI-b, Edu-g, mcherry-r, P21-y 20x-0011_p01(DAPI) outside.jpeg	-2	151	3	4	89	959	105	89	1566		61.2388		9.2805		0				9.6424		10.9489		7.57825		5.68327		9.2805		10.0203		1.98675		7.743		11.6092		2.64901		3.37079
Glicolp-D 176 A6-8L DAPI-b, Edu-g, mcherry-r, P21-y 20x-0010_p01(DAPI) outside.jpeg	-2	169	1	2	85	915	128	63	1540		59.4156		6.88525		3.52				10.974		13.9891		6.56		5.51948		6.88525		11.5464		0.591716		6.96517		14.7887		1.18343		1.17647
Glicolp-D 176 A6-9L DAPI-b, Edu-g, mcherry-r, P21-y 20x-0012_p01(DAPI) outside.jpeg	-2	133	2	9	78	943	119	87	1279		73.7295		9.22587		-2.67857				10.3987		12.6193		4.16667		6.09851		9.22587		10.9076		1.50376		6.08696		12.8505		6.76692		2.5641
GlicoltdT 224 A6-10R DAPI-b, Edu-g, mcherry-r, P21-y 20x_p0.tif_outside.jpeg	-2	238	0	-1	15	691	101	15	1911		36.1591	51.0278	2.17077	2.23805	0	0.387001			12.4542	11.9256	14.6165	13.4032	11.2295	10.5933	0.784929	1.41347	2.17077	2.23805	12.5527	12.1005	0	0	11.1475	10.6141	15.0888	13.7444	-0.420168	-0.105042	0	0
GlicoltdT 224 A6-6R DAPI-b, Edu-g, mcherry-r, P21-y 20x_p0.tif_outside.jpeg	-2	315	0	0	43	1616	218	31	2547		63.4472		1.91832		1.28894				12.3675		13.4901		10.4189		1.68826		1.91832		12.5799		0		10.555		13.7539		0		0
GlicoltdT 224 A6-8R DAPI-b, Edu-g, mcherry-r, P21-y 20x_p0.tif_outside.jpeg	-2	234	0	0	4	812	107	4	2137		37.9972		0.492611		0				10.9499		13.1773		9.58491		0.187178		0.492611		10.9705		0		9.58491		13.2426		0		0
GlicoltdT 224 A6-9R DAPI-b, Edu-g, mcherry-r, P21-y 20x_p0.tif_outside.jpeg	-2	275	0	0	69	1533	189	67	2305		66.5076		4.37052		0.259067				11.9306		12.3288		11.1399		2.99349		4.37052		12.2987		0		11.1688		12.8922		0		0
GlicoltdT 225 A6-6R DAPI-b, Edu-g, mcherry-r, P21-y 20x_p0.tif_outside.jpeg	-2	299	0	-2	18	1156	197	19	2262		51.1052	56.4142	1.6436	1.14467	-0.0904159	0.195458			13.2184	12.6377	17.0415	15.9384	9.22242	8.26051	0.795756	0.717122	1.6436	1.14467	13.3244	12.7467	0	-0.114943	9.03342	8.21375	17.5022	16.2193	-0.668896	-0.337908	0	-1.33333
GlicoltdT 225 A6-7R DAPI-b, Edu-g, mcherry-r, P21-y 20x_p0.tif_outside.jpeg	-2	253	0	0	5	1241	165	3	2174		57.0837		0.241741		0.214362				11.6375		13.2957		9.43194		0.229991		0.241741		11.6644		0		9.4522		13.3279		0		0
GlicoltdT 225 A6-9R DAPI-b, Edu-g, mcherry-r, P21-y 20x_p0.tif_outside.jpeg	-2	290	-1	-1	25	1356	237	21	2221		61.0536		1.54867		0.462428				13.0572		17.4779		6.12717		1.12562		1.54867		13.2514		-0.344828		6.15563		17.8277		-0.344828		-4
GlicoltdT 228 A6-2R DAPI-b, Edu-g, mcherry-r, P21-y 20x_p0.tif_outside.jpeg	-2	351	0	-2	87	1007	210	67	2212		45.5244	49.006	6.65343	6.74752	1.65975	1.2343			15.868	14.9255	20.854	20.4791	11.7012	9.47998	3.93309	3.91778	6.65343	6.74752	16.5176	15.4041	0	0.847112	11.73	9.62439	22.5532	21.6799	-0.569801	0.836918	0	2.81342
GlicoltdT 228 A6-4R DAPI-b, Edu-g, mcherry-r, P21-y 20x_p0.tif_outside.jpeg	-2	306	1	-4	88	1122	207	64	2179		51.4915		5.7041		2.27058				14.0431		18.4492		9.36613		4.03855		5.7041		14.5863		0.326797		9.09971		19.9433		-1.30719		1.13636
GlicoltdT 228 A6-5R DAPI-b, Edu-g, mcherry-r, P21-y 20x_p0.tif_outside.jpeg	-2	290	8	9	93	884	183	77	2010		43.9801		8.71041		1.42096				14.4279		20.7014		9.50266		4.62687		8.71041		14.7105		2.75862		9.72973		21.5613		3.10345		8.60215
GlicoltdT 228 A6-6R DAPI-b, Edu-g, mcherry-r, P21-y 20x_p0.tif_outside.jpeg	-2	330	1	7	66	1182	259	70	2148		55.0279		5.92217		-0.414079				15.3631		21.912		7.3499		3.07263		5.92217		15.8021		0.30303		7.93814		22.6619		2.12121		1.51515
												61.6319		18.9328		14.3706				14.1047		17.9302		8.35528		17.0426		18.9328		15.6774		7.85813		10.128		19.3351
E17.5 Outside EXP																																			tdT vs non tdT	0.226716
Glicolp-D 163 HL A6-4L DAPI-b, Edu-g, mCherry-r, P21-y 20x-0012_p0.tif (RGB)_outside.jpeg	-2	499	32	33	456	1789	442	355	2717		65.8447	65.5238	19.8435	23.1917	10.8836	10.5102			18.3658	16.7411	24.7065	21.9623	6.14224	6.79067	16.7832	18.8212	19.8435	23.1917	20.6546	18.8733	6.41283	8.46501	7.0133	8.66679	28.5216	25.0784	6.61323	10.5428	7.01754	7.12671
Glicolp-D 163 HL A6-5L DAPI-b, Edu-g, mCherry-r, P21-y 20x-0013_p0.tif (RGB)_outside.jpeg	-2	402	17	20	320	1466	334	252	2270		64.5815		17.1896		8.45771				17.7093		22.7831		8.45771		14.0969		17.1896		19.7436		4.22886		9.64674		25.8649		4.97512		5.3125
Glicolp-D 163 HL A6-6L DAPI-b, Edu-g, mCherry-r, P21-y 20x-0015_p0.tif (RGB)_outside.jpeg	-2	347	39	51	549	1635	294	470	2509		65.1654		28.7462		9.0389				13.8302		17.9817		6.06407		21.8812		28.7462		15.7143		11.2392		8.1761		20.8584		14.6974		7.10383
Glicolp-D 163 HL A6-7L DAPI-b, Edu-g, mCherry-r, P21-y 20x-0016_p0.tif (RGB)_outside.jpeg	-2	384	46	61	507	1497	335	404	2251		66.5038		26.9873		13.6605				17.0591		22.3781		6.49867		22.5233		26.9873		19.3807		11.9792		9.83103		25.0686		15.8854		9.07298
Glicolp-D 164 HL A6-1R DAPI-b, Edu-g, mCherry-r, P21-y 20x-0017_p0.tif (RGB)_outside.jpeg	-2	255	21	19	428	1110	179	287	2283		48.6202	53.5925	25.8559	29.0849	12.0205	16.564			11.1695	13.0246	16.1261	17.6615	6.47911	7.68321	18.7473	23.1982	25.8559	29.0849	12.6146	15.3966	8.23529	9.67002	7.17054	9.17737	19.4411	21.7569	7.45098	9.28863	4.90654	5.32591
Glicolp-D 164 HL A6-3R DAPI-b, Edu-g, mCherry-r, P21-y 20x-0018_p0.tif (RGB)_outside.jpeg	-2	347	51	44	702	1364	253	456	2351		58.0179		33.4311		24.924				14.7597		18.5484		9.52381		29.8596		33.4311		17.9503		14.6974		11.7409		23.0176		12.6801		7.26496
Glicolp-D 164 HL A6-5R DAPI-b, Edu-g, mCherry-r, P21-y 20x-0019_p0.tif (RGB)_outside.jpeg	-2	362	22	28	578	1491	273	417	2754		54.1394		27.9678		12.7474				13.1445		18.3099		7.04671		20.9877		27.9678		15.625		6.07735		8.62069		22.8119		7.73481		3.80623
Glicolp-D 168 HL A6-6L DAPI-b, Edu-g, mCherry-r, P21-y 20x-0031_p0.tif (RGB)_outside.jpeg	-2	442	88	93	897	1813	355	589	2768		65.4986	61.7463	32.4876	28.0674	32.2513	22.8371			15.9682	18.8373	19.5808	25.4936	9.10995	7.50621	32.4061	25.8595	32.4876	28.0674	18.9204	20.0817	19.9095	19.2257	14.2195	9.75763	21.4052	26.7457	21.0407	19.0426	9.81048	15.0483
Glicolp-D 168 HL A6-7L DAPI-b, Edu-g, mCherry-r, P21-y 20x-0033_p0.tif (RGB)_outside.jpeg	-2	392	44	43	583	1615	329	390	2859		56.4883		24.1486		15.5145				13.7111		20.3715		5.06431		20.3917		24.1486		15.29		11.2245		5.89914		23.3469		10.9694		7.54717
Glicolp-D 168 HL A6-8L DAPI-b, Edu-g, mCherry-r, P21-y 20x-0032_p0.tif (RGB)_outside.jpeg	-2	372	52	51	540	1532	300	382	2658		57.6373		24.9347		14.032				13.9955		19.5822		6.39432		20.316		24.9347		15.1086		13.9785		7.33471		21.6522		13.7097		9.62963
Glicolp-D 168 HL A6-9L DAPI-b, Edu-g, mCherry-r, P21-y 20x-0036_p0.tif (RGB)_outside.jpeg	-2	821	261	250	786	1746	741	536	2592		67.3611		30.6987		29.5508				31.6744		42.4399		9.45626		30.3241		30.6987		31.0078		31.7905		11.5772		40.5785		30.4507		33.2061
Glicolp-D 171 A6-12L DAPI-b, Edu-g, mcherry-r, P21-y 20x-0008_p01(DAPI) outside.jpeg	-2	205	12	17	186	863	172	135	1627		53.0424	58.5989	15.6431	16.6209	6.67539	11.5635			12.5999	13.9405	19.9305	18.285	4.31937	8.14518	11.4321	14.3993	15.6431	16.6209	13.3935	15.2974	5.85366	6.24282	5.32959	9.49423	21.2912	19.9648	8.29268	6.94344	6.45161	5.8232
Glicolp-D 171 A6-4L DAPI-b, Edu-g, mcherry-r, P21-y 20x-0005_p01(DAPI) outside.jpeg	-2	325	10	9	288	1242	231	200	2108		58.9184		16.1031		10.1617				15.4175		18.599		10.8545		13.6622		16.1031		17.3077		3.07692		11.9537		21.3052		2.76923		3.47222
Glicolp-D 171 A6-7L DAPI-b, Edu-g, mcherry-r, P21-y 20x-0003_p01(DAPI) outside.jpeg	-2	302	15	15	330	1370	224	215	2115		64.7754		15.6934		15.4362				14.279		16.3504		10.4698		15.6028		15.6934		16.0784		4.96689		12.381		18.0952		4.96689		4.54545
Glicolp-D 171 A6-9L DAPI-b, Edu-g, mcherry-r, P21-y 20x-0004_p01(DAPI) outside.jpeg	-2	298	33	35	374	1276	233	243	2213		57.6593		19.0439		13.9808				13.4659		18.2602		6.93703		16.9001		19.0439		14.41		11.0738		8.31266		19.1675		11.745		8.82353
GlicoltdT 226 A6-10L DAPI-b, Edu-g, mcherry-r, P21-y 20x_p0.tif_outside.jpeg	-2	496	11	17	298	1846	352	214	2729		67.6438	60.7014	11.5926	6.63406	9.51302	5.70539			18.1752	17.401	19.0683	20.5299	16.308	13.2486	10.9198	6.22362	11.5926	6.63406	19.9506	18.3956	2.21774	0.984618	18.7735	14.2544	20.527	21.597	3.42742	1.27734	3.69128	2.2079
GlicoltdT 226 A6-11L DAPI-b, Edu-g, mcherry-r, P21-y 20x_p0.tif_outside.jpeg	-2	466	0	0	105	1500	297	68	2535		59.1716		4.53333		3.57488				18.3826		19.8		16.3285		4.14201		4.53333		19.177		0		16.9339		20.7402		0		0
GlicoltdT 226 A6-7L DAPI-b, Edu-g, mcherry-r, P21-y 20x_p0.tif_outside.jpeg	-2	393	1	2	93	1077	262	52	2336		46.1045		4.82823		3.25655				16.8236		24.3268		10.4051		3.98116		4.82823		17.4766		0.254453		10.8374		25.3659		0.508906		1.07527
GlicoltdT 226 A6-9L DAPI-b, Edu-g, mcherry-r, P21-y 20x_p0.tif_outside.jpeg	-2	341	5	4	123	1469	278	82	2102		69.8858		5.58203		6.47709				16.2226		18.9244		9.95261		5.85157		5.58203		16.9783		1.46628		10.473		19.7549		1.17302		4.06504
GlicoltdT 227 A6-6L DAPI-b, Edu-g, mcherry-r, P21-y 20x_p0.tif_outside.jpeg	-2	392	0	0	160	1767	274	116	3157		55.9709	59.1805	6.5648	4.69939	3.16547	2.30686			12.4169	14.9047	15.5065	18.7428	8.48921	9.24467	5.0681	3.70471	6.5648	4.69939	13.0797	15.4135	0	0.311526	8.76672	9.49013	16.596	19.5464	0	0.389408	0	0.980392
GlicoltdT 227 A6-8L DAPI-b, Edu-g, mcherry-r, P21-y 20x_p0.tif_outside.jpeg	-2	424	0	0	24	1600	320	14	2626		60.9292		0.875		0.974659				16.1462		20		10.1365		0.913938		0.875		16.2952		0		10.2362		20.1765		0		0
GlicoltdT 227 A6-9L DAPI-b, Edu-g, mcherry-r, P21-y 20x_p0.tif_outside.jpeg	-2	428	4	5	136	1607	333	107	2650		60.6415		6.65837		2.78044				16.1509		20.7218		9.10834		5.13208		6.65837		16.8656		0.934579		9.46746		21.8667		1.16822		2.94118
E17.5 outside EXP. Metaphysis
Glicolp-D 163 HL A6-4L DAPI-b, Edu-g, mCherry-r, P21-y 20x-0012_p01(DAPI).jpeg	-2	145	29	25	231	454	102	148	479		94.7808	94.0847	32.5991	32.6221	332	-292.251			30.2714	25.6541	22.467	18.8573	172	-26.787	48.2255	53.1101	32.5991	32.6221	46.7742	42.9079	20	23.4981	-67.2414	-46.6784	25.1634	20.096	17.2414	19.3761	12.5541	10.9278
Glicolp-D 163 HL A6-5L DAPI-b, Edu-g, mCherry-r, P21-y 20x-0013_p01(DAPI).jpeg	-2	100	14	9	177	325	62	92	360		90.2778		28.3077		242.857				27.7778		19.0769		108.571		49.1667		28.3077		46.9945		14		-66		22.7468		9		7.9096
Glicolp-D 163 HL A6-6L DAPI-b, Edu-g, mCherry-r, P21-y 20x-0015_p01(DAPI).jpeg	-2	51	10	8	132	289	37	71	286		101.049		24.5675		-2033.33				17.8322		12.8028		-466.667		46.1538		24.5675		26.6234		19.6078		-18.75		13.3028		15.6863		7.57576
Glicolp-D 163 HL A6-7L DAPI-b, Edu-g, mCherry-r, P21-y 20x-0016_p01(DAPI).jpeg	-2	104	42	37	268	351	74	158	389		90.2314		45.0142		289.474				26.7352		21.0826		78.9474		68.8946		45.0142		51.2397		40.3846		-34.7222		19.171		35.5769		15.6716
Glicolp-D 164 HL A6-1R DAPI-b, Edu-g, mCherry-r, P21-y 20x-0017_p01(DAPI).jpeg	-2	75	12	7	194	223	50	115	388		57.4742	64.5522	51.5695	42.8202	47.8788	52.6528			19.3299	18.6495	22.4215	19.3325	15.1515	17.8946	50	45.81	51.5695	42.8202	32.4742	30.1724	16	12.775	23.2558	34.8543	39.8148	29.887	9.33333	9.71508	6.18557	4.97068
Glicolp-D 164 HL A6-3R DAPI-b, Edu-g, mCherry-r, P21-y 20x-0018_p01(DAPI).jpeg	-2	94	6	5	172	319	56	101	475		67.1579		31.6614		45.5128				19.7895		17.5549		24.359		36.2105		31.6614		29.0429		6.38298		43.5294		23.3945		5.31915		3.48837
Glicolp-D 164 HL A6-5R DAPI-b, Edu-g, mCherry-r, P21-y 20x-0019_p01(DAPI).jpeg	-2	69	11	10	210	283	51	128	410		69.0244		45.2297		64.5669				16.8293		18.0212		14.1732		51.2195		45.2297		29		15.942		37.7778		26.4516		14.4928		5.2381
Glicolp-D 168 HL A6-6L DAPI-b, Edu-g, mCherry-r, P21-y 20x-0031_p01(DAPI).jpeg	-2	140	20	19	222	355	103	129	520		68.2692	63.9895	36.338	38.4779	56.3636	54.0926			26.9231	29.0271	29.0141	32.6002	22.4242	22.7908	42.6923	43.4635	36.338	38.4779	40.2685	40.5395	14.2857	19.9648	50	56.2304	37.1681	37.8248	13.5714	17.9738	9.00901	14.8441
Glicolp-D 168 HL A6-7L DAPI-b, Edu-g, mCherry-r, P21-y 20x-0033_p01(DAPI).jpeg	-2	94	23	21	247	292	69	140	423		69.0307		47.9452		81.6794				22.2222		23.6301		19.084		58.3924		47.9452		40.3409		24.4681		95.8333		31.5789		22.3404		9.31174
Glicolp-D 168 HL A6-8L DAPI-b, Edu-g, mCherry-r, P21-y 20x-0032_p01(DAPI).jpeg	-2	118	13	8	172	300	65	106	523		57.3614		35.3333		29.5964				22.5621		21.6667		23.7668		32.8872		35.3333		29.9145		11.0169		30.5732		29.3814		6.77966		7.55814
Glicolp-D 168 HL A6-9L DAPI-b, Edu-g, mCherry-r, P21-y 20x-0036_p01(DAPI).jpeg	-2	226	68	66	203	312	175	107	509		61.2967		34.2949		48.731				44.4008		56.0897		25.8883		39.8821		34.2949		51.634		30.0885		48.5149		53.1707		29.2035		33.4975
Glicolp-D 171 A6-12L DAPI-b, Edu-g, mcherry-r, P21-y 20x-0008_p01(DAPI) outside.jpeg	-2	38	2	2	74	155	25	45	243		63.786	63.4385	29.0323	34.213	32.9545	45.4064			15.6379	20.4591	16.129	18.7899	14.7727	24.7787	30.4527	37.1577	29.0323	34.213	21.3018	29.811	5.26316	9.71117	22.0339	54.1852	20.9091	24.1664	5.26316	8.46595	2.7027	5.35194
Glicolp-D 171 A6-4L DAPI-b, Edu-g, mcherry-r, P21-y 20x-0005_p01(DAPI) outside.jpeg	-2	103	8	7	143	257	54	87	490		52.449		33.8521		24.0343				21.0204		21.0117		21.03		29.1837		33.8521		27.3775		7.76699		27.1186		27.6471		6.79612		5.59441
Glicolp-D 171 A6-7L DAPI-b, Edu-g, mcherry-r, P21-y 20x-0003_p01(DAPI) outside.jpeg	-2	105	5	3	207	356	57	119	486		73.251		33.427		67.6923				21.6049		16.0112		36.9231		42.5926		33.427		35.8423		4.7619		109.524		22.7848		2.85714		2.41546
Glicolp-D 171 A6-9L DAPI-b, Edu-g, mcherry-r, P21-y 20x-0004_p01(DAPI) outside.jpeg	-2	95	20	18	187	259	57	105	403		64.268		40.5405		56.9444				23.5732		22.0077		26.3889		46.402		40.5405		34.7222		21.0526		58.0645		25.3247		18.9474		10.6952
DAPI_GlicoltdT 226 A6-10L DAPI-b, Edu-g, mcherry-r, P21-y 20x_p0.tif_outside.tif_metaphysis.jpeg	-2	175	9	8	149	437	98	91	586		74.5734	73.2844	20.8238	13.6064	38.9262	22.2177			29.8635	27.5333	22.4256	25.2194	51.6779	36.3192	25.4266	15.8801	20.8238	13.6064	37.9863	31.774	5.14286	3.59396	83.5165	48.395	26.0116	27.9263	4.57143	2.91174	6.04027	5.32
DAPI_GlicoltdT 226 A6-11L DAPI-b, Edu-g, mcherry-r, P21-y 20x_p0.tif_outside.tif_metaphysis.jpeg	-2	193	2	1	73	560	129	47	698		80.2292		8.39286		18.8406				27.6504		23.0357		46.3768		10.4585		8.39286		30.56		1.03627		56.25		24.9513		0.518135		2.73973
DAPI_GlicoltdT 226 A6-7L DAPI-b, Edu-g, mcherry-r, P21-y 20x_p0.tif_outside.tif_metaphysis.jpeg	-2	107	0	0	42	257	73	19	410		62.6829		7.393		15.0327				26.0976		28.4047		22.2222		10.2439		7.393		29.0761		0		26.1538		30.6723		0		0
DAPI_GlicoltdT 226 A6-9L DAPI-b, Edu-g, mcherry-r, P21-y 20x_p0.tif_outside.tif_metaphysis.jpeg	-2	61	5	4	40	174	47	31	230		75.6522		17.8161		16.0714				26.5217		27.0115		25		17.3913		17.8161		29.4737		8.19672		27.6596		30.0699		6.55738		12.5
DAPI_GlicoltdT 227 A6-6L DAPI-b, Edu-g, mcherry-r, P21-y 20x_p0.tif_outside.tif_metaphysis.jpeg	-2	106	0	0	89	459	75	58	638		71.9436	74.114	12.6362	11.2054	17.3184	22.0359			16.6144	22.1231	16.3399	22.0959	17.3184	24.2591	13.9498	13.4786	12.6362	11.2054	19.3078	25.4278	0	0.990099	20.9459	36.0156	18.7032	24.2725	0	1.32013	0	1.11111
DAPI_GlicoltdT 227 A6-8L DAPI-b, Edu-g, mcherry-r, P21-y 20x_p0.tif_outside.tif_metaphysis.jpeg	-2	96	0	0	17	266	75	10	384		69.2708		3.7594		5.9322				25		28.1955		17.7966		4.42708		3.7594		26.158		0		18.9189		29.2969		0		0
DAPI_GlicoltdT 227 A6-9L DAPI-b, Edu-g, mcherry-r, P21-y 20x_p0.tif_outside.tif_metaphysis.jpeg	-2	101	3	4	90	331	72	57	408		81.1275		17.2205		42.8571				24.7549		21.7523		37.6623		22.0588		17.2205		30.8176		2.9703		68.1818		24.8175		3.9604		3.33333
OUTSIDE MENUS metaphysis
Glicolp-D 163 HL A6-4L DAPI-b, Edu-g, mCherry-r, P21-y 20x-0012_p0.tif (RGB)_outside.jpeg	-2	354	3	8	225	1335	340	207	2238		59.6515	60.3713	15.5056	20.1594	1.99336	0.214373			15.8177	14.9955	25.4682	22.7938	1.55039	3.13804	10.0536	12.2837	15.5056	20.1594	17.4367	16.5369	0.847458	3.26668	2.14689	4.63641	29.4326	26.2423	2.25989	7.25018	1.33333	3.01483
Glicolp-D 163 HL A6-5L DAPI-b, Edu-g, mCherry-r, P21-y 20x-0013_p0.tif (RGB)_outside.jpeg	-2	302	3	11	143	1141	272	160	1910		59.7382		14.0228		-2.21066				15.8115		23.8387		3.90117		7.48691		14.0228		16.9213		0.993377		4.83461		26.6055		3.64238		2.0979
Glicolp-D 163 HL A6-6L DAPI-b, Edu-g, mCherry-r, P21-y 20x-0015_p0.tif (RGB)_outside.jpeg	-2	296	29	43	417	1346	257	399	2223		60.5488		29.6434		2.05245				13.3153		19.0936		4.44698		18.7584		29.6434		14.7841		9.7973		6.16997		22.5977		14.527		6.95444
Glicolp-D 163 HL A6-7L DAPI-b, Edu-g, mCherry-r, P21-y 20x-0016_p0.tif (RGB)_outside.jpeg	-2	280	4	24	239	1146	261	246	1862		61.5467		21.466		-0.977654				15.0376		22.7749		2.65363		12.8357		21.466		17.0055		1.42857		5.39419		26.3333		8.57143		1.67364
Glicolp-D 164 HL A6-1R DAPI-b, Edu-g, mCherry-r, P21-y 20x-0017_p0.tif (RGB)_outside.jpeg	-2	180	9	12	234	887	129	172	1895		46.8074	51.3489	19.3912	25.7621	6.15079	11.388			9.49868	11.8283	14.5434	17.2575	5.05952	6.01613	12.3483	18.7665	19.3912	25.7621	10.295	13.3398	5	8.84694	5.70825	6.90319	16.3636	20.4867	6.66667	9.40834	3.84615	5.10862
Glicolp-D 164 HL A6-3R DAPI-b, Edu-g, mCherry-r, P21-y 20x-0018_p0.tif (RGB)_outside.jpeg	-2	253	45	39	530	1045	197	355	1876		55.7036		33.9713		21.059				13.4861		18.8517		6.73887		28.2516		33.9713		15.4532		17.7866		7.62195		22.8986		15.415		8.49057
Glicolp-D 164 HL A6-5R DAPI-b, Edu-g, mCherry-r, P21-y 20x-0019_p0.tif (RGB)_outside.jpeg	-2	293	11	18	368	1208	222	289	2344		51.5358		23.9238		6.95423				12.5		18.3775		6.25		15.6997		23.9238		14.2713		3.75427		7.37938		22.198		6.14334		2.98913
Glicolp-D 168 HL A6-6L DAPI-b, Edu-g, mCherry-r, P21-y 20x-0031_p0.tif (RGB)_outside.jpeg	-2	302	68	74	675	1458	252	460	2248		64.8577	61.429	31.5501	25.6914	27.2152	17.2148			13.4342	16.5322	17.284	23.8702	6.32911	4.07896	30.0267	22.2612	31.5501	25.6914	14.876	16.7585	22.5166	19.3387	9.73913	5.10325	17.8357	24.5275	24.5033	19.9348	10.0741	15.0066
Glicolp-D 168 HL A6-7L DAPI-b, Edu-g, mCherry-r, P21-y 20x-0033_p0.tif (RGB)_outside.jpeg	-2	298	21	22	336	1323	260	250	2436		54.3103		18.8964		7.72686				12.2332		19.6523		3.4142		13.7931		18.8964		13.1905		7.04698		3.79747		22.1808		7.38255		6.25
Glicolp-D 168 HL A6-8L DAPI-b, Edu-g, mCherry-r, P21-y 20x-0032_p0.tif (RGB)_outside.jpeg	-2	254	39	43	368	1232	235	276	2135		57.7049		22.4026		10.1883				11.897		19.0747		2.1041		17.2365		22.4026		12.1675		15.3543		2.836		20.0837		16.9291		10.5978
Glicolp-D 168 HL A6-9L DAPI-b, Edu-g, mCherry-r, P21-y 20x-0036_p0.tif (RGB)_outside.jpeg	-2	595	193	184	583	1434	566	429	2083		68.843		29.9163		23.7288				28.5646		39.47		4.46841		27.9885		29.9163		26.8		32.437		4.0404		38.01		30.9244		33.1046
Glicolp-D 171 A6-12L DAPI-b, Edu-g, mcherry-r, P21-y 20x-0008_p01(DAPI) outside.jpeg	-2	167	10	15	112	708	147	90	1384		51.1561	57.6171	12.7119	11.8052	3.25444	4.71976			12.0665	12.274	20.7627	18.1269	2.95858	4.58761	8.09249	8.73408	12.7119	11.8052	12.3428	12.8505	5.98802	4.59225	3.82263	5.22975	21.3592	19.1003	8.98204	6.08717	8.92857	6.34746
Glicolp-D 171 A6-4L DAPI-b, Edu-g, mcherry-r, P21-y 20x-0005_p01(DAPI) outside.jpeg	-2	222	2	2	145	985	177	113	1618		60.8776		11.4721		5.05529				13.7206		17.9695		7.109		8.96168		11.4721		14.9355		0.900901		7.48752		20.0688		0.900901		1.37931
Glicolp-D 171 A6-7L DAPI-b, Edu-g, mcherry-r, P21-y 20x-0003_p01(DAPI) outside.jpeg	-2	197	10	12	123	1014	167	96	1629		62.2468		9.46746		4.39024				12.0933		16.4694		4.87805		7.55064		9.46746		12.417		5.07614		5.44218		16.8845		6.09137		8.13008
Glicolp-D 171 A6-9L DAPI-b, Edu-g, mcherry-r, P21-y 20x-0004_p01(DAPI) outside.jpeg	-2	203	13	17	187	1017	176	138	1810		56.1878		13.5693		6.17907				11.2155		17.3058		3.40479		10.3315		13.5693		11.7067		6.40394		4.16667		18.0887		8.37438		6.95187
GlicoltdT 226 A6-10L DAPI-b, Edu-g, mcherry-r, P21-y 20x_p0.tif_outside.jpeg	-2	321	2	9	149	1409	254	123	2143		65.749	57.168	8.7296	4.73156	3.54223	2.98549			14.979	14.9117	18.027	19.1965	9.12807	9.52407	6.95287	3.94414	8.7296	4.73156	15.998	15.5212	0.623053	0.0600256	10.452	10.1035	19.0513	19.9428	2.80374	0.784185	1.34228	-0.736733
GlicoltdT 226 A6-11L DAPI-b, Edu-g, mcherry-r, P21-y 20x_p0.tif_outside.jpeg	-2	273	-2	-1	32	940	168	21	1837		51.1704		2.23404		1.22631				14.8612		17.8723		11.7057		1.74197		2.23404		15.2355		-0.732601		11.9639		18.3896		-0.3663		-6.25
GlicoltdT 226 A6-7L DAPI-b, Edu-g, mcherry-r, P21-y 20x_p0.tif_outside.jpeg	-2	286	1	2	51	820	189	33	1926		42.5753		4.02439		1.62749				14.8494		23.0488		8.77034		2.64798		4.02439		15.2		0.34965		9.00735		23.7611		0.699301		1.96078
GlicoltdT 226 A6-9L DAPI-b, Edu-g, mcherry-r, P21-y 20x_p0.tif_outside.jpeg	-2	280	0	0	83	1295	231	51	1872		69.1774		3.93822		5.54593				14.9573		17.8378		8.4922		4.43376		3.93822		15.6512		0		8.99083		18.5691		0		0
GlicoltdT 227 A6-6L DAPI-b, Edu-g, mcherry-r, P21-y 20x_p0.tif_outside.jpeg	-2	286	0	0	71	1308	199	58	2519		51.9254	56.1131	4.43425	2.8842	1.07349	0.329937			11.3537	13.5229	15.2141	18.0115	7.18415	7.71914	2.81858	1.72751	4.43425	2.8842	11.683	13.7346	0	0.101937	7.2621	7.74583	15.92	18.5161	0	0.101937	0	0.724638
GlicoltdT 227 A6-8L DAPI-b, Edu-g, mcherry-r, P21-y 20x_p0.tif_outside.jpeg	-2	328	0	0	7	1334	245	4	2242		59.5004		0.29985		0.330396				14.6298		18.3658		9.14097		0.312221		0.29985		14.6756		0		9.17127		18.4211		0		0
GlicoltdT 227 A6-9L DAPI-b, Edu-g, mcherry-r, P21-y 20x_p0.tif_outside.jpeg	-2	327	1	1	46	1276	261	50	2242		56.9135		3.9185		-0.414079				14.5852		20.4545		6.8323		2.05174		3.9185		14.8452		0.30581		6.80412		21.2072		0.30581		2.17391
																																							#DIV/0!
												59.8654		24.2412		15.3687				15.6359		20.8506		7.53132		20.5695		24.2412		17.4122		10.9009		9.27401		23.3864		11.4544	#DIV/0!
INSIDE																																							#DIV/0!
P0 inside CTL																																							#DIV/0!
Gli1cotdT 150 A4-8R DAPI-b, mCherry-r, P21-g 20x no binning_p0.tif (RGB).tif	-2				179	563		33	2283		24.6605	27.8442	5.86146	1.7293	8.48837	2.21177				6.01514		4.54975		6.61204	7.84056	5.38592	5.86146	4.32326											0
Gli1coltdT 150 A4-6L DAPI-b, mCherry-r, P21-g 20xno binning_fixed(RGB).tif	-2				107	747		41	2093		35.6904		5.48862		4.90342										5.11228		5.48862												0
Gli1coltdT 150 A4-8L DAPI-b,mCherry-r, P21-g x20 no binning-0004_p0.tif (RGB).tif	-2				130	380		12	2297		16.5433		3.15789		6.15545										5.65956		3.15789												0
GlilcoltdT 150 A1-5L DAPI-b, Edu-g, m-cherry-r 20x-0006_p01(DAPI+eGFP+DsRed).TIF_cartilage.jpeg	-2	155				840	31		2721		30.871		0		0				5.69644		3.69048		6.59224																#DIV/0!
GlilcoltdT 150 A1-7L DAPI-b, Edu-g, m-cherry-r 20x-0003_p01(DAPI+eGFP+DsRed).TIF_cartilage.jpeg	-2	107				504	19		2000		25.2		0		0				5.35		3.76984		5.88235																#DIV/0!
GlilcoltdT 150 A1-8L DAPI-b, Edu-g, m-cherry-r 20x-0005_p01(DAPI+eGFP+DsRed).TIF_cartilage.jpeg	-2	139				614	38		1986		30.9164		0		0				6.99899		6.18893		7.36152																#DIV/0!
GlilcoltdT 157 A1-2L DAPI-b, Edu-g, m-cherry-r 20x-0010_p01(DAPI+eGFP+DsRed).TIF_cartilage.jpeg	-2	141				764	28		2605		29.3282	29.9951	0	0.941358	0	0.596258			5.41267	5.10171	3.66492	3.6874	6.13797	5.7572		1.2046		1.64738		4.45229		0.343643		4.62934		3.78493			#DIV/0!
GlilcoltdT 157 A1-5L DAPI-b, Edu-g, m-cherry-r 20x-0008_p01(DAPI+eGFP+DsRed).TIF_cartilage.jpeg	-2	128				819	24		2262		36.2069		0		0				5.65871		2.9304		7.20721																#DIV/0!
GlilcoltdT 157 A1-8L DAPI-b, Edu-g, m-cherry-r 20x-0009_p01(DAPI+eGFP+DsRed).TIF_cartilage.jpeg	-2	125				715	31		1988		35.9658		0		0				6.28773		4.33566		7.38413																#DIV/0!
GlicoltdT 157 HL A2-11L DAPI-b, Edu-g, mcherry-r, P21-y 20x_p0.tif_cartilage.tif (RGB).tif	-2	124	0	0	21	423	20	5	2225		19.0112		1.18203		0.887902				5.57303		4.72813		5.77137		0.94382		1.18203		5.62613		0		5.82307		4.78469		0	0	0
GlicoltdT 157 HL A2-7L DAPI-b, Edu-g, mcherry-r, P21-y 20x_p0.tif_cartilage.tif (RGB).tif	-2	97	1	0	10	807	32	6	2455		32.8717		0.743494		0.242718				3.95112		3.9653		3.94417		0.407332		0.743494		3.92638		1.03093		3.89294		3.99501		0		10
GlicoltdT 157 HL A2-8L DAPI-b, Edu-g, mcherry-r, P21-y 20x_p0.tif_cartilage.tif (RGB).tif	-2	77	0	0	42	480	12	14	2066		23.2333		2.91667		1.76545				3.72701		2.5		4.09836		2.03291		2.91667		3.80435		0		4.17202		2.57511		0		0
Gli1coltdT 157 A1-9L DAPI-b, mCherry-r, p21-g, no binning x20-0022_p0.tif (RGB).tif	-2				32	744		13	2231		33.3483		1.74731		1.27774										1.43433		1.74731												0
Gli1coltdT 157 A1-6R DAPI-b, mCherry-r, p21-g, no binning x20-0024_p0.tif (RGB).tif	-2				85	727		26	2444		29.7463		3.57634		3.43623										3.47791		3.57634												0
Glicolp21tdt 153 HL A5-4L DAPI-b, mCherry-r, p21-g 20x-0001_p0.tif (RGB).tif	-2				507	551		75	3623		15.2084	16.5874	13.6116	11.0184	14.0625	12.4243									13.9939	12.1671	13.6116	11.0184											0
Glicolp21tdt 153 HL A5-6L DAPI-b, mCherry-r, p21-g 20x-0003_p0.tif (RGB).tif	-2				370	481		51	3265		14.732		10.6029		11.4583										11.3323		10.6029												0
Glicolp21tdt 153 HL A5-9L DAPI-b, mCherry-r, p21-g 20x-0004_p0.tif (RGB).tif	-2				389	690		61	3481		19.8219		8.84058		11.7521										11.1749		8.84058												0
Glicoltdt 171 HL A6-8L DAPI-b, mCherry-r, p21-g 20x-0020_p0.tif (RGB).tif	-2				50	425		4	2267		18.7472		0.941176		2.49729										2.20556		0.941176												0
P0 Cartilage CTL																																							#DIV/0!
Glicolp-D 157 HL A2-11L DAPI-b, Edu-g, mcherry-r, P21-y 20x_p01(DAPI).jpeg	-2	124	0	0	73	532	24	19	2225		23.9101	31.1925	3.57143	4.1654	3.1896	4.02097			5.57303	4.41705	4.51128	3.59323	5.90667	4.79082	3.2809	4.05239	3.57143	4.1654	5.76208	4.58443	0	0.343643	6.10128	4.97112	4.67836	3.73946	0	0	0
Glicolp-D 157 HL A2-7L DAPI-b, Edu-g, mcherry-r, P21-y 20x_p01(DAPI).jpeg	-2	97	1	0	67	831	33	27	2455		33.8493		3.2491		2.46305				3.95112		3.97112		3.94089		2.72912		3.2491		4.0201		1.03093		3.97727		4.10448		0		1.49254
Glicolp-D 157 HL A2-8L DAPI-b, Edu-g, mcherry-r, P21-y 20x_p01(DAPI).jpeg	-2	77	0	0	127	740	17	42	2066		35.818		5.67568		6.41026				3.72701		2.2973		4.52489		6.14714		5.67568		3.97112		0		4.83481		2.43553		0		0
Glicolp-D 171 HL A2-4L DAPI-b, Edu-g, mcherry-r, P21-y 20x_p01(DAPI).jpeg	-2	145	0	0	9	756	92	1	2643		28.6039	30.4377	0.132275	0.57784	0.423953	1.2788			5.48619	5.74707	12.1693	11.4765	2.80869	3.30297	0.340522	1.05774	0.132275	0.57784	5.50494	5.7873	0	0.193798	2.82065	3.34629	12.1854	11.4819	0	0.193798	0
Glicolp-D 171 HL A2-5L DAPI-b, Edu-g, mcherry-r, P21-y 20x_p01(DAPI).jpeg	-2	172	1	1	16	695	110	3	2299		30.2305		0.431655		0.810474				7.48151		15.8273		3.86534		0.695955		0.431655		7.49014		0.581395		3.89692		15.7514		0.581395		6.25
Glicolp-D 171 HL A2-9L DAPI-b, Edu-g, mcherry-r, P21-y 20x_p01(DAPI).jpeg	-2	90	0	0	45	684	44	8	2106		32.4786		1.16959		2.60197				4.2735		6.43275		3.23488		2.13675		1.16959		4.36681		0		3.3213		6.50888		0		0
Glicolp-D 172 HL A2-7L DAPI-b, Edu-g, mcherry-r, P21-y 20x_p01(DAPI).jpeg	-2	111	0	0	41	676	26	6	2178		31.0376	28.1032	0.887574	1.71367	2.33023	2.50756			5.09642	4.39177	3.84615	3.11391	5.65912	4.90619	1.88246	2.2675	0.887574	1.71367	5.1942	4.46457	0	0.666667	5.79414	4.99504	3.8806	3.16377	0	0	0
Glicolp-D 172 HL A2-8L DAPI-b, Edu-g, mcherry-r, P21-y 20x_p01(DAPI).jpeg	-2	90	0	0	36	584	19	10	2333		25.0321		1.71233		1.48656				3.85769		3.25342		4.05946		1.54308		1.71233		3.91815		0		4.12072		3.3101		0		0
Glicolp-D 172 HL A2-9L DAPI-b, Edu-g, mcherry-r, P21-y 20x_p01(DAPI).jpeg	-2	100	2	0	80	669	15	17	2369		28.2398		2.54111		3.70588				4.22119		2.24215		5		3.37695		2.54111		4.28135		2		5.07025		2.30061		0		2.5
Glicolp-D 173 HL A2-5R DAPI-b, Edu-g, mcherry-r, P21-y 20x_p01(DAPI).jpeg	-2	138	0	0	68	531	24	21	2895		18.342	13.8666	3.9548	3.45646	1.98816	1.59614			4.76684	4.74048	4.51977	4.05841	4.82234	4.83541	2.34888	1.85406	3.9548	3.45646	4.8815	4.80891	0	0.396825	4.92016	4.91641	4.70588	4.01099	0	0.396825	0
Glicolp-D 173 HL A2-7R DAPI-b, Edu-g, mcherry-r, P21-y 20x_p01(DAPI).jpeg	-2	100	0	0	36	300	7	10	2763		10.8578		3.33333		1.05562				3.61925		2.33333		3.77588		1.30293		3.33333		3.66703		0		3.81617		2.41379		0		0
Glicolp-D 173 HL A2-8R DAPI-b, Edu-g, mcherry-r, P21-y 20x_p01(DAPI).jpeg	-2	168	2	2	55	357	19	11	2879		12.4001		3.08123		1.74465				5.83536		5.32213		5.90801		1.91039		3.08123		5.87819		1.19048		6.01291		4.91329		1.19048		3.63636
													#DIV/0!
GlicoltdT 370 HL A6-5L DAPI-b, mcherry-r, P21-y-Stitching-01-Image Export-28.tif_cartilage.tif	-2				20	849		5	4661		18.215	17.7265	0.588928	0.316053	0.393494	0.167975
GlicoltdT 370 HL A6-6L DAPI-b, mcherry-r, P21-y-Stitching-03-Image Export-26.tif_cartilage.tif	-2				20	1007		9	5612		17.9437		0.893744		0.238871
GlicoltdT 370 HL A6-7L DAPI-b, mcherry-r, P21-y-Stitching-05-Image Export-24.tif_cartilage.tif	-2				8	635		2	4038		15.7256		0.314961		0.176315
GlicoltdT 370 HL A6-9L DAPI-b, mcherry-r, P21-y-Stitching-07-Image Export-22.tif_cartilage.tif	-2				9	743		2	4296		17.2952		0.269179		0.197017
GlicoltdT 370 HL A6-5R DAPI-b, mcherry-r, P21-y-Stitching-02-Image Export-27.tif_cartilage.tif	-2				2	780		0	4205		18.5493		0		0.0583942
GlicoltdT 370 HL A6-6R DAPI-b, mcherry-r, P21-y-Stitching-04-Image Export-25.tif_cartilage.tif	-2				4	793		0	4373		18.134		0		0.111732
GlicoltdT 370 HL A6-9R DAPI-b, mcherry-r, P21-y-Stitching-08-Image Export-21.tif_cartilage.tif	-2				1	687		1	3770		18.2228		0.14556		0
GlicoltdT 373 HL A6-10L DAPI-b, mcherry-r, P21-y-Stitching-15-Image Export-14.tif_cartilage.tif	-2				11	666		5	3931		16.9423	16.5913	0.750751	0.331259	0.183767	0.177153
GlicoltdT 373 HL A6-6L DAPI-b, mcherry-r, P21-y-Stitching-11-Image Export-18.tif_cartilage.tif	-2				14	937		7	4403		21.2809		0.747065		0.201962
GlicoltdT 373 HL A6-9L DAPI-b, mcherry-r, P21-y-Stitching-14-Image Export-15.tif_cartilage.tif	-2				7	706		0	3884		18.1771		0		0.220264
GlicoltdT 373 HL A6-6R DAPI-b, mcherry-r, P21-y-Stitching-12-Image Export-17.tif_cartilage.tif	-2				9	631		1	4515		13.9756		0.158479		0.205973
GlicoltdT 373 HL A6-7R DAPI-b, mcherry-r, P21-y-Stitching-13-Image Export-16.tif_cartilage.tif	-2				3	585		0	4650		12.5806		0		0.0738007
GlicoltdT 371 HL A6-1R DAPI-b, mcherry-r, P21-g-Stitching-04-Image Export-10.tif_cartilage.tif	-2				7	2265		5	4263		53.1316	37.1148	0.220751	0.177137	0.1001	0.0741543
GlicoltdT 371 HL A6-2R DAPI-b, mcherry-r, P21-g-Stitching-07-Image Export-07.tif_cartilage.tif	-2				0	895		0	4117		21.7391		0		0
GlicoltdT 371 HL A6-3R DAPI-b, mcherry-r, P21-g-Stitching-05-Image Export-09.tif_cartilage.tif	-2				5	1800		3	4602		39.1134		0.166667		0.0713776
GlicoltdT 371 HL A6-5R DAPI-b, mcherry-r, P21-g-Stitching-02-Image Export-12.tif_cartilage.tif	-2				4	1281		3	4280		29.9299		0.234192		0.0333444
GlicoltdT 371 HL A6-5L DAPI-b, mcherry-r, P21-g-Stitching-03-Image Export-11.tif_cartilage.tif	-2				2	1353		1	3845		35.1886		0.0739098		0.0401284
GlicoltdT 371 HL A6-6L DAPI-b, mcherry-r, P21-g-Stitching-01-Image Export-13.tif_cartilage.tif	-2				10	1326		6	4037		32.8462		0.452489		0.147547
GlicoltdT 371 HL A6-3L DAPI-b, mcherry-r, P21-g-Stitching-06-Image Export-08.tif_cartilage.tif	-2				5	2175		2	4545		47.8548		0.091954		0.126582
GlicoltdT 372 HL A6-1R DAPI-b, mcherry-r, P21-g-Stitching-08-Image Export-06.tif_cartilage.tif	-2				4	2334		4	4300		54.2791	43.5283	0.17138	0.113614	0	0.0297678
GlicoltdT 372 HL A6-2R DAPI-b, mcherry-r, P21-g-Stitching-09-Image Export-05.tif_cartilage.tif	-2				2	1885		0	4740		39.7679		0		0.0700525
GlicoltdT 372 HL A6-2L DAPI-b, mcherry-r, P21-g-Stitching-10-Image Export-04.tif_cartilage.tif	-2				3	1743		1	4785		36.4263		0.0573723		0.0657462
GlicoltdT 372 HL A6-3L DAPI-b, mcherry-r, P21-g-Stitching-11-Image Export-03.tif_cartilage.tif	-2				0	1958		0	4222		46.3761		0		0
GlicoltdT 372 HL A6-6L DAPI-b, mcherry-r, P21-g-Stitching-13-Image Export-01.tif_cartilage.tif	-2				7	1804		6	4140		43.5749		0.332594		0.0428082
GlicoltdT 372 HL A6-7L DAPI-b, mcherry-r, P21-g-Stitching-12-Image Export-02.tif_cartilage.tif	-2				2	1662		2	4079		40.7453		0.120337		0
																													t.test						tdT vs non tdT	#REF!			#DIV/0!
P0 Cartilage EXP																																							#DIV/0!
Glicolp-D 57 HL A2-6L DAPI-b, Edu-g, mcherry-r, P21-y 20x_p01(DAPI).jpeg	-2	152	0	0	333	1680	111	222	1967		85.4093	82.9341	13.2143	12.0056	38.676	28.6915			7.7275	8.23845	6.60714	6.93525	14.2857	14.5611	16.9293	14.7121	13.2143	12.0056	9.30233	9.57318	0	0.840317	23.2955	20.6978	7.61317	7.76749	0	0.973119	0
Glicolp-D 57 HL A2-7L DAPI-b, Edu-g, mcherry-r, P21-y 20x_p01(DAPI).jpeg	-2	174	3	3	289	1749	122	187	2115		82.695		10.6918		27.8689				8.22695		6.97541		14.2077		13.6643		10.6918		9.36473		1.72414		19.697		7.61844		1.72414		1.03806
Glicolp-D 57 HL A2-8L DAPI-b, Edu-g, mcherry-r, P21-y 20x_p01(DAPI).jpeg	-2	251	2	3	388	2312	167	280	2865		80.6981		12.1107		19.5298				8.76091		7.22318		15.1899		13.5428		12.1107		10.0525		0.796813		19.1011		8.07087		1.19522		0.515464
Glicolp-D 58 HL A2-4L DAPI-b, Edu-g, mcherry-r, P21-y 20x_p01(DAPI).jpeg	-2	109	1	1	282	1596	67	171	2196		72.6776	73.362	10.7143	12.9177	18.5	21.5555			4.96357	6.59595	4.19799	6.16098	7	7.72953	12.8415	15.2152	10.7143	12.9177	5.64263	7.67902	0.917431	2.03824	8.58896	10.0072	4.63158	6.89166	0.917431	2.03824	0.35461
Glicolp-D 58 HL A2-5L DAPI-b, Edu-g, mcherry-r, P21-y 20x_p01(DAPI).jpeg	-2	137	3	3	290	1643	110	177	2209		74.3775		10.773		19.9647				6.2019		6.69507		4.77032		13.1281		10.773		6.9828		2.18978		5.96026		7.29877		2.18978		1.03448
Glicolp-D 58 HL A2-7L DAPI-b, Edu-g, mcherry-r, P21-y 20x_p01(DAPI).jpeg	-2	266	8	8	607	2253	171	389	3085		73.0308		17.2659		26.2019				8.62237		7.58988		11.4183		19.6759		17.2659		10.4116		3.00752		15.4723		8.74464		3.00752		1.31796
Glicolp-D 60 HL A2-12R DAPI-b, Edu-g, mcherry-r, P21-y 20x_p01(DAPI).jpeg	-2	190	20	15	883	2212	139	566	2590		85.4054	84.5869	25.5877	20.5592	83.8624	71.2597			7.33591	6.15851	6.28391	5.19635	13.4921	11.465	34.0927	28.344	25.5877	20.5592	9.95899	8.07409	10.5263	7.8017	75.4098	47.598	7.53341	6.01497	7.89474	6.67198	2.26501
Glicolp-D 60 HL A2-7R DAPI-b, Edu-g, mcherry-r, P21-y 20x_p01(DAPI).jpeg	-2	132	17	16	789	1818	102	477	2160		84.1667		26.2376		91.2281				6.11111		5.61056		8.77193		36.5278		26.2376		8.38804		12.8788		96.6667		6.41312		12.1212		2.15463
Glicolp-D 60 HL A2-8R DAPI-b, Edu-g, mcherry-r, P21-y 20x_p01(DAPI).jpeg	-2	97	0	0	278	1624	60	160	1929		84.1887		9.85222		38.6885				5.02851		3.69458		12.1311		14.4116		9.85222		5.87523		0		19.7861		4.09836		0		0
Glicolp-D 61 HL A2-2L DAPI-b, Edu-g, mcherry-r, P21-y 20x_p01(DAPI).jpeg	-2	124	2	2	532	1925	103	348	2250		85.5556	82.2319	18.0779	16.5991	56.6154	42.4901			5.51111	5.7716	5.35065	4.98157	6.46154	9.88135	23.6444	20.9541	18.0779	16.5991	7.10128	7.09559	1.6129	2.79593	14.8936	16.1374	6.40457	5.87928	1.6129	1.29521	0.37594
Glicolp-D 61 HL A2-5L DAPI-b, Edu-g, mcherry-r, P21-y 20x_p01(DAPI).jpeg	-2	140	1	0	327	1915	90	224	2234		85.7207		11.6971		32.2884				6.26679		4.69974		15.674		14.6374		11.6971		7.28894		0.714286		22.6852		5.32229		0		0.30581
Glicolp-D 61 HL A2-6L DAPI-b, Edu-g, mcherry-r, P21-y 20x_p01(DAPI).jpeg	-2	132	8	3	586	1798	88	360	2384		75.4195		20.0222		38.5666				5.53691		4.89433		7.50853		24.5805		20.0222		6.89655		6.06061		10.8333		5.91099		2.27273		1.36519
																									#DIV/0!		#DIV/0!		#DIV/0!		#DIV/0!		#DIV/0!		#DIV/0!		#DIV/0!		#DIV/0!
																																							#DIV/0!
OUTSIDE																																							#DIV/0!
P0 Outside CTL												#REF!								#REF!		#REF!		#REF!		#REF!		#REF!		#REF!		#REF!		#REF!		#REF!			#DIV/0!
Glicolp-D 157 HL A2-11L DAPI-b, Edu-g, mcherry-r, P21-y 20x_p0.tif (RGB)_outside.jpeg	-2	169	1	0	122	894	80	28	2492		35.8748	40.2685	3.13199	6.20473	5.88235	7.76824			6.7817	5.83732	8.94855	6.99403	5.56946	5.11014	4.89567	7.16631	3.13199	6.20473	7.08861	6.12295	0.591716	2.81629	5.85106	5.48375	9.23788	7.14261	0	2.1164	0.819672
Glicolp-D 157 HL A2-7L DAPI-b, Edu-g, mcherry-r, P21-y 20x_p0.tif (RGB)_outside.jpeg	-2	105	3	2	165	1123	47	58	2663		42.1705		5.16474		6.94805				3.94292		4.18522		3.76623		6.19602		5.16474		4.08327		2.85714		3.97767		4.22535		1.90476		1.81818
Glicolp-D 157 HL A2-8L DAPI-b, Edu-g, mcherry-r, P21-y 20x_p0.tif (RGB)_outside.jpeg	-2	180	9	8	276	1134	89	117	2652		42.7602		10.3175		10.4743				6.78733		7.84832		5.99473		10.4072		10.3175		7.19697		5		6.62252		7.9646		4.44444		3.26087
Glicolp-D 171 HL A2-4L DAPI-b, Edu-g, mcherry-r, P21-y 20x_p0.tif (RGB)_outside.jpeg	-2	228	9	9	74	1374	113	25	3571		38.4766	38.8421	1.81951	2.23748	2.23031	2.44936			6.38477	6.29194	8.22416	9.7132	5.23441	4.091	2.07225	2.38218	1.81951	2.23748	6.26251	6.18905	3.94737	3.88949	5.35382	4.17803	7.70941	9.31967	3.94737	3.70533	12.1622
Glicolp-D 171 HL A2-5L DAPI-b, Edu-g, mcherry-r, P21-y 20x_p0.tif (RGB)_outside.jpeg	-2	242	12	12	96	1400	163	45	3291		42.5403		3.21429		2.69699				7.35339		11.6429		4.17768		2.91705		3.21429		7.19875		4.95868		4.29348		11.1439		4.95868		12.5
Glicolp-D 171 HL A2-9L DAPI-b, Edu-g, mcherry-r, P21-y 20x_p0.tif (RGB)_outside.jpeg	-2	181	5	4	76	1251	116	21	3523		35.5095		1.67866		2.42077				5.13767		9.27258		2.86092		2.15725		1.67866		5.10589		2.76243		2.88678		9.10569		2.20994		6.57895
Glicolp-D 172 HL A2-7L DAPI-b, Edu-g, mcherry-r, P21-y 20x_p0.tif (RGB)_outside.jpeg	-2	249	7	4	218	1192	94	91	3073		38.7895	37.5396	7.63423	7.45127	6.75173	8.31538			8.10283	8.29151	7.88591	7.43075	8.2403	8.80966	7.09404	7.96938	7.63423	7.45127	8.47636	8.76741	2.81124	2.7382	8.66591	9.44433	8.17439	7.68723	1.60643	1.44696	3.21101
Glicolp-D 172 HL A2-8L DAPI-b, Edu-g, mcherry-r, P21-y 20x_p0.tif (RGB)_outside.jpeg	-2	299	3	1	123	1187	92	45	3436		34.546		3.79107		3.46821				8.70198		7.75063		9.20409		3.57974		3.79107		8.9345		1.00334		9.44265		7.96848		0.334448		2.43902
Glicolp-D 172 HL A2-9L DAPI-b, Edu-g, mcherry-r, P21-y 20x_p0.tif (RGB)_outside.jpeg	-2	250	11	6	410	1217	81	133	3098		39.2834		10.9285		14.7262				8.06972		6.65571		8.98458		13.2343		10.9285		8.89137		4.4		10.2244		6.91882		2.4		2.68293
Glicolp-D 173 HL A2-5R DAPI-b, Edu-g, mcherry-r, P21-y 20x_p0.tif (RGB)_outside.jpeg	-2	211	18	13	563	1059	95	191	3404		31.1105	52.5561	18.0359	3.50172	15.8635	2.43516			6.19859	5.75404	8.97073	7.00758	4.9467	5.21307	16.5394	11.2251	18.0359	11.7671	6.79338	6.21852	8.53081	4.20917	5.62595	5.7545	9.447	7.31433	6.16114	3.10182	3.19716
Glicolp-D 173 HL A2-7R DAPI-b, Edu-g, mcherry-r, P21-y 20x_p0.tif (RGB)_outside.jpeg	-2	131	1	1	224	846	42	58	3161		26.7637		6.85579		7.17063				4.14426		4.96454		3.84449		7.08637		6.85579		4.42629		0.763359		4.14146		5.20305		0.763359		0.446429
Glicolp-D 173 HL A2-8R DAPI-b, Edu-g, mcherry-r, P21-y 20x_p0.tif (RGB)_outside.jpeg	-2	210	7	5	305	903	64	94	3035		29.7529		10.4097		9.89681				6.91928		7.08749		6.84803		10.0494		10.4097		7.4359		3.33333		7.4961		7.29295		2.38095		2.29508
GlicoltdT 370 HL A6-5L DAPI-b, mcherry-r, P21-y-Stitching-01-Image Export-28.tif_outside.tif		-2			223	2128		115	5030		42.3062	46.9863	5.40414	5.48821	3.72157	2.99532
GlicoltdT 370 HL A6-6L DAPI-b, mcherry-r, P21-y-Stitching-03-Image Export-26.tif_outside.tif		-2			377	2061		246	4540		45.3965		11.936		5.28439
GlicoltdT 370 HL A6-7L DAPI-b, mcherry-r, P21-y-Stitching-05-Image Export-24.tif_outside.tif		-2			152	2277		101	5023		45.3315		4.43566		1.85725
GlicoltdT 370 HL A6-9L DAPI-b, mcherry-r, P21-y-Stitching-07-Image Export-22.tif_outside.tif		-2			318	1911		203	4416		43.2745		10.6227		4.59082
GlicoltdT 370 HL A6-5R DAPI-b, mcherry-r, P21-y-Stitching-02-Image Export-27.tif_outside.tif		-2			39	2050		20	4980		41.1647		0.97561		0.648464
GlicoltdT 370 HL A6-6R DAPI-b, mcherry-r, P21-y-Stitching-04-Image Export-25.tif_outside.tif		-2			172	3032		116	4644		65.2885		3.82586		3.47395
GlicoltdT 370 HL A6-9R DAPI-b, mcherry-r, P21-y-Stitching-08-Image Export-21.tif_outside.tif		-2			70	2464		30	5340		46.1423		1.21753		1.39082
GlicoltdT 373 HL A6-10L DAPI-b, mcherry-r, P21-y-Stitching-15-Image Export-14.tif_outside.tif		-2			76	2560		56	4629		55.3035	50.1672	2.1875	2.57382	0.966651	1.81146
GlicoltdT 373 HL A6-6L DAPI-b, mcherry-r, P21-y-Stitching-11-Image Export-18.tif_outside.tif		-2			182	2845		139	3948		72.0618		4.88576		3.89846
GlicoltdT 373 HL A6-9L DAPI-b, mcherry-r, P21-y-Stitching-14-Image Export-15.tif_outside.tif		-2			45	1625		19	4033		40.2926		1.16923		1.07973
GlicoltdT 373 HL A6-6R DAPI-b, mcherry-r, P21-y-Stitching-12-Image Export-17.tif_outside.tif		-2			112	2032		57	4451		45.6527		2.80512		2.27367
GlicoltdT 373 HL A6-7R DAPI-b, mcherry-r, P21-y-Stitching-13-Image Export-16.tif_outside.tif		-2			53	1647		30	4389		37.5256		1.82149		0.838804
GlicoltdT 371 HL A6-1R DAPI-b, mcherry-r, P21-g-Stitching-04-Image Export-10.tif_outside.tif		-2			14	2474		8	4251		58.1981	61.8042	0.323363	0.275037	0.337648	0.243164
GlicoltdT 371 HL A6-2R DAPI-b, mcherry-r, P21-g-Stitching-07-Image Export-07.tif_outside.tif		-2			1	3067		1	4420		69.3891		0.0326052		0
GlicoltdT 371 HL A6-3R DAPI-b, mcherry-r, P21-g-Stitching-05-Image Export-09.tif_outside.tif		-2			22	2945		14	4332		67.9825		0.475382		0.576784
GlicoltdT 371 HL A6-5R DAPI-b, mcherry-r, P21-g-Stitching-02-Image Export-12.tif_outside.tif		-2			17	2555		6	4470		57.1588		0.234834		0.574413
GlicoltdT 371 HL A6-5L DAPI-b, mcherry-r, P21-g-Stitching-03-Image Export-11.tif_outside.tif		-2			5	2899		5	4391		66.0214		0.172473		0
GlicoltdT 371 HL A6-6L DAPI-b, mcherry-r, P21-g-Stitching-01-Image Export-13.tif_outside.tif		-2			17	2306		15	4555		50.6257		0.650477		0.0889284
GlicoltdT 371 HL A6-3L DAPI-b, mcherry-r, P21-g-Stitching-06-Image Export-08.tif_outside.tif		-2			3	2768		1	4376		63.2541		0.0361272		0.124378
GlicoltdT 372 HL A6-1R DAPI-b, mcherry-r, P21-g-Stitching-08-Image Export-06.tif_outside.tif		-2			8	2186		4	3914		55.8508	61.929	0.182983	1.58916	0.231481	0.587815
GlicoltdT 372 HL A6-2R DAPI-b, mcherry-r, P21-g-Stitching-09-Image Export-05.tif_outside.tif		-2			1	2523		1	4010		62.9177		0.0396354		0
GlicoltdT 372 HL A6-2L DAPI-b, mcherry-r, P21-g-Stitching-10-Image Export-04.tif_outside.tif		-2			46	2894		29	4090		70.7579		1.00207		1.4214
GlicoltdT 372 HL A6-3L DAPI-b, mcherry-r, P21-g-Stitching-11-Image Export-03.tif_outside.tif		-2			51	2810		46	4083		68.8219		1.63701		0.392773
GlicoltdT 372 HL A6-6L DAPI-b, mcherry-r, P21-g-Stitching-13-Image Export-01.tif_outside.tif		-2			99	2031		91	4221		48.1166		4.48055		0.365297
GlicoltdT 372 HL A6-7L DAPI-b, mcherry-r, P21-g-Stitching-12-Image Export-02.tif_outside.tif		-2			84	3010		66	4623		65.1092		2.19269		1.11593
P0 outside CTL Metaphysis
Glicolp-D 157 HL A2-11L DAPI-b, Edu-g, mcherry-r, P21-y 20x_p0.tif (RGB)_outside.jpeg	-2	46	1	0	67	107	11	12	431
Glicolp-D 157 HL A2-7L DAPI-b, Edu-g, mcherry-r, P21-y 20x_p0.tif (RGB)_outside.jpeg	-2	40	3	2	109	290	20	38	727
Glicolp-D 157 HL A2-8L DAPI-b, Edu-g, mcherry-r, P21-y 20x_p0.tif (RGB)_outside.jpeg	-2	80	6	5	155	255	26	51	727
Glicolp-D 171 HL A2-4L DAPI-b, Edu-g, mcherry-r, P21-y 20x_p0.tif (RGB)_outside.jpeg	-2	55	6	5	39	250	52	12	990
Glicolp-D 171 HL A2-5L DAPI-b, Edu-g, mcherry-r, P21-y 20x_p0.tif (RGB)_outside.jpeg	-2	90	9	9	60	326	67	24	872
Glicolp-D 171 HL A2-9L DAPI-b, Edu-g, mcherry-r, P21-y 20x_p0.tif (RGB)_outside.jpeg	-2	34	2	2	42	278	29	11	939
Glicolp-D 172 HL A2-7L DAPI-b, Edu-g, mcherry-r, P21-y 20x_p0.tif (RGB)_outside.jpeg	-2	103	4	4	106	244	34	35	766
Glicolp-D 172 HL A2-8L DAPI-b, Edu-g, mcherry-r, P21-y 20x_p0.tif (RGB)_outside.jpeg	-2	119	2	1	64	224	24	18	871
Glicolp-D 172 HL A2-9L DAPI-b, Edu-g, mcherry-r, P21-y 20x_p0.tif (RGB)_outside.jpeg	-2	108	1	0	164	226	26	49	859
Glicolp-D 173 HL A2-5R DAPI-b, Edu-g, mcherry-r, P21-y 20x_p0.tif (RGB)_outside.jpeg	-2	47	15	13	312	322	35	106	961
Glicolp-D 173 HL A2-7R DAPI-b, Edu-g, mcherry-r, P21-y 20x_p0.tif (RGB)_outside.jpeg	-2	19	0	0	128	130	7	25	660
Glicolp-D 173 HL A2-8R DAPI-b, Edu-g, mcherry-r, P21-y 20x_p0.tif (RGB)_outside.jpeg	-2	54	2	2	189	229	18	55	704
GlicoltdT 370 HL A6-5L DAPI-b, mcherry-r, P21-y-Stitching-01-Image Export-28.tif_outside.tif					166	912		95	1710
GlicoltdT 370 HL A6-6L DAPI-b, mcherry-r, P21-y-Stitching-03-Image Export-26.tif_outside.tif					270	963		177	2158
GlicoltdT 370 HL A6-7L DAPI-b, mcherry-r, P21-y-Stitching-05-Image Export-24.tif_outside.tif	-2				118	881		77	1527
GlicoltdT 370 HL A6-9L DAPI-b, mcherry-r, P21-y-Stitching-07-Image Export-22.tif_outside.tif	-2				222	664		142	1358
GlicoltdT 370 HL A6-5R DAPI-b, mcherry-r, P21-y-Stitching-02-Image Export-27.tif_outside.tif	-2				35	812		16	1728
GlicoltdT 370 HL A6-6R DAPI-b, mcherry-r, P21-y-Stitching-04-Image Export-25.tif_outside.tif	-2				139	1259		103	1314
GlicoltdT 370 HL A6-9R DAPI-b, mcherry-r, P21-y-Stitching-08-Image Export-21.tif_outside.tif	-2				64	939		29	1760
GlicoltdT 373 HL A6-10L DAPI-b, mcherry-r, P21-y-Stitching-15-Image Export-14.tif_outside.tif	-2				65	1332		49	1909
GlicoltdT 373 HL A6-6L DAPI-b, mcherry-r, P21-y-Stitching-11-Image Export-18.tif_outside.tif	-2				148	1431		125	1518
GlicoltdT 373 HL A6-9L DAPI-b, mcherry-r, P21-y-Stitching-14-Image Export-15.tif_outside.tif	-2				43	577		14	1451
GlicoltdT 373 HL A6-6R DAPI-b, mcherry-r, P21-y-Stitching-12-Image Export-17.tif_outside.tif	-2				66	731		37	1397
GlicoltdT 373 HL A6-7R DAPI-b, mcherry-r, P21-y-Stitching-13-Image Export-16.tif_outside.tif	-2				47	695		29	1520
GlicoltdT 371 HL A6-1R DAPI-b, mcherry-r, P21-g-Stitching-04-Image Export-10.tif_outside.tif	-2				14	1450		8	1522
GlicoltdT 371 HL A6-2R DAPI-b, mcherry-r, P21-g-Stitching-07-Image Export-07.tif_outside.tif	-2				1	970		1	1526
GlicoltdT 371 HL A6-3R DAPI-b, mcherry-r, P21-g-Stitching-05-Image Export-09.tif_outside.tif	-2				15	826		9	1529
GlicoltdT 371 HL A6-5R DAPI-b, mcherry-r, P21-g-Stitching-02-Image Export-12.tif_outside.tif	-2				15	894		5	1881
GlicoltdT 371 HL A6-5L DAPI-b, mcherry-r, P21-g-Stitching-03-Image Export-11.tif_outside.tif	-2				5	859		5	1335
GlicoltdT 371 HL A6-6L DAPI-b, mcherry-r, P21-g-Stitching-01-Image Export-13.tif_outside.tif	-2				11	1348		9	1558
GlicoltdT 371 HL A6-3L DAPI-b, mcherry-r, P21-g-Stitching-06-Image Export-08.tif_outside.tif	-2				1	1812		1	1813
GlicoltdT 372 HL A6-1R DAPI-b, mcherry-r, P21-g-Stitching-08-Image Export-06.tif_outside.tif	-2				5	1478		1	1468
GlicoltdT 372 HL A6-2R DAPI-b, mcherry-r, P21-g-Stitching-09-Image Export-05.tif_outside.tif	-2				1	1080		1	1155
GlicoltdT 372 HL A6-2L DAPI-b, mcherry-r, P21-g-Stitching-10-Image Export-04.tif_outside.tif	-2				36	1442		29	1769
GlicoltdT 372 HL A6-3L DAPI-b, mcherry-r, P21-g-Stitching-11-Image Export-03.tif_outside.tif	-2				51	846		40	1177
GlicoltdT 372 HL A6-6L DAPI-b, mcherry-r, P21-g-Stitching-13-Image Export-01.tif_outside.tif	-2				96	1288		88	1357
GlicoltdT 372 HL A6-7L DAPI-b, mcherry-r, P21-g-Stitching-12-Image Export-02.tif_outside.tif	-2				82	1045		64	1529
OUTSIDE MENUS metaphysis
Glicolp-D 157 HL A2-11L DAPI-b, Edu-g, mcherry-r, P21-y 20x_p0.tif (RGB)_outside.jpeg	-2	123	0	0	55	787	69	16	2061		38.1853	42.2915	2.03304	3.98084	3.06122	3.86106			5.96798	4.84007	8.76747	6.392	4.23862	3.74035	2.66861	3.94896	2.03304	3.98084	6.13161	4.98866	0	1	4.37247	3.88915	8.94942	6.55017	0	1	0
Glicolp-D 157 HL A2-7L DAPI-b, Edu-g, mcherry-r, P21-y 20x_p0.tif (RGB)_outside.jpeg	-2	65	0	0	56	833	27	20	1936		43.0269		2.40096		3.26383				3.35744		3.2413		3.44515		2.89256		2.40096		3.45745		0		3.56139		3.32103		0		0
Glicolp-D 157 HL A2-8L DAPI-b, Edu-g, mcherry-r, P21-y 20x_p0.tif (RGB)_outside.jpeg	-2	100	3	3	121	879	63	66	1925		45.6623		7.50853		5.25813				5.19481		7.16724		3.53728		6.28571		7.50853		5.37694		3		3.7336		7.38007		3		2.47934
Glicolp-D 171 HL A2-4L DAPI-b, Edu-g, mcherry-r, P21-y 20x_p0.tif (RGB)_outside.jpeg	-2	173	3	4	35	1124	61	13	2581		43.549	41.8674	1.15658	1.37988	1.50995	1.37165			6.70283	6.22509	5.42705	7.769	7.68703	5.19166	1.35606	1.38669	1.15658	1.37988	6.67714	6.19227	1.7341	1.9162	7.87456	5.2676	5.13051	7.59634	2.31214	1.88212	8.57143
Glicolp-D 171 HL A2-5L DAPI-b, Edu-g, mcherry-r, P21-y 20x_p0.tif (RGB)_outside.jpeg	-2	152	3	3	36	1074	96	21	2419		44.3985		1.95531		1.11524				6.28359		8.93855		4.16357		1.48822		1.95531		6.25262		1.97368		4.21053		8.83191		1.97368		8.33333
Glicolp-D 171 HL A2-9L DAPI-b, Edu-g, mcherry-r, P21-y 20x_p0.tif (RGB)_outside.jpeg	-2	147	3	2	34	973	87	10	2584		37.6548		1.02775		1.48976				5.68885		8.94142		3.72439		1.31579		1.02775		5.64706		2.04082		3.71771		8.82658		1.36054		8.82353
Glicolp-D 172 HL A2-7L DAPI-b, Edu-g, mcherry-r, P21-y 20x_p0.tif (RGB)_outside.jpeg	-2	146	3	0	112	948	60	56	2307		41.0923	40.9657	5.90717	5.72907	4.12068	6.36632			6.32857	6.56274	6.32911	6.31344	6.32818	6.76353	4.85479	6.04734	5.90717	5.72907	6.51481	6.76028	2.05479	3.21753	6.36992	7.02757	6.72646	6.46461	0	1.40845	2.67857
Glicolp-D 172 HL A2-8L DAPI-b, Edu-g, mcherry-r, P21-y 20x_p0.tif (RGB)_outside.jpeg	-2	180	1	0	59	963	68	27	2565		37.5439		2.80374		1.9975				7.01754		7.06127		6.99126		2.30019		2.80374		7.14286		0.555556		7.07006		7.26496		0		1.69492
Glicolp-D 172 HL A2-9L DAPI-b, Edu-g, mcherry-r, P21-y 20x_p0.tif (RGB)_outside.jpeg	-2	142	10	6	246	991	55	84	2239		44.2608		8.47629		12.9808				6.34212		5.54995		6.97115		10.987		8.47629		6.62318		7.04225		7.64273		5.40243		4.22535		4.06504
Glicolp-D 173 HL A2-5R DAPI-b, Edu-g, mcherry-r, P21-y 20x_p0.tif (RGB)_outside.jpeg	-2	164	3	0	251	737	60	85	2443		30.1678	29.237	11.5332	7.30951	9.73036	5.96891			6.71306	5.96122	8.14111	6.6181	6.09613	5.68279	10.2743	6.36304	11.5332	7.30951	7.34489	6.25914	1.82927	1.97575	6.55844	5.95514	9.20245	6.98405	0	0.938645	1.19522
Glicolp-D 173 HL A2-7R DAPI-b, Edu-g, mcherry-r, P21-y 20x_p0.tif (RGB)_outside.jpeg	-2	112	1	1	96	716	35	33	2501		28.6285		4.60894		3.52941				4.47821		4.88827		4.31373		3.83846		4.60894		4.61538		0.892857		4.47154		4.97804		0.892857		1.04167
Glicolp-D 173 HL A2-8R DAPI-b, Edu-g, mcherry-r, P21-y 20x_p0.tif (RGB)_outside.jpeg	-2	156	5	3	116	674	46	39	2331		28.9146		5.78635		4.64695				6.69241		6.82493		6.6385		4.9764		5.78635		6.81716		3.20513		6.83544		6.77165		1.92308		4.31034
GlicoltdT 370 HL A6-5L DAPI-b, mcherry-r, P21-y-Stitching-01-Image Export-28.tif_outside.tif		-2	0	0	57	1216	0	20	3320		36.6265	42.4774	1.64474	2.23739	1.75856	1.23639
GlicoltdT 370 HL A6-6L DAPI-b, mcherry-r, P21-y-Stitching-03-Image Export-26.tif_outside.tif		-2	0	0	107	1098	0	69	2382		46.0957		6.28415		2.9595
GlicoltdT 370 HL A6-7L DAPI-b, mcherry-r, P21-y-Stitching-05-Image Export-24.tif_outside.tif	-2	-2	0	0	34	1396	0	24	3496		39.9314		1.7192		0.47619
GlicoltdT 370 HL A6-9L DAPI-b, mcherry-r, P21-y-Stitching-07-Image Export-22.tif_outside.tif	-2	-2	0	0	96	1247	0	61	3058		40.7783		4.89174		1.93263
GlicoltdT 370 HL A6-5R DAPI-b, mcherry-r, P21-y-Stitching-02-Image Export-27.tif_outside.tif	-2	-2	0	0	4	1238	0	4	3252		38.0689		0.323102		0
GlicoltdT 370 HL A6-6R DAPI-b, mcherry-r, P21-y-Stitching-04-Image Export-25.tif_outside.tif	-2	-2	0	0	33	1773	0	13	3330		53.2432		0.733221		1.28452
GlicoltdT 370 HL A6-9R DAPI-b, mcherry-r, P21-y-Stitching-08-Image Export-21.tif_outside.tif	-2	-2	0	0	6	1525	0	1	3580		42.5978		0.0655738		0.243309
GlicoltdT 373 HL A6-10L DAPI-b, mcherry-r, P21-y-Stitching-15-Image Export-14.tif_outside.tif	-2	-2	0	0	11	1228	0	7	2720		45.1471	43.9414	0.570033	0.73591	0.268097	0.757006
GlicoltdT 373 HL A6-6L DAPI-b, mcherry-r, P21-y-Stitching-11-Image Export-18.tif_outside.tif	-2	-2	0	0	34	1414	0	14	2430		58.1893		0.990099		1.9685
GlicoltdT 373 HL A6-9L DAPI-b, mcherry-r, P21-y-Stitching-14-Image Export-15.tif_outside.tif	-2	-2	0	0	2	1048	0	5	2582		40.5887		0.477099		-0.195567
GlicoltdT 373 HL A6-6R DAPI-b, mcherry-r, P21-y-Stitching-12-Image Export-17.tif_outside.tif	-2	-2	0	0	46	1301	0	20	3054		42.5999		1.53728		1.48317
GlicoltdT 373 HL A6-7R DAPI-b, mcherry-r, P21-y-Stitching-13-Image Export-16.tif_outside.tif	-2	-2	0	0	6	952	0	1	2869		33.1823		0.105042		0.260824
GlicoltdT 371 HL A6-1R DAPI-b, mcherry-r, P21-g-Stitching-04-Image Export-10.tif_outside.tif	-2	-2	0	0	0	1024	0	0	2729		37.5229	55.108	0	0.131781	0	0.0749445
GlicoltdT 371 HL A6-2R DAPI-b, mcherry-r, P21-g-Stitching-07-Image Export-07.tif_outside.tif	-2	-2	0	0	0	2097	0	0	2894		72.4603		0		0
GlicoltdT 371 HL A6-3R DAPI-b, mcherry-r, P21-g-Stitching-05-Image Export-09.tif_outside.tif	-2	-2	0	0	7	2119	0	5	2803		75.5976		0.23596		0.292398
GlicoltdT 371 HL A6-5R DAPI-b, mcherry-r, P21-g-Stitching-02-Image Export-12.tif_outside.tif	-2	-2	0	0	2	1661	0	1	2589		64.156		0.0602047		0.107759
GlicoltdT 371 HL A6-5L DAPI-b, mcherry-r, P21-g-Stitching-03-Image Export-11.tif_outside.tif	-2	-2	0	0	0	2040	0	0	3056		66.7539		0		0
GlicoltdT 371 HL A6-6L DAPI-b, mcherry-r, P21-g-Stitching-01-Image Export-13.tif_outside.tif	-2	-2	0	0	6	958	0	6	2997		31.9653		0.626305		0
GlicoltdT 371 HL A6-3L DAPI-b, mcherry-r, P21-g-Stitching-06-Image Export-08.tif_outside.tif	-2	-2	0	0	2	956	0	0	2563		37.3		0		0.124456
GlicoltdT 372 HL A6-1R DAPI-b, mcherry-r, P21-g-Stitching-08-Image Export-06.tif_outside.tif	-2	-2	0	0	3	708	0	3	2446		28.9452	49.8474	0.423729	0.205796	0	0.0856342
GlicoltdT 372 HL A6-2R DAPI-b, mcherry-r, P21-g-Stitching-09-Image Export-05.tif_outside.tif	-2	-2	0	0	0	1443	0	0	2855		50.5429		0		0
GlicoltdT 372 HL A6-2L DAPI-b, mcherry-r, P21-g-Stitching-10-Image Export-04.tif_outside.tif	-2	-2	0	0	10	1452	0	0	2321		62.5592		0		1.15075
GlicoltdT 372 HL A6-3L DAPI-b, mcherry-r, P21-g-Stitching-11-Image Export-03.tif_outside.tif	-2	-2	0	0	0	1964	0	6	2906		67.5843		0.305499		-0.636943
GlicoltdT 372 HL A6-6L DAPI-b, mcherry-r, P21-g-Stitching-13-Image Export-01.tif_outside.tif	-2	-2	0	0	3	743	0	3	2864		25.9427		0.403769		0
GlicoltdT 372 HL A6-7L DAPI-b, mcherry-r, P21-g-Stitching-12-Image Export-02.tif_outside.tif	-2	-2	0	0	2	1965	0	2	3094		63.51		0.101781		0
P0 Outside EXP																																							#DIV/0!
Glicolp-D 57 HL A2-6L DAPI-b, Edu-g, mcherry-r, P21-y 20x_p0.tif_outside.jpeg	-2	298	26	27	267	1800	229	191	2802		64.2398	69.0064	10.6111	11.9027	7.58483	10.629			10.6353	12.2702	12.7222	14.5209	6.88623	7.02165	9.52891	11.4963	10.6111	11.9027	10.7298	12.0682	8.72483	12.747	7.5594	8.25894	12.5544	13.7578	9.0604	13.3894	9.73783
Glicolp-D 57 HL A2-7L DAPI-b, Edu-g, mcherry-r, P21-y 20x_p0.tif_outside.jpeg	-2	377	45	51	352	2142	345	278	2945		72.7334		12.9785		9.21544				12.8014		16.1064		3.98506		11.9525		12.9785		12.8037		11.9363		5.21262		15.7725		13.5279		12.7841
Glicolp-D 57 HL A2-8L DAPI-b, Edu-g, mcherry-r, P21-y 20x_p0.tif_outside.jpeg	-2	438	77	77	426	2294	338	278	3275		70.0458		12.1186		15.0866				13.374		14.7341		10.1937		13.0076		12.1186		12.6711		17.5799		12.0048		12.9464		17.5799		18.0751
Glicolp-D 58 HL A2-4L DAPI-b, Edu-g, mcherry-r, P21-y 20x_p0.tif_outside.jpeg	-2	170	8	9	312	1830	121	205	2920		62.6712	65.6758	11.2022	12.1857	9.81651	11.8836			5.82192	12.5313	6.61202	15.4493	4.49541	6.90886	10.6849	12.0155	11.2022	12.1857	6.21166	12.6995	4.70588	10.0387	5.08647	8.17307	6.89231	15.1138	5.29412	10.372	2.5641
Glicolp-D 58 HL A2-5L DAPI-b, Edu-g, mcherry-r, P21-y 20x_p0.tif_outside.jpeg	-2	452	56	61	242	1902	406	176	2937		64.76		9.25342		6.37681				15.3899		21.346		4.44444		8.2397		9.25342		14.6939		12.3894		5.26316		19.9884		13.4956		23.1405
Glicolp-D 58 HL A2-7L DAPI-b, Edu-g, mcherry-r, P21-y 20x_p0.tif_outside.jpeg	-2	576	75	71	602	2447	450	394	3516		69.5961		16.1013		19.4574				16.3823		18.3899		11.7867		17.1217		16.1013		17.1929		13.0208		14.1696		18.4608		12.3264		12.4585
Glicolp-D 60 HL A2-12R DAPI-b, Edu-g, mcherry-r, P21-y 20x_p0.tif_outside.jpeg	-2	329	24	24	693	2459	214	447	3526		69.7391	63.0877	18.1781	11.8693	23.0553	12.2923			9.33069	7.51843	8.70272	7.4952	10.7779	7.47118	19.654	11.8075	18.1781	11.8693	10.766	8.12068	7.29483	5.12596	14.0073	8.83111	9.44334	7.79626	7.29483	5.12596	3.4632
Glicolp-D 60 HL A2-7R DAPI-b, Edu-g, mcherry-r, P21-y 20x_p0.tif_outside.jpeg	-2	278	21	21	202	2307	211	143	3364		68.5791		6.19853		5.58184				8.26397		9.14608		6.33869		6.00476		6.19853		8.12777		7.55396		6.71343		8.78004		7.55396		10.396
Glicolp-D 60 HL A2-8R DAPI-b, Edu-g, mcherry-r, P21-y 20x_p0.tif_outside.jpeg	-2	189	1	1	372	1941	90	218	3810		50.9449		11.2313		8.2397				4.96063		4.63679		5.29695		9.76378		11.2313		5.4683		0.529101		5.77259		5.16541		0.529101		0.268817
Glicolp-D 61 HL A2-2L DAPI-b, Edu-g, mcherry-r, P21-y 20x_p0.tif_outside.jpeg	-2	96	2	2	551	1715	21	305	2838		60.4299	67.4977	17.7843	19.4207	21.9056	22.4158			3.38266	5.1127	1.22449	3.83598	6.67854	7.60936	19.4151	20.4033	17.7843	19.4207	4.11019	6.0031	2.08333	5.53742	8.55188	9.80326	1.34752	5.5881	2.08333	5.45635	0.362976
Glicolp-D 61 HL A2-5L DAPI-b, Edu-g, mcherry-r, P21-y 20x_p0.tif_outside.jpeg	-2	145	1	0	544	2130	81	357	2947		72.2769		16.7606		22.8886				4.92026		3.80282		7.83354		18.4595		16.7606		5.99251		0.689655		10		4.56853		0		0.183824
Glicolp-D 61 HL A2-6L DAPI-b, Edu-g, mcherry-r, P21-y 20x_p0.tif_outside.jpeg	-2	224	31	32	743	2222	144	527	3184		69.7864		23.7174		22.4532				7.03518		6.48065		8.31601		23.3354		23.7174		7.9066		13.8393		10.8579		6.60767		14.2857		4.17227
																																							#DIV/0!
P0-P1 outside EXP. Metaphysis
Glicolp-D 57 HL A2-6L DAPI-b, Edu-g, mcherry-r, P21-y 20x_p01(DAPI).jpeg	-2	49	10	10	137	383	46	103	469
Glicolp-D 57 HL A2-7L DAPI-b, Edu-g, mcherry-r, P21-y 20x_p01(DAPI).jpeg	-2	114	26	32	196	605	105	152	671
Glicolp-D 57 HL A2-8L DAPI-b, Edu-g, mcherry-r, P21-y 20x_p01(DAPI).jpeg	-2	126	46	42	239	727	120	184	859
Glicolp-D 58 HL A2-4L DAPI-b, Edu-g, mcherry-r, P21-y 20x_p01(DAPI).jpeg	-2	42	6	6	192	702	38	155	829
Glicolp-D 58 HL A2-5L DAPI-b, Edu-g, mcherry-r, P21-y 20x_p01(DAPI).jpeg	-2	113	25	26	141	628	108	101	900
Glicolp-D 58 HL A2-7L DAPI-b, Edu-g, mcherry-r, P21-y 20x_p01(DAPI).jpeg	-2	174	20	21	265	637	135	187	919
Glicolp-D 60 HL A2-12R DAPI-b, Edu-g, mcherry-r, P21-y 20x_p01(DAPI).jpeg	-2	79	7	10	335	682	71	250	821
Glicolp-D 60 HL A2-7R DAPI-b, Edu-g, mcherry-r, P21-y 20x_p01(DAPI).jpeg	-2	79	17	17	105	694	73	77	921																														16.1905
Glicolp-D 60 HL A2-8R DAPI-b, Edu-g, mcherry-r, P21-y 20x_p01(DAPI).jpeg	-2	54	1	1	193	688	45	140	860			47.8436		0.827719		0.538493				#DIV/0!		#DIV/0!		#DIV/0!															0.518135
Glicolp-D 61 HL A2-2L DAPI-b, Edu-g, mcherry-r, P21-y 20x_p01(DAPI).jpeg	-2	3	1	1	289	503	3	218	668																														0.346021
Glicolp-D 61 HL A2-5L DAPI-b, Edu-g, mcherry-r, P21-y 20x_p01(DAPI).jpeg	-2	30	0	0	309	723	22	223	934																														0
Glicolp-D 61 HL A2-6L DAPI-b, Edu-g, mcherry-r, P21-y 20x_p01(DAPI).jpeg	-2	74	18	20	372	641	70	281	816																														4.83871
OUTSIDE MENUS metaphysis
Glicolp-D 57 HL A2-6L DAPI-b, Edu-g, mcherry-r, P21-y 20x_p01(DAPI).jpeg	-2	328	35	41	215	1759	299	175	2476		71.042	63.1405	9.94883	6.43759	5.5788	7.45763			13.2472	9.27482	16.9983	10.2947	4.04463	6.1595	8.68336	7.0193	9.94883	6.43759	12.9589	9.52773	10.6707	-19.9841	5.16987	6.98292	16.2879	10.4861	12.5	-16.2037	16.2791
Glicolp-D 57 HL A2-7L DAPI-b, Edu-g, mcherry-r, P21-y 20x_p01(DAPI).jpeg	-2	324	51	45	230	1689	233	126	2604		64.8618		7.46004		11.3661				12.4424		13.7951		9.94536		8.83257		7.46004		11.4996		15.7407		10.4809		12.0282		13.8889		22.1739
Glicolp-D 57 HL A2-8L DAPI-b, Edu-g, mcherry-r, P21-y 20x_p01(DAPI).jpeg	-2	44	-38	-33	73	1103	1	21	2061		53.5177		1.9039		5.42797				2.13489		0.0906618		4.48852		3.54197		1.9039		4.12475		-86.3636		5.29801		3.14233		-75		-52.0548
Glicolp-D 58 HL A2-4L DAPI-b, Edu-g, mcherry-r, P21-y 20x_p01(DAPI).jpeg	-2	410	50	55	50	1200	368	21	2108		56.926	65.4495	1.75	10.7093	3.19383	15.2247			19.4497	14.3647	30.6667	17.9347	4.62555	9.82967	2.37192	12.1372	1.75	10.7093	17.4927	14.5291	12.1951	8.52497	5.34699	11.9815	26.5479	16.9587	13.4146	8.35645	100
Glicolp-D 58 HL A2-5L DAPI-b, Edu-g, mcherry-r, P21-y 20x_p01(DAPI).jpeg	-2	463	50	45	461	1819	342	293	2616		69.5336		16.1078		21.079				17.6988		18.8015		15.1819		17.6223		16.1078		19.1647		10.7991		18.442		19.4626		9.71922		10.846
Glicolp-D 58 HL A2-7L DAPI-b, Edu-g, mcherry-r, P21-y 20x_p01(DAPI).jpeg	-2	155	4	3	428	1822	79	260	2607		69.8888		14.27		21.4013				5.94553		4.33589		9.68153		16.4173		14.27		6.92978		2.58065		12.1556		4.86556		1.93548		0.934579
Glicolp-D 60 HL A2-12R DAPI-b, Edu-g, mcherry-r, P21-y 20x_p01(DAPI).jpeg	-2	199	14	11	-133	1625	140	-107	2543		63.9009	52.9953	-6.58462	6.92958	-2.83224	8.37858			7.8254	4.58544	8.61538	2.54725	6.42702	6.34363	-5.23004	7.37033	-6.58462	6.92958	6.9133	4.74989	7.03518	-1.70978	5.9322	6.92463	7.44804	2.51051	5.52764	-2.21229	-10.5263
Glicolp-D 60 HL A2-7R DAPI-b, Edu-g, mcherry-r, P21-y 20x_p01(DAPI).jpeg	-2	110	-16	-16	267	1247	17	141	2889		43.1637		11.3071		7.67357				3.80755		1.36327		5.66382		9.24195		11.3071		4.80549		-14.5455		6.13456		2.98373		-14.5455		-5.99251
Glicolp-D 60 HL A2-8R DAPI-b, Edu-g, mcherry-r, P21-y 20x_p01(DAPI).jpeg	-2	42	1	1	358	1027	-24	165	1978		51.9211		16.0662		20.2944				2.12336		-2.3369		6.94006		18.0991		16.0662		2.53086		2.38095		8.70712		-2.90023		2.38095		0.27933
Glicolp-D 61 HL A2-2L DAPI-b, Edu-g, mcherry-r, P21-y 20x_p01(DAPI).jpeg	-2	142	0	-1	255	1627	78	139	2279		71.391	72.189	8.54333	24.2204	17.7914	29.0339			6.2308	7.97388	4.7941	7.9511	9.81595	7.22963	11.1891	25.3554	8.54333	24.2204	7.01581	9.53473	0	13.4346	11.7537	10.2173	5.30914	10.7101	-0.704225	14.2725	0
Glicolp-D 61 HL A2-5L DAPI-b, Edu-g, mcherry-r, P21-y 20x_p01(DAPI).jpeg	-2	194	31	32	434	1499	122	304	2250		66.6222		20.2802		17.3103				8.62222		8.13876		9.58722		19.2889		20.2802		8.97577		15.9794		11.7552		7.53138		16.4948		7.14286
Glicolp-D 61 HL A2-6L DAPI-b, Edu-g, mcherry-r, P21-y 20x_p01(DAPI).jpeg	-2	-74	-18	-20	-372	-641	-70	-281	-816		78.5539		43.8378		52				9.06863		10.9204		2.28571		45.5882		43.8378		12.6126		24.3243		7.14286		13.8889		27.027		4.83871

## Sheet: Fig 2 b prime
inside E17.5	E17.5 Inside	Count_P21	Count_Tunel	Count_TunelP21	Count_TuneltdT	Count_tdT	Count_tdTP21	Count_tdTTunelP21	Count_Nuclei	% TdT in nuceli	Average Percentage	% Tunel in nuceli	Average Percentage	% P21+ nuclei	Average Percentage	% P21+ in tdT cells	Average Percentage
CreER+, rtTA-; tdT	CTL
Glicolp-D 120 A6-4R DAPI-b, Tunel-g, mcherry-r, p21-y 20x-0002_p0.tif_cartilage.tif (RGB).tif	-2	49	3	1	2	345	14	1	1798	19.188	16.0636	0.166852	0.359301	2.72525	3.57858	14.2029	23.0588
Glicolp-D 120 A6-6R DAPI-b, Tunel-g, mcherry-r, p21-y 20x-0006_p0.tif_cartilage.tif (RGB).tif	-2	69	18	0	16	299	19	0	2126	14.064		0.84666		3.24553		23.0769
Glicolp-D 120 A6-8R DAPI-b, Tunel-g, mcherry-r, p21-y 20x-0005_p0.tif_cartilage.tif (RGB).tif	-2	74	1	0	0	232	19	0	1553	14.9388		0.0643915		4.76497		31.8966
Glicolp-D 122 A6-2L DAPI-b, Tunel-g, mcherry-r, p21-y 20x-0017_p0.tif_cartilage.tif (RGB).tif	-2	17	5	0	1	638	12	0	2496	25.5609	26.2296	0.200321	0.0986564	0.68109	1.38994	2.66458	5.4595
Glicolp-D 122 A6-5L DAPI-b, Tunel-g, mcherry-r, p21-y 20x-0014_p0.tif_cartilage.tif (RGB).tif	-2	37	1	0	0	454	7	0	2204	20.5989		0.0453721		1.67877		8.14978
Glicolp-D 122 A6-8L DAPI-b, Tunel-g, mcherry-r, p21-y 20x-0013_p0.tif_cartilage.tif (RGB).tif	-2	36	1	0	0	647	20	0	1989	32.5289		0.0502765		1.80995		5.56414
Glicolp-D 123 A6-12R DAPI-b, Tunel-g, mcherry-r, P21-y 20x-0012_p0.tif_cartilage.tif (RGB).tif	-2	54	1	0	1	960	19	0	1880	51.0638	47.4222	0.0531915	0.0604234	2.87234	2.58814	5.625	5.0607
Glicolp-D 123 A6-7R DAPI-b, Tunel-g, mcherry-r, P21-y 20x-0009_p0.tif_cartilage.tif (RGB).tif	-2	8	0	0	0	747	4	0	1840	40.5978		0		0.434783		1.07095
Glicolp-D 123 A6-8R DAPI-b, Tunel-g, mcherry-r, P21-y 20x-0010_p0.tif_cartilage.tif (RGB).tif	-2	18	3	0	1	917	16	0	2047	44.7973		0.146556		0.879336		1.96292
Glicolp-D 123 A6-9R DAPI-b, Tunel-g, mcherry-r, P21-y 20x-0011_p0.tif_cartilage.tif (RGB).tif	-2	147	1	0	0	1269	80	0	2384	53.2299		0.0419463		6.16611		11.5839
Glicolp-D 158 A6-11L DAPI-b, Tunel-g, mcherry-r, P21-y 20x-0003_p0.tif_cartilage.jpeg	-2	30	4	0	2	676	10	0	1908	35.4298	38.2024	0.209644	0.0991524	1.57233	0.727228	4.43787	1.99715
Glicolp-D 158 A6-8L DAPI-b, Tunel-g, mcherry-r, P21-y 20x-0001_p0.tif_cartilage.jpeg	-2	6	1	0	0	904	3	0	2147	42.1053		0.0465766		0.27946		0.663717
Glicolp-D 158 A6-9L DAPI-b, Tunel-g, mcherry-r, P21-y 20x-0002_p0.tif_cartilage.jpeg	-2	8	1	0	0	899	3	0	2425	37.0722		0.0412371		0.329897		0.889878
Glicolp-D 162 A6-4R DAPI-b, Tunel-g, mcherry-r, P21-y 20x-0010_p0.tif_cartilage.jpeg	-2	59	2	0	0	676	23	0	1964	34.4196	33.6677	0.101833	0.0496506	3.00407	1.06793	8.72781	3.14592
Glicolp-D 162 A6-5R DAPI-b, Tunel-g, mcherry-r, P21-y 20x-0009_p0.tif_cartilage.jpeg	-2	7	0	0	0	803	2	0	2358	34.0543		0		0.296862		0.871731
Glicolp-D 162 A6-7R DAPI-b, Tunel-g, mcherry-r, P21-y 20x-0011_p0.tif_cartilage.jpeg	-2	13	1	0	0	644	6	0	2045	31.4914		0.0488998		0.635697		2.01863
Glicolp-D 162 A6-8R DAPI-b, Tunel-g, mcherry-r, P21-y 20x-0012_p0.tif_cartilage.jpeg	-2	7	1	0	0	725	4	0	2089	34.7056		0.0478698		0.335089		0.965517
CreER+; rtTA+; P21+; tdT	Cart-P21									#DIV/0!		#DIV/0!		#DIV/0!		#DIV/0!
DAPI_Glicolp-D 163 A6-3L DAPI-b, Tunel-g, mCherry-r, P21-y 20x-0057_p0.tif_cartilage.jpeg	-2	1269	1	1	1	1307	634	1	2232	58.5573	62.4494	0.0448029	0.0149343	56.8548	38.902	97.0926	62.4389
DAPI_Glicolp-D 163 A6-5L DAPI-b, Tunel-g, mCherry-r, P21-y 20x-0042_p0.tif_cartilage.jpeg	-2	784	0	0	0	1430	423	0	1948	73.4086		0		40.2464		54.8252
DAPI_Glicolp-D 163 A6-6L DAPI-b, Tunel-g, mCherry-r, P21-y 20x-0052_p0.tif_cartilage.jpeg	-2	377	0	0	0	1065	197	0	1923	55.3822		0		19.6048		35.3991
DAPI_Glicolp-D 163 A6-4R DAPI-b, Tunel-g, mCherry-r, P21-y 20x-0054_p0.tif_cartilage.jpeg	-2	1161	0	0	0	1119	564	0	2027	55.2047	58.5011	0	0.0304136	57.2768	50.8182	103.753	87.2265
DAPI_Glicolp-D 163 A6-5R DAPI-b, Tunel-g, mCherry-r, P21-y 20x-0044_p0.tif_cartilage.jpeg	-2	1160	2	0	1	1347	594	0	2192	61.4507		0.0912409		52.9197		86.1173
DAPI_Glicolp-D 163 A6-6R DAPI-b, Tunel-g, mCherry-r, P21-y 20x-0048_p0.tif_cartilage.jpeg	-2	917	0	0	0	1277	442	0	2170	58.8479		0		42.2581		71.8089
DAPI_Glicolp-D 164 A6-5R DAPI-b, Tunel-g, mCherry-r, P21-y 20x-0058_p0.tif_cartilage.jpeg	-2	1217	0	0	0	1069	576	0	1970	54.264	57.0242	0	0.0479386	61.7766	59.5288	113.845	104.884
DAPI_Glicolp-D 164 A6-6R DAPI-b, Tunel-g, mCherry-r, P21-y 20x-0066_p0.tif_cartilage.jpeg	-2	1212	3	1	3	1138	613	1	2086	54.5542		0.143816		58.1016		106.503
DAPI_Glicolp-D 164 A6-7R DAPI-b, Tunel-g, mCherry-r, P21-y 20x-0062_p0.tif_cartilage.jpeg	-2	927	0	0	0	983	477	0	1579	62.2546		0		58.708		94.3032
DAPI_Glicolp-D 168 A6-6R DAPI-b, Tunel-g, mCherry-r, P21-y 20x-0074_p0.tif_cartilage.jpeg	-2	929	7	0	4	1133	494	0	1787	63.4024	60.7771	0.391718	0.148979	51.9866	46.0558	81.9947	75.601
DAPI_Glicolp-D 168 A6-8R DAPI-b, Tunel-g, mCherry-r, P21-y 20x-0068_p0.tif_cartilage.jpeg	-2	761	0	0	0	1028	385	0	1667	61.6677		0		45.6509		74.0272
DAPI_Glicolp-D 168 A6-9R DAPI-b, Tunel-g, mCherry-r, P21-y 20x-0071_p0.tif_cartilage.jpeg	-2	734	1	0	1	1037	372	0	1811	57.2612		0.0552181		40.5301		70.7811
DAPI_Glicolp-D 171 A6-6L DAPI-b, Tunel-g, mCherry-r, P21-y 20x-0084_p0.tif_cartilage.jpeg	-2	554	0	0	0	929	275	0	1800	51.6111	41.7948	0	0.03216	30.7778	21.9254	59.634	51.6694
DAPI_Glicolp-D 171 A6-7L DAPI-b, Tunel-g, mCherry-r, P21-y 20x-0082_p0.tif_cartilage.jpeg	-2	376	1	0	1	697	149	0	1967	35.4347		0.0508388		19.1154		53.9455
DAPI_Glicolp-D 171 A6-8L DAPI-b, Tunel-g, mCherry-r, P21-y 20x-0078_p0.tif_cartilage.jpeg	-2	348	1	0	1	840	131	0	2191	38.3387		0.0456413		15.8832		41.4286
CreER+; rtTA+; DTA+; tdT	Gli1-Cart-DTA									#DIV/0!		#DIV/0!		#DIV/0!		#DIV/0!
Glicolp-D 155 A6-10L DAPI-b, Tunel-g, mcherry-r, P21-y 20x-0042_p0.tif_cartilage.jpeg	-2	36	66	0	9	502	9	0	1497	33.5337	27.4611	4.40882	3.549	2.40481	1.26494	7.17131	3.87806
Glicolp-D 155 A6-11L DAPI-b, Tunel-g, mcherry-r, P21-y 20x-0040_p0.tif_cartilage.jpeg	-2	2	43	0	2	342	1	0	1599	21.3884		2.68918		0.125078		0.584795
Glicolp-D 160 A6-2R DAPI-b, Tunel-g, mcherry-r, P21-y 20x-0005_p0.tif_cartilage.jpeg	-2	3	77	0	15	824	1	0	1928	42.7386	39.3175	3.99378	2.64049	0.155602	0.125945	0.364078	0.310482
Glicolp-D 160 A6-4R DAPI-b, Tunel-g, mcherry-r, P21-y 20x-0006_p0.tif_cartilage.jpeg	-2	1	46	0	16	693	0	0	1888	36.7055		2.43644		0.0529661		0.1443
Glicolp-D 160 A6-7R DAPI-b, Tunel-g, mcherry-r, P21-y 20x-0008_p0.tif_cartilage.jpeg	-2	1	44	0	4	723	0	0	1966	36.7752		2.23805		0.0508647		0.138313
Glicolp-D 160 A6-9R DAPI-b, Tunel-g, mcherry-r, P21-y 20x-0007_p0.tif_cartilage.jpeg	-2	4	31	0	3	672	2	0	1637	41.0507		1.89371		0.244349		0.595238
Glicolp-D 207 A6-5L DAPI-b, Tunel-g mcherry-r, P21-y 20x-0004_p0.tif_cartilage.jpeg	-2	30	68	0	6	967	17	0	2335	41.4133	50.7787	2.91221	4.85551	1.2848	2.18222	3.10238	4.18169
Glicolp-D 207 A6-6L DAPI-b, Tunel-g mcherry-r, P21-y 20x-0007_p0.tif_cartilage.jpeg	-2	60	161	1	31	1212	43	0	1991	60.8739		8.08639		3.01356		4.9505
Glicolp-D 207 A6-7L DAPI-b, Tunel-g mcherry-r, P21-y 20x-0003_p0.tif_cartilage.jpeg	-2	46	73	0	13	1024	21	0	2046	50.0489		3.56794		2.24829		4.49219
Glicolp-D 208 A6-4L DAPI-b, Tunel-g mcherry-r, P21-y 20x-0011_p0.tif_cartilage.jpeg	-2	23	178	0	37	993	13	0	2309	43.0056	53.0855	7.70896	7.22929	0.996102	2.57382	2.31621	4.62244
Glicolp-D 208 A6-5L DAPI-b, Tunel-g mcherry-r, P21-y 20x-0008_p0.tif_cartilage.jpeg	-2	64	136	0	33	1229	44	0	2151	57.1362		6.32264		2.97536		5.20749
Glicolp-D 208 A6-6L DAPI-b, Tunel-g mcherry-r, P21-y 20x-0010_p0.tif_cartilage.jpeg	-2	72	147	1	30	1135	39	0	1920	59.1146		7.65625		3.75		6.34361
Glicolp-D 209 A6-10L DAPI-b, Tunel-g mcherry-r, P21-y 20x-0018_p0.tif_cartilage.jpeg	-2	51	135	0	36	1105	37	0	1924	57.4324	55.0323	7.01663	6.14133	2.65073	1.9427	4.61538	3.49609
Glicolp-D 209 A6-6L DAPI-b, Tunel-g mcherry-r, P21-y 20x-0012_p0.tif_cartilage.jpeg	-2	25	141	0	31	1166	15	0	2207	52.8319		6.38876		1.13276		2.14408
Glicolp-D 209 A6-9L DAPI-b, Tunel-g mcherry-r, P21-y 20x-0017_p0.tif_cartilage.jpeg	-2	44	108	0	24	1180	32	0	2152	54.8327		5.01859		2.04461		3.72881
Glicolp-D 210 A6-5L DAPI-b, Tunel-g mcherry-r, P21-y 20x-0019_p0.tif_cartilage.jpeg	-2	35	74	0	7	721	16	0	1720	41.9186	44.7945	4.30233	4.49215	2.03488	1.73786	4.85437	3.90585
Glicolp-D 210 A6-7L DAPI-b, Tunel-g mcherry-r, P21-y 20x-0024_p0.tif_cartilage.jpeg	-2	35	98	0	12	907	18	0	1934	46.8976		5.06722		1.80972		3.85888
Glicolp-D 210 A6-8L DAPI-b, Tunel-g mcherry-r, P21-y 20x-0025_p0.tif_cartilage.jpeg	-2	21	63	0	5	699	16	0	1534	45.5671		4.10691		1.36897		3.00429
CreER+; rtTA+; P21+; DTA+; tdT	Cart-p21; Gli1-Cart DTA									#DIV/0!		#DIV/0!		#DIV/0!		#DIV/0!
Glicolp-D 121 A6-5L DAPI-b, Tunel-g, mcherry-r, p21-y 20x-0008_p0.tif_cartilage.tif (RGB).tif	-2	268	106	0	1	139	22	0	1124	12.3665	20.1001	9.4306	7.63472	23.8434	21.6633	192.806	125.14
Glicolp-D 121 A6-7L DAPI-b, Tunel-g, mcherry-r, p21-y 20x-0009_p0.tif_cartilage.tif (RGB).tif	-2	373	112	2	12	500	121	0	1278	39.1236		8.76369		29.1862		74.6
Glicolp-D 121 A6-8L DAPI-b, Tunel-g, mcherry-r, p21-y 20x-0012_p0.tif_cartilage.tif (RGB).tif	-2	245	81	3	4	177	30	1	1240	14.2742		6.53226		19.7581		138.418
Glicolp-D 121 A6-9L DAPI-b, Tunel-g, mcherry-r, p21-y 20x-0010_p0.tif_cartilage.tif (RGB).tif	-2	198	83	1	2	209	24	0	1428	14.6359		5.81232		13.8655		94.7368
Glicolp-D 124 A6-4L DAPI-b, Tunel-g, mcherry-r, P21-y 20x-0006_p0.tif_cartilage.tif (RGB).tif	-2	582	218	1	42	1223	296	0	2058	59.4266	58.1121	10.5928	8.96316	28.2799	35.5787	47.5879	61.6382
Glicolp-D 124 A6-5L DAPI-b, Tunel-g, mcherry-r, P21-y 20x-0007_p0.tif_cartilage.tif (RGB).tif	-2	608	183	8	20	897	226	4	1880	47.7128		9.73404		32.3404		67.7815
Glicolp-D 124 A6-7L DAPI-b, Tunel-g, mcherry-r, P21-y 20x-0005_p0.tif_cartilage.tif (RGB).tif	-2	555	155	1	31	1213	304	1	1898	63.9094		8.16649		29.2413		45.7543
Glicolp-D 124 A6-8L DAPI-b, Tunel-g, mcherry-r, P21-y 20x-0003_p0.tif_cartilage.tif (RGB).tif	-2	727	102	5	15	851	303	1	1386	61.3997		7.35931		52.4531		85.4289
Glicolp-D 125 A6-4R DAPI-b, Tunel-g, mcherry-r, p21-y 20x-0019_p0.tif_cartilage.tif (RGB).tif	-2	642	161	2	26	715	189	0	1829	39.0924	35.7586	8.80262	7.76961	35.1011	32.3961	89.7902	90.8818
Glicolp-D 125 A6-5R DAPI-b, Tunel-g, mcherry-r, p21-y 20x-0018_p0.tif_cartilage.tif (RGB).tif	-2	545	83	0	6	581	167	0	1742	33.3525		4.76464		31.2859		93.8038
Glicolp-D 125 A6-7R DAPI-b, Tunel-g, mcherry-r, p21-y 20x-0021_p0.tif_cartilage.tif (RGB).tif	-2	494	160	6	26	533	107	3	1801	29.5947		8.88395		27.4292		92.6829
Glicolp-D 125 A6-8R DAPI-b, Tunel-g, mcherry-r, p21-y 20x-0022_p0.tif_cartilage.tif (RGB).tif	-2	568	137	2	16	651	219	1	1588	40.995		8.6272		35.7683		87.2504
DAPI_Glicolp-D 161 A5-4L DAPI-b, Tunel-g, mCherry-r, P21-y 20x-0010_p0.tif_cartilage.jpeg	-2	574	107	4	19	521	177	2	1672	31.1603	27.6904	6.39952	5.62097	34.3301	30.9633	110.173	116.388
DAPI_Glicolp-D 161 A5-5L DAPI-b, Tunel-g, mCherry-r, P21-y 20x-0011_p0.tif_cartilage.jpeg	-2	365	87	1	15	530	126	1	1630	32.5153		5.33742		22.3926		68.8679
DAPI_Glicolp-D 161 A5-8L DAPI-b, Tunel-g, mCherry-r, P21-y 20x-0005_p0.tif_cartilage.jpeg	-2	572	58	0	10	440	133	0	1777	24.7608		3.26393		32.1891		130
DAPI_Glicolp-D 161 A5-9L DAPI-b, Tunel-g, mCherry-r, P21-y 20x-0007_p0.tif_cartilage.jpeg	-2	565	121	3	9	361	125	0	1617	22.3253		7.48299		34.9412		156.51
DAPI_Glicolp-D 161 A5-2R DAPI-b, Tunel-g, mCherry-r, P21-y 20x-0014_p0.tif_cartilage.jpeg	-2	450	72	1	16	484	133	0	1486	32.5707	29.0832	4.84522	5.26391	30.2826	31.0744	92.9752	106.166
DAPI_Glicolp-D 161 A5-5R DAPI-b, Tunel-g, mCherry-r, P21-y 20x-0012_p0.tif_cartilage.jpeg	-2	357	78	0	7	368	100	0	1582	23.2617		4.93047		22.5664		97.0109
DAPI_Glicolp-D 161 A5-4R DAPI-b, Tunel-g, mCherry-r, P21-y 20x-0013_p0.tif_cartilage.jpeg	-2	604	90	3	15	470	160	0	1496	31.4171		6.01604		40.3743		128.511
DAPI_Glicolp-D 169 A5-4L DAPI-b, Tunel-g, mCherry-r, P21-y 20x-0025_p0.tif_cartilage.jpeg	-2	372	60	2	7	611	128	0	1929	31.6744	31.1267	3.11042	3.92538	19.2846	13.6289	60.8838	43.4523
DAPI_Glicolp-D 169 A5-6L DAPI-b, Tunel-g, mCherry-r, P21-y 20x-0032_p0.tif_cartilage.jpeg	-2	248	52	2	9	618	101	1	1907	32.4069		2.7268		13.0047		40.1294
DAPI_Glicolp-D 169 A5-7L DAPI-b, Tunel-g, mCherry-r, P21-y 20x-0034_p0.tif_cartilage.jpeg	-2	152	105	9	40	518	66	8	1768	29.2986		5.93891		8.59729		29.3436
inside P0	Inside	Count_P21	Count_Tunel	Count_TunelP21	Count_TuneltdT	Count_tdT	Count_tdTP21	Count_tdTTunelP21	Count_Nuclei	% TdT in nuceli	Average Percentage	% Tunel in nuceli	Average Percentage	% P21+ nuclei	Average Percentage	% P21+ in tdT cells	Average Percentage
CreER+, rtTA-; tdT	CTL
Glicolp-D 101 Tibia A6-18R DAPI-b, Tunel-g, mcherry-r, P21-y 20x--0028_p0.jpeg	-2	165	34	1	19	1129	48	0	2203	51.2483	49.8254	1.54335	0.697277	7.48979	4.92582	14.6147	9.65917
Glicolp-D 101 Tibia A6-2L DAPI-b, Tunel-g, mcherry-r, P21-y 20x--0029_p0.jpeg	-2	26	1	0	1	981	9	0	2108	46.537		0.0474383		1.2334		2.65036
Glicolp-D 101 Tibia A6-6R DAPI-b, Tunel-g, mcherry-r, P21-y 20x--0027_p0.jpeg	-2	145	12	0	10	1238	46	0	2395	51.691		0.501044		6.05428		11.7124
Glicolp-D 90 Tibia A5-12R DAPI-b,TUNEL-g mCherry-r P21-y no binning 20x-0018_p0.jpeg	-2	116	5	1	3	713	32	1	2626	27.1516	29.3992	0.190404	0.619077	4.41736	2.3144	16.2693	8.31505
Glicolp-D 90 Tibia A5-13R DAPI-b,TUNEL-g mCherry-r P21-y no binning 20x-0020_p0.jpeg	-2	13	42	1	34	848	6	1	2593	32.7034		1.61975		0.50135		1.53302
Glicolp-D 90 Tibia A5-8R DAPI-b,TUNEL-g mCherry-r P21-y no binning 20x-0021_p0.jpeg	-2	43	1	0	0	602	6	0	2124	28.3427		0.047081		2.02448		7.14286
Glicolp-D 92 Tibia A6-7R DAPI-b, Tunel-g, mcherry-r, P21-y 20x-0025_p0.jpeg	-2	180	1	0	1	410	22	0	2011	20.3879	31.0582	0.0497265	0.217488	8.95077	10.6665	43.9024	36.5248
Glicolp-D 92 Tibia A6-8R DAPI-b, Tunel-g, mcherry-r, P21-y 20x-0024_p0.jpeg	-2	194	6	1	6	846	48	1	2079	40.6926		0.2886		9.33141		22.9314
Glicolp-D 92 Tibia A6-9R DAPI-b, Tunel-g, mcherry-r, P21-y 20x-0023_p0.jpeg	-2	262	6	0	6	613	56	0	1910	32.0942		0.314136		13.7173		42.7406
Glicolp-D 95 Tibia A6-1R DAPI-b, Tunel-g, mcherry-r, P21-y 20x-0013_p0.jpeg	-2	216	5	0	5	1084	58	0	2112	51.3258	52.755	0.236742	0.501938	10.2273	11.8267	19.9262	22.4383
Glicolp-D 95 Tibia A6-6R DAPI-b, Tunel-g, mcherry-r, P21-y 20x-0014_p0.jpeg	-2	239	5	0	5	958	78	0	1914	50.0522		0.261233		12.4869		24.9478
Glicolp-D 95 Tibia A6-9R DAPI-b, Tunel-g, mcherry-r, P21-y 20x-0015_p0.jpeg	-2	228	18	0	15	1016	83	0	1786	56.8869		1.00784		12.766		22.4409
Glicolp-D 96 Tibia A6-12R DAPI-b, Tunel-g, mcherry-r, P21-y 20x-0021_p0.jpeg	-2	307	4	0	1	933	97	0	2020	46.1881	40.9825	0.19802	0.923771	15.198	9.18471	32.9046	21.4779
Glicolp-D 96 Tibia A6-12R DAPI-b, Tunel-g, mcherry-r, P21-y 20x-0022_p0.jpeg	-2	189	52	3	51	844	61	3	2094	40.3056		2.48329		9.02579		22.3934
Glicolp-D 96 Tibia A6-9R DAPI-b, Tunel-g, mcherry-r, P21-y 20x-0018_p0.jpeg	-2	74	2	1	2	810	18	1	2222	36.4536		0.090009		3.33033		9.1358
Glicolp-D 28 HL A4-11L DAPI-b, Tunel-g P21-y 20x-0031_p0.jpeg	-2	105	12						2242			0.535236	0.331841	4.68332	4.37976
Glicolp-D 28 HL A4-5L DAPI-b, Tunel-g P21-y 20x-0027_p0.jpeg	-2	92	8						2078			0.384986		4.42733
Glicolp-D 28 HL A4-6L DAPI-b, Tunel-g P21-y 20x-0030_p0.jpeg	-2	107	2						2656			0.0753012		4.02861
CreER+; rtTA+; P21+; tdT	Cart-P21									#DIV/0!		#DIV/0!		#DIV/0!		#DIV/0!
Glicolp-D 57 HL A6-12R DAPI-b, Tunel-g 20x-0025_p0.jpeg	-2		3						1744		82.9341	0.172018	0.220418
Glicolp-D 57 HL A6-8L DAPI-b, Tunel-g 20x-0028_p0.jpeg	-2		5						1860			0.268817
Glicolp-D 58 HL A6-4R DAPI-b, Tunel-g 20x-0009_p0.jpeg	-2		12						1384		73.362	0.867052	0.45915
Glicolp-D 58 HL A6-8R DAPI-b, Tunel-g 20x-0008_p0.jpeg	-2		2						2385			0.0838574
Glicolp-D 58 HL A6-9R DAPI-b, Tunel-g 20x-0012_p0.jpeg	-2		9						2110			0.42654
Glicolp-D 60 HL A6-11L DAPI-b, Tunel-g 20x-0024_p0.jpeg	-2		3						1617		84.5869	0.185529	0.271081
Glicolp-D 60 HL A6-8L DAPI-b, Tunel-g 20x-0023_p0.jpeg	-2		5						1402			0.356633
Glicolp-D 61 HL A6-10R DAPI-b, Tunel-g 20x-0017_p0.jpeg	-2		7						1799		82.2319	0.389105	0.550514
Glicolp-D 61 HL A6-11R DAPI-b, Tunel-g 20x-0019_p0.jpeg	-2		15						1416			1.05932
Glicolp-D 61 HL A6-6R DAPI-b, Tunel-g 20x-0014_p0.jpeg	-2		3						1477			0.203114
Glicolp-D 27 HL A4-4L DAPI-b, Tunel-g P21-y 20x-0024_p0.jpeg	-2	193	4						2230			0.179372	0.222474	8.65471	6.20281
Glicolp-D 27 HL A4-4R DAPI-b, Tunel-g P21-y 20x-0022_p0.jpeg	-2	135	8						2366			0.338123		5.70583
Glicolp-D 27 HL A4-8L DAPI-b, Tunel-g P21-y 20x-0021_p0.jpeg	-2	85	3						2001			0.149925		4.24788
CreER+; rtTA+; DTA+; tdT	Gli1-Cart-DTA									#DIV/0!		#DIV/0!		#DIV/0!		#DIV/0!
Glicolp-D 62 Tibia A6-7L DAPI-b, TUNEL-g, tdTomato-r, P21-y 20x-0007_p0.jpeg	-2	72	10	1	1	773	16	0	2286	33.8145	32.5098	0.437445	4.29926	3.14961	2.49331	9.31436	7.74094
Glicolp-D 62 Tibia A6-8L DAPI-b, TUNEL-g, tdTomato-r, P21-y 20x-0008_p0.jpeg	-2	56	61	6	8	994	15	0	2787	35.6656		2.18873		2.00933		5.6338
Glicolp-D 62 Tibia A6-9L DAPI-b, TUNEL-g, tdTomato-r, P21-y 20x-0003_p0.jpeg	-2	47	208	6	121	568	10	1	2025	28.0494		10.2716		2.32099		8.27465
Glicolp-D 97 Tibia A6-10R DAPI-b, Tunel-g, mcherry-r, P21-y 20x--0010_p0.jpeg	-2	198	260	63	20	1470	55	6	3050	48.1967	47.3744	8.52459	6.14661	6.4918	10.734	13.4694	23.1458
Glicolp-D 97 Tibia A6-2R DAPI-b, Tunel-g, mcherry-r, P21-y 20x--0008_p0.jpeg	-2	225	126	0	15	1042	91	0	2025	51.4568		6.22222		11.1111		21.5931
Glicolp-D 97 Tibia A6-3R DAPI-b, Tunel-g, mcherry-r, P21-y 20x--0009_p0.jpeg	-2	253	64	1	4	736	98	1	1733	42.4697		3.69302		14.599		34.375
Glicolp-D 99 Tibia A6-6-15L DAPI-b, Tunel-g, mcherry-r, P21-y 20x--0015_p0.jpeg	-2	104	209	13	51	1358	39	8	2357	57.6156	55.1407	8.8672	6.08478	4.41239	3.91057	7.65832	7.09808
Glicolp-D 99 Tibia A6-6-15R DAPI-b, Tunel-g, mcherry-r, P21-y 20x--0013_p0.jpeg	-2	98	88	23	13	1311	29	2	2543	51.5533		3.46048		3.85372		7.47521
Glicolp-D 99 Tibia A6-6-18L DAPI-b, Tunel-g, mcherry-r, P21-y 20x--0016_p0.jpeg	-2	69	118	44	17	1120	29	12	1991	56.2531		5.92667		3.4656		6.16071
Glicolp-D 94 Tibia A6-5R DAPI-b, Tunel-g, mcherry-r, P21-y 20x-0010_p0.jpeg	-2	132	94	2	51	964	22	0	2226	43.3064	48.6552	4.22282	3.50192	5.92992	8.42258	13.6929	17.1218
Glicolp-D 94 Tibia A6-8L DAPI-b, Tunel-g, mcherry-r, P21-y 20x-0012_p0.jpeg	-2	214	49	0	14	1140	38	0	2243	50.8248		2.18457		9.54079		18.7719
Glicolp-D 94 Tibia A6-8R DAPI-b, Tunel-g, mcherry-r, P21-y 20x-0011_p0.jpeg	-2	251	105	16	44	1328	72	6	2562	51.8345		4.09836		9.79703		18.9006
DAPI_Glicolp-D 217 HL A6-2L DAPI-b, Tunel-g, mcherry-r, p21-g 20x-0001_p0.tif_cartilage.jpeg	-2	56	42	0	1	670	28	0	1607	41.6926	38.3979	2.61357	4.61203	3.48475	2.16432	8.35821	5.57102
DAPI_Glicolp-D 217 HL A6-3L DAPI-b, Tunel-g, mcherry-r, p21-g 20x-0004_p0.tif_cartilage.jpeg	-2	8	85	0	4	551	3	0	1501	36.7089		5.66289		0.532978		1.45191
DAPI_Glicolp-D 217 HL A6-4L DAPI-b, Tunel-g, mcherry-r, p21-g 20x-0005_p0.tif_cartilage.jpeg	-2	31	54	0	1	550	19	0	1317	41.7616		4.10023		2.35383		5.63636
DAPI_Glicolp-D 217 HL A6-5L DAPI-b, Tunel-g, mcherry-r, p21-g 20x-0003_p0.tif_cartilage.jpeg	-2	32	85	0	3	468	21	0	1400	33.4286		6.07143		2.28571		6.83761
DAPI_Glicolp-D 220 HL A6-4R DAPI-b, Tunel-g, mcherry-r, p21-g 20x-0007 (1)_p0.tif_cartilage.jpeg	-2	31	107	0	7	371	5	0	1478	25.1015	40.7004	7.23951	7.15706	2.09743	2.29409	8.3558	6.79596
DAPI_Glicolp-D 220 HL A6-5R DAPI-b, Tunel-g, mcherry-r, p21-g 20x-0007_p0.tif_cartilage.jpeg	-2	24	119	0	10	534	13	0	1203	44.389		9.89194		1.99501		4.49438
DAPI_Glicolp-D 220 HL A6-7R DAPI-b, Tunel-g, mcherry-r, p21-g 20x-0008_p0.tif_cartilage.jpeg	-2	45	70	0	7	597	20	0	1613	37.0118		4.33974		2.78983		7.53769
DAPI_Glicolp-D 222 HL A6-10R DAPI-b, Tunel-g, mcherry-r, p21-g 20x-0017_p0.tif_cartilage.jpeg	-2	25	209	0	24	1220	20	0	1759	69.3576	67.2717	11.8818	10.2452	1.42126	1.1583	2.04918	1.71865
DAPI_Glicolp-D 222 HL A6-4R DAPI-b, Tunel-g, mcherry-r, p21-g 20x-0016_p0.tif_cartilage.jpeg	-2	17	182	0	26	1218	10	0	1805	67.4792		10.0831		0.941828		1.39573
DAPI_Glicolp-D 222 HL A6-7R DAPI-b, Tunel-g, mcherry-r, p21-g 20x-0014_p0.tif_cartilage.jpeg	-2	18	142	0	20	1052	11	0	1619	64.9784		8.77085		1.1118		1.71103
CreER+; rtTA+; P21+; DTA+; tdT	Cart-p21; Gli1-Cart DTA									#DIV/0!		#DIV/0!		#DIV/0!		#DIV/0!
Glicolp-D 100 Tibia A6-6-10L DAPI-b, Tunel-g, mcherry-r, P21-y 20x--0018_p0.jpeg	-2	254	138	4	22	1572	113	3	2664	59.009	60.1149	5.18018	5.69588	9.53453	7.78921	16.1578	12.9781
Glicolp-D 100 Tibia A6-6-10R DAPI-b, Tunel-g, mcherry-r, P21-y 20x--0017_p0.jpeg	-2	171	67	1	7	1340	95	1	2189	61.2152		3.06076		7.81179		12.7612
Glicolp-D 100 Tibia A6-6-9R DAPI-b, Tunel-g, mcherry-r, P21-y 20x--0020_p0.jpeg	-2	130	191	57	63	1298	61	22	2159	60.1204		8.84669		6.02131		10.0154
Glicolp-D 72 Tibia A6-4R DAPI-b, Tunel-g, mcherry-r, P21-y 20x-0006_p0.jpeg	-2	230	119	4	52	1166	92	4	1971	59.1578	59.7427	6.03754	12.1494	11.6692	5.8042	19.7256	9.75573
Glicolp-D 72 Tibia A6-5R DAPI-b, Tunel-g, mcherry-r, P21-y 20x-0005_p0.jpeg	-2	44	310	8	169	1016	17	6	1742	58.3238		17.7956		2.52583		4.33071
Glicolp-D 72 Tibia A6-9R DAPI-b, Tunel-g, mcherry-r, P21-y 20x-0004_p0.jpeg	-2	63	247	19	81	1209	24	5	1958	61.7467		12.6149		3.21757		5.21092
Glicolp-D 98 Tibia A6-6-10R DAPI-b, Tunel-g, mcherry-r, P21-y 20x--0026_p0.jpeg	-2	156	130	1	11	1446	71	0	2217	65.2233	56.8003	5.86378	10.3549	7.03654	7.09316	10.7884	12.5306
Glicolp-D 98 Tibia A6-6-14R DAPI-b, Tunel-g, mcherry-r, P21-y 20x--0024_p0.jpeg	-2	124	394	19	186	1055	43	16	2206	47.8241		17.8604		5.62103		11.7536
Glicolp-D 98 Tibia A6-6-6R DAPI-b, Tunel-g, mcherry-r, P21-y 20x--0021_p0.jpeg	-2	192	151	79	21	1295	58	13	2322	55.7709		6.50301		8.26873		14.8263
Glicolp-D 98 Tibia A6-6-8R DAPI-b, Tunel-g, mcherry-r, P21-y 20x--0025_p0.jpeg	-2	163	245	80	59	1278	71	25	2189	58.3828		11.1923		7.44632		12.7543
Glicolp-D 73 Tibia A6-8R DAPI-b, TUNEL-g, tdTomato-r, P21-y 20x-0006_p0.jpeg	-2	181	225	24	33	1159	76	2	2640	43.9015	45.96	8.52273	8.40836	6.85606	10.6585	15.6169	22.8383
Glicolp-D 73 Tibia A6-13R DAPI-b, TUNEL-g, tdTomato-r, P21-y 20x-0002_p0 Edit.jpeg	-2	440	172	2	6	1180	181	1	2448	48.2026		7.02614		17.9739		37.2881
Glicolp-D 73 Tibia A6-8R DAPI-b, TUNEL-g, tdTomato-r, P21-y.jpeg	-2	192	260	26	55	1230	85	4	2687	45.776		9.67622		7.14552		15.6098
Glicolp-D 73 Tibia A6-14L DAPI-b, TUNEL-g, tdTomato-r, P21-y 20x-0003_p0.jpeg	-2	269	165	1	5	1220	114	0	2575	47.3786	49.3509	6.40777	5.83579	10.4466	10.4448	22.0492	21.2478
DAPI_Glicolp-D 73 Tibia A6-10L DAPI-b, TUNEL-g, tdTomato-r, P21-y 20x-0009_p0.jpeg	-2	292	135	0	10	1507	136	0	2805	53.7255		4.81283		10.41		19.3762
DAPI_Glicolp-D 73 Tibia A6-13L DAPI-b, TUNEL-g, tdTomato-r, P21-y 20x-0003_p0.jpeg	-2	285	171	1	5	1277	111	0	2720	46.9485		6.28676		10.4779		22.3179
Glicolp-D 88 Tibia A5-4L DAPI-b,TUNEL-g mCherry-r P21-y no binning 20x-0002_p0.jpeg	-2	225	171	5	78	582	21	2	3022	19.2588	39.338	5.6585	4.99886	7.4454	9.35017	38.6598	26.9561
Glicolp-D 88 Tibia A5-6R DAPI-b,TUNEL-g mCherry-r P21-y no binning 20x-0008_p0.jpeg	-2	220	138	6	34	1126	99	6	1978	56.9262		6.97674		11.1223		19.5382
Glicolp-D 88 Tibia A5-9R DAPI-b,TUNEL-g mCherry-r P21-y no binning 20x-0010_p0.jpeg	-2	253	63	1	9	1116	91	0	2668	41.8291		2.36132		9.48276		22.6703
Glicolp-D 93 Tibia A6-10L DAPI-b, Tunel-g, mcherry-r, P21-y 20x-0007_p0.jpeg	-2	249	169	3	70	1446	130	3	2401	60.2249	62.951	7.03873	5.12057	10.3707	10.4518	17.2199	16.6297
Glicolp-D 93 Tibia A6-2L DAPI-b, Tunel-g, mcherry-r, P21-y 20x-0006_p0.jpeg	-2	240	98	1	11	1587	120	1	2427	65.3894		4.03791		9.88875		15.1229
Glicolp-D 93 Tibia A6-3L DAPI-b, Tunel-g, mcherry-r, P21-y 20x-0005_p0.jpeg	-2	246	95	1	8	1402	132	1	2217	63.2386		4.28507		11.0961		17.5464
Glicolp-D 22 HL A2-4R DAPI-b, Tunel-g P21-y 20x-0006_p0.jpeg	-2	267	290						2037			14.2366	13.6002
Glicolp-D 22 HL A2-5R DAPI-b, Tunel-g P21-y 20x-0004_p0.jpeg	-2	303	354						1853			19.1042
Glicolp-D 22 HL A2-9L DAPI-b, Tunel-g P21-y 20x-0008_p0.jpeg	-2	389	121						1622			7.45993
Glicolp-D 24 HL A2-6R DAPI-b, Tunel-g P21-y 20x-0012_p0.jpeg	-2	442	287						2095			13.6993	14.7967
Glicolp-D 24 HL A2-9L DAPI-b, Tunel-g P21-y 20x-0010_p0.jpeg	-2	301	318						2280			13.9474
Glicolp-D 24 HL A2-9R DAPI-b, Tunel-g P21-y 20x-0011_p0.jpeg	-2	500	400						2389			16.7434
Glicolp-D 26 HL A4-4R DAPI-b, Tunel-g P21-y 20x-0017_p0.jpeg	-2	245	315						2464			12.7841	11.3958
Glicolp-D 26 HL A4-7R DAPI-b, Tunel-g P21-y 20x-0013_p0.jpeg	-2	166	206						2226			9.25427
Glicolp-D 26 HL A4-9R DAPI-b, Tunel-g P21-y 20x-0015_p0.jpeg	-2	186	225						1852			12.149

## Sheet: Fig 2 c
P0 Inside
	Right Humerus	Left Humerus	Average	Right Femur	Left Femur	Average
CTL
GliColp-D 32	3.14553	3.09269	3.11911	2.51861	2.51928	2.51894
GliColp-D 33	3.01301	3.01741	3.01521	2.5336	2.49725	2.51543
Glicolp-D 87	2.8815	2.81435	2.84793	2.25638	2.19725	2.25638
Glicolp-D 89	2.86744	2.83863	2.85304	2.29821	2.28331	2.29076
GliColp-D 38	3.08164	3.08608	3.08386	2.3877	2.38793	2.38781
GliColp-D 67	2.95	2.92797	2.93899	2.3785	2.399	2.38875
GliColp-D 90	2.85588	2.84671	2.85129	2.24988	2.19998	2.22493
GliColp-D 71	2.78801	2.82785	2.80793	2.30233	2.18515	2.30233
GliColp-D 74	2.69858	2.699	2.69879	2.14503	2.15903	2.15203
GliColp-D 75	2.63178	2.67639	2.65409	2.03146	2.03686	2.03416
GliColp-D 92	2.87174	2.81299	2.84237	2.23603	2.10692	2.23603
GliColp-D 65	2.979	3.004	2.9915	2.394	2.392	2.393
GliColp-D 68	2.887	2.826	2.8565	2.302	2.2249	2.26345
GliColp-D 69	2.85045	2.80882	2.82963	2.14511	2.15508	2.15009
GliColp-D 95	2.79523	2.74034	2.76778	2.23812	2.1345	2.23812
GliColp-D 96	2.6927	2.7221	2.7074	2.10132	2.06931	2.10132
GliColp-D 101	2.78479	2.72676	2.75577	2.21973	2.15874	2.21973
Glicol DTA tdT 254	2.88626	2.9145	2.90038	2.24609	2.26004	2.25306
Glicol DTA tdT 255	3.04622	3.03984	3.04303	2.41088	2.42769	2.41928
Glicol DTA tdT 257	3.00912	3.12898	3.06905	2.45403	2.50291	2.47847
Glicol DTA tdT 259	2.89076	2.90137	2.89607	2.33106	2.2389	2.28498
Glicol DTA tdT 260	3.12765	3.041	3.08432	2.49672	2.43194	2.46433
Pan-cart-P21
GliColp-D 29	2.98545	2.919	2.95222	2.55015	2.50677	2.52846
GliColp-D 30	2.85595	2.90544	2.88069	2.40141	2.519	2.46021
GliColp-D 31	2.87	2.89193	2.88097	2.41948	2.39929	2.40938
GliColp-D 35	3.0871	2.96922	3.02816	2.51367	2.52702	2.52034
GliColp-D 36	2.95295	2.86796	2.91045	2.39929	2.41774	2.40851
GliColp-D 37	2.97739	3.0597	3.01855	2.46623	missing	2.46623
GliColp-D 85	2.81955	2.84487	2.83221	2.33596	2.3306	2.33328
GliColp-D 91	2.743	2.74444	2.74372	2.27896	2.26127	2.27012
GliColp-D 86	2.66249	2.65587	2.65918	2.15476	2.07056	2.11266
Gli1-cart-DTA
Glicol DTA tdT 256	2.66719	2.66043	2.66381	2.17576	2.08327	2.12952
Glicol DTA tdT 258	2.80989	2.7534	2.78165	2.2256	2.31928	2.27244
GliColp-D 62	2.87332	2.89893	2.88612	2.35522	2.41854	2.38688
GliColp-D 94	2.71057	2.64606	2.67832	2.17942	2.17288	2.17615
GliColp-D 97	2.72964	2.71395	2.7218	2.20347	2.19903	2.20125
GliColp-D 99	2.68105	2.6479	2.66447	2.114	2.07859	2.0963
pan-cart-P21; Gli1-cart-DTA
GliColp-D 34	2.8943	2.7944	2.84435	2.32858	2.31705	2.32281
GliColp-D 39	2.82143	2.80811	2.81477	2.34021	2.33835	2.33928
GliColp-D 63	2.87332	2.89893	2.88612	2.35522	2.41854	2.38688
GliColp-D 64	2.73636	2.75012	2.74324	2.24679	2.23823	2.24251
GliColp-D 67	2.95	2.92797	2.93899	2.3785	2.399	2.38875
GliColp-D 73	2.49614	2.47688	2.48651	1.8907	1.91613	1.90342
GliColp-D 88	2.65225	2.62714	2.63969	2.09663	2.10613	2.10138
GliColp-D 93	2.66226	2.65943	2.66085	2.10121	2.09094	2.09607
GliColp-D 98	2.59467	2.57867	2.58667	2.05429	2.03585	2.04507
GliColp-D 100	2.68624	2.65957	2.67291	2.14392	2.0657	2.10481

## Sheet: Fig 3 b-1
													#DIV/0!		#DIV/0!
E14.5 inside CTL TM E12.5 DOX E13.5													#DIV/0!		#DIV/0!
DAPI_GlicoltdT 272 HL A6-10R DAPI-b, Edu-g, mCherry-r, P21-y 20x-0005_p0.tif_cartilage.jpeg	-2	122	0	0	5	93	33	1	577		16.1179	16.9458	1.07527	1.53368	0.826446	1.62295			21.1438	21.6066	35.4839	30.5318	18.3884	19.8574	0.866551	1.60824	1.07527	1.53368	21.3287	21.852	0	0.505051	18.5417	20.1036	35.8696	30.7688	0	0.16835
DAPI_GlicoltdT 272 HL A6-3R DAPI-b, Edu-g, mCherry-r, P21-y 20x-0002_p0.tif_cartilage.jpeg	-2	198	3	1	29	137	42	4	891		15.376		2.91971		3.31565				22.2222		30.6569		20.6897		3.25477		2.91971		22.6218		1.51515		21.1248		30.8271		0.505051
DAPI_GlicoltdT 272 HL A6-7R DAPI-b, Edu-g, mCherry-r, P21-y 20x-0006_p0.tif_cartilage.jpeg	-2	183	0	0	6	165	42	1	853		19.3435		0.606061		0.726744				21.4537		25.4545		20.4942		0.7034		0.606061		21.6057		0		20.6442		25.6098		0
DAPI_GlicoltdT 275 HL A6-5R DAPI-b, Edu-g, mCherry-r, P21-y 20x-0012_p0.tif_cartilage.jpeg	-2	233	1	1	18	157	41	6	1033		15.1985	13.6275	3.82166	2.03566	1.36986	1.34239			22.5557	23.0367	26.1146	23.4586	21.9178	22.8197	1.7425	1.48624	3.82166	2.03566	22.8571	23.2851	0.429185	0.440629	22.2222	23.0729	26.4901	23.7048	0.429185	0.218407
DAPI_GlicoltdT 275 HL A6-7R DAPI-b, Edu-g, mCherry-r, P21-y 20x-0013_p0.tif_cartilage.jpeg	-2	225	3	1	21	162	45	7	953		16.999		4.32099		1.76991				23.6097		27.7778		22.756		2.20357		4.32099		23.8197		1.33333		22.9086		28.3871		0.444444
DAPI_GlicoltdT 275 HL A6-8R DAPI-b, Edu-g, mCherry-r, P21-y 20x-0015_p0.tif_cartilage.jpeg	-2	180	0	0	2	100	24	0	818		12.2249		0		0.278552				22.0049		24		21.727		0.244499		0		22.0588		0		21.7877		24		0
DAPI_GlicoltdT 275 HL A6-9R DAPI-b, Edu-g, mCherry-r, P21-y 20x-0016_p0.tif_cartilage.jpeg	-2	164	0	0	12	69	11	0	684		10.0877		0		1.95122				23.9766		15.942		24.878		1.75439		0		24.4048		0		25.3731		15.942		0
DAPI_GlicoltdT 282 HL A5-3L DAPI-b, Edu-g, mcherry-r, P21-y 20x-0005_p0.tif_cartilage.jpeg	-2	375	0	0	4	562	127	3	1635		34.3731	26.2322	0.533808	0.177936	0.0931966	0.0310655			22.9358	23.0142	22.5979	24.7639	23.1128	22.5843	0.244648	0.0815494	0.533808	0.177936	22.992	23.0329	0	0	23.1343	22.5915	22.7191	24.8043	0	0
DAPI_GlicoltdT 282 HL A5-4L DAPI-b, Edu-g, mcherry-r, P21-y 20x-0004_p0.tif_cartilage.jpeg	-2	349	0	0	0	265	75	0	1433		18.4927		0		0				24.3545		28.3019		23.4589		0		0		24.3545		0		23.4589		28.3019		0
DAPI_GlicoltdT 282 HL A5-5L DAPI-b, Edu-g, mcherry-r, P21-y 20x-0002_p0.tif_cartilage.jpeg	-2	288	0	0	0	342	80	0	1324		25.8308		0		0				21.7523		23.3918		21.1813		0		0		21.7523		0		21.1813		23.3918		0
DAPI_GlicoltdT 283 HL A5-2L DAPI-b, Edu-g, mcherry-r, P21-y 20x-0007_p0.tif_cartilage.jpeg	-2	321	0	0	0	260	49	0	1636		15.8924	23.8886	0	0.563136	0	0.0873362			19.621	20.7562	18.8462	20.1375	19.7674	20.576	0	0.203554	0	0.563136	19.621	20.803	0	0	19.7674	20.5981	18.8462	20.2403	0	0
DAPI_GlicoltdT 283 HL A5-3L DAPI-b, Edu-g, mcherry-r, P21-y 20x-0010_p0.tif_cartilage.jpeg	-2	347	0	0	8	340	58	5	1485		22.8956		1.47059		0.262009				23.367		17.0588		25.2402		0.538721		1.47059		23.4936		0		25.3065		17.3134		0
DAPI_GlicoltdT 283 HL A5-4L DAPI-b, Edu-g, mcherry-r, P21-y 20x-0012_p0.tif_cartilage.jpeg	-2	268	0	0	1	457	112	1	1390		32.8777		0.218818		0				19.2806		24.5077		16.7203		0.0719424		0.218818		19.2945		0		16.7203		24.5614		0
DAPI_GlicoltdT 283 HL A5-5R DAPI-b, Edu-g, mcherry-r, P21-y 20x-0013_p0.tif_cartilage.jpeg	-2	294	0	0	0	356	88	0	1360		26.1765	24.3792	0	0.720996	0	0.0333778			21.6176	20.3662	24.7191	22.5537	20.5179	19.9231	0	0.210811	0	0.720996	21.6176	20.411	0	0	20.5179	19.9301	24.7191	22.7049	0	0
DAPI_GlicoltdT 283 HL A5-6R DAPI-b, Edu-g, mcherry-r, P21-y 20x-0014_p0.tif_cartilage.jpeg	-2	309	0	0	8	357	76	8	1428		25		2.2409		0				21.6387		21.2885		21.7554		0.560224		2.2409		21.7606		0		21.7554		21.7765		0
DAPI_GlicoltdT 283 HL A5-7R DAPI-b, Edu-g, mcherry-r, P21-y 20x-0016_p0.tif_cartilage.jpeg	-2	244	0	0	0	229	60	0	1347		17.0007		0		0				18.1143		26.2009		16.458		0		0		18.1143		0		16.458		26.2009		0
DAPI_GlicoltdT 283 HL A5-8R DAPI-b, Edu-g, mcherry-r, P21-y 20x-0015_p0.tif_cartilage.jpeg	-2	213	0	0	3	311	56	2	1060		29.3396		0.643087		0.133511				20.0943		18.0064		20.9613		0.283019		0.643087		20.1514		0		20.9893		18.123		0
DAPI_GlicoltdT 286 HL A6-4R DAPI-b, Edu-g, mcherry-r, P21-y 20x-0015_p0.tif_cartilage.jpeg	-2	333	0	0	4	360	94	3	1481		24.3079	22.0514	0.833333	0.208333	0.0892061	0.045666			22.4848	22.7886	26.1111	22.9481	21.3202	22.6108	0.270088	0.0847159	0.833333	0.208333	22.5457	22.8077	0	0	21.3393	22.6207	26.3305	23.003	0	0
DAPI_GlicoltdT 286 HL A6-5R DAPI-b, Edu-g, mcherry-r, P21-y 20x-0017_p0.tif_cartilage.jpeg	-2	285	0	0	0	241	48	0	1296		18.5957		0		0				21.9907		19.917		22.4645		0		0		21.9907		0		22.4645		19.917		0
DAPI_GlicoltdT 286 HL A6-6R DAPI-b, Edu-g, mcherry-r, P21-y 20x-0018_p0.tif_cartilage.jpeg	-2	317	0	0	0	249	53	0	1318		18.8923		0		0				24.0516		21.2851		24.696		0		0		24.0516		0		24.696		21.2851		0
DAPI_GlicoltdT 286 HL A6-7R DAPI-b, Edu-g, mcherry-r, P21-y 20x-0019_p0.tif_cartilage.jpeg	-2	329	0	0	1	384	94	0	1454		26.4099		0		0.0934579				22.6272		24.4792		21.9626		0.0687758		0		22.6428		0		21.9832		24.4792		0
DAPI_GlicoltdT 286 HL A6-6L DAPI-b, Edu-g, mcherry-r, P21-y 20x-0023_p0.tif_cartilage.jpeg	-2	224	0	0	0	141	23	0	1035		13.6232	16.0095	0	0	0	0			21.6425	21.285	16.3121	22.8006	22.4832	20.9658	0	0	0	0	21.6425	21.285	0	0	22.4832	20.9658	16.3121	22.8006	0	0
DAPI_GlicoltdT 286 HL A6-7L DAPI-b, Edu-g, mcherry-r, P21-y 20x-0020_p0.tif_cartilage.jpeg	-2	302	0	0	0	173	59	0	1180		14.661		0		0				25.5932		34.104		24.1311		0		0		25.5932		0		24.1311		34.104		0
DAPI_GlicoltdT 286 HL A6-9L DAPI-b, Edu-g, mcherry-r, P21-y 20x-0022_p0.tif_cartilage.jpeg	-2	117	0	0	0	139	25	0	704		19.7443		0		0				16.6193		17.9856		16.2832		0		0		16.6193		0		16.2832		17.9856		0
													#DIV/0!		#DIV/0!
E14.5 outside CTL TM E12.5 DOX E13.5
DAPI_GlicoltdT 272 HL A6-10R DAPI-b, Edu-g, mCherry-r, P21-y 20x-0005_p0.tif_outside.jpeg	-2	264	0	0	26	453	127	7	1576		28.7437	27.918	1.54525	2.63839	1.6919	3.06036			16.7513	17.7692	28.0353	29.4895	12.1995	13.2574	1.64975	2.94205	1.54525	2.63839	17.0323	18.1066	0	1.07095	12.4094	13.4913	28.4753	30.0512	0	0.267738
DAPI_GlicoltdT 272 HL A6-3R DAPI-b, Edu-g, mCherry-r, P21-y 20x-0002_p0.tif_outside.jpeg	-2	249	8	2	93	412	103	23	1470		28.0272		5.58252		6.61626				16.9388		25		13.7996		6.32653		5.58252		17.5018		3.21285		14.17		25.964		0.803213
DAPI_GlicoltdT 272 HL A6-7R DAPI-b, Edu-g, mCherry-r, P21-y 20x-0006_p0.tif_outside.jpeg	-2	277	0	0	12	381	135	3	1412		26.983		0.787402		0.872939				19.6176		35.4331		13.773		0.849858		0.787402		19.7857		0		13.8943		35.7143		0
DAPI_GlicoltdT 275 HL A6-5R DAPI-b, Edu-g, mCherry-r, P21-y 20x-0012_p0.tif_outside.jpeg	-2	232	1	1	47	439	130	19	1317		33.3333	29.7426	4.32802	3.72173	3.18907	2.64008			17.6158	18.3616	29.6128	27.8544	11.6173	14.3429	3.56872	2.977	4.32802	3.72173	18.189	18.9153	0.431034	0.107759	12	14.7315	30.7143	28.8764	0.431034	0.107759
DAPI_GlicoltdT 275 HL A6-7R DAPI-b, Edu-g, mCherry-r, P21-y 20x-0013_p0.tif_outside.jpeg	-2	248	0	0	58	409	118	20	1323		30.9146		4.88998		4.15755				18.7453		28.8509		14.2232		4.38398		4.88998		19.6047		0		14.8402		30.3342		0
DAPI_GlicoltdT 275 HL A6-8R DAPI-b, Edu-g, mCherry-r, P21-y 20x-0015_p0.tif_outside.jpeg	-2	146	0	0	14	289	56	9	949		30.4531		3.11419		0.757576				15.3846		19.3772		13.6364		1.47524		3.11419		15.615		0		13.7405		20		0
DAPI_GlicoltdT 275 HL A6-9R DAPI-b, Edu-g, mCherry-r, P21-y 20x-0016_p0.tif_outside.jpeg	-2	245	0	0	28	274	92	7	1129		24.2693		2.55474		2.45614				21.7006		33.5766		17.8947		2.48007		2.55474		22.2525		0		18.3453		34.4569		0
DAPI_GlicoltdT 282 HL A5-3L DAPI-b, Edu-g, mcherry-r, P21-y 20x-0005_p0.tif_outside.jpeg	-2	262	1	1	22	685	185	19	1548		44.2506	36.8265	2.77372	1.04195	0.347625	0.0809708			16.9251	14.6044	27.0073	22.2008	8.92236	9.80783	1.42119	0.495616	2.77372	1.04195	17.1035	14.6664	0.381679	0.127226	8.95349	9.81554	27.6276	22.4288	0.381679	0.127226
DAPI_GlicoltdT 282 HL A5-4L DAPI-b, Edu-g, mcherry-r, P21-y 20x-0004_p0.tif_outside.jpeg	-2	273	0	0	0	513	111	0	1773		28.934		0		0				15.3976		21.6374		12.8571		0		0		15.3976		0		12.8571		21.6374		0
DAPI_GlicoltdT 282 HL A5-5L DAPI-b, Edu-g, mcherry-r, P21-y 20x-0002_p0.tif_outside.jpeg	-2	175	0	0	1	568	102	2	1523		37.2948		0.352113		-0.104712				11.4905		17.9577		7.64398		0.0656599		0.352113		11.498		0		7.63598		18.0212		0
DAPI_GlicoltdT 283 HL A5-2L DAPI-b, Edu-g, mcherry-r, P21-y 20x-0007_p0.tif_outside.jpeg	-2	275	0	0	15	613	135	9	1699		36.08	38.364	1.46819	1.47811	0.552486	0.649163			16.186	16.4278	22.0228	24.9534	12.8913	11.1189	0.882872	0.9749	1.46819	1.47811	16.3302	16.591	0	0	12.963	11.1947	22.351	25.3133	0	0
DAPI_GlicoltdT 283 HL A5-3L DAPI-b, Edu-g, mcherry-r, P21-y 20x-0010_p0.tif_outside.jpeg	-2	290	0	0	32	731	177	19	1741		41.9874		2.59918		1.28713				16.6571		24.2134		11.1881		1.83802		2.59918		16.969		0		11.334		24.8596		0
DAPI_GlicoltdT 283 HL A5-4L DAPI-b, Edu-g, mcherry-r, P21-y 20x-0012_p0.tif_outside.jpeg	-2	242	0	0	3	545	156	2	1472		37.0245		0.366972		0.107875				16.4402		28.6239		9.27724		0.203804		0.366972		16.4738		0		9.28726		28.7293		0
DAPI_GlicoltdT 283 HL A5-5R DAPI-b, Edu-g, mcherry-r, P21-y 20x-0013_p0.tif_outside.jpeg	-2	274	0	0	0	649	164	0	1777		36.5222	38.8736	0	0.970847	0	0.31848			15.4192	16.4772	25.2696	25.8751	9.75177	10.3997	0	0.602577	0	0.970847	15.4192	16.5791	0	0	9.75177	10.4321	25.2696	26.1211	0	0
DAPI_GlicoltdT 283 HL A5-6R DAPI-b, Edu-g, mcherry-r, P21-y 20x-0014_p0.tif_outside.jpeg	-2	269	0	0	29	746	172	21	1760		42.3864		2.81501		0.788955				15.2841		23.0563		9.56607		1.64773		2.81501		15.5402		0		9.64215		23.7241		0
DAPI_GlicoltdT 283 HL A5-7R DAPI-b, Edu-g, mcherry-r, P21-y 20x-0016_p0.tif_outside.jpeg	-2	237	0	0	0	444	115	0	1531		29.0007		0		0				15.4801		25.9009		11.2236		0		0		15.4801		0		11.2236		25.9009		0
DAPI_GlicoltdT 283 HL A5-8R DAPI-b, Edu-g, mcherry-r, P21-y 20x-0015_p0.tif_outside.jpeg	-2	388	0	0	15	936	274	10	1967		47.5852		1.06838		0.484966				19.7255		29.2735		11.0572		0.762583		1.06838		19.877		0		11.1111		29.5896		0
DAPI_GlicoltdT 286 HL A6-4R DAPI-b, Edu-g, mcherry-r, P21-y 20x-0015_p0.tif_outside.jpeg	-2	190	0	0	7	565	109	3	1362		41.4831	40.2297	0.530973	0.588229	0.501882	0.581854			13.9501	15.2535	19.292	18.0979	10.1631	13.3008	0.51395	0.579104	0.530973	0.588229	14.0221	15.327	0	0.0965251	10.2144	13.3527	19.395	18.2042	0	0
DAPI_GlicoltdT 286 HL A6-5R DAPI-b, Edu-g, mcherry-r, P21-y 20x-0017_p0.tif_outside.jpeg	-2	209	0	0	9	613	98	5	1574		38.9454		0.815661		0.416233				13.2783		15.9869		11.5505		0.571792		0.815661		13.3546		0		11.5987		16.1184		0
DAPI_GlicoltdT 286 HL A6-6R DAPI-b, Edu-g, mcherry-r, P21-y 20x-0018_p0.tif_outside.jpeg	-2	232	0	0	4	543	95	2	1434		37.8661		0.368324		0.224467				16.1785		17.4954		15.376		0.27894		0.368324		16.2238		0		15.4106		17.5601		0
DAPI_GlicoltdT 286 HL A6-7R DAPI-b, Edu-g, mcherry-r, P21-y 20x-0019_p0.tif_outside.jpeg	-2	259	1	0	14	627	123	4	1471		42.6241		0.637959		1.18483				17.6071		19.6172		16.1137		0.951734		0.637959		17.7076		0.3861		16.1871		19.7432		0
DAPI_GlicoltdT 286 HL A6-6L DAPI-b, Edu-g, mcherry-r, P21-y 20x-0023_p0.tif_outside.jpeg	-2	271	0	0	0	696	147	0	1588		43.8287	43.2718	0	0.202471	0	0.0898473			17.0655	16.4766	21.1207	18.8513	13.9013	14.5318	0	0.132891	0	0.202471	17.0655	16.4989	0	0	13.9013	14.5487	21.1207	18.8801	0	0
DAPI_GlicoltdT 286 HL A6-7L DAPI-b, Edu-g, mcherry-r, P21-y 20x-0020_p0.tif_outside.jpeg	-2	297	0	0	3	629	158	1	1371		45.8789		0.158983		0.269542				21.663		25.1192		18.7332		0.218818		0.158983		21.7105		0		18.7838		25.1592		0
DAPI_GlicoltdT 286 HL A6-9L DAPI-b, Edu-g, mcherry-r, P21-y 20x-0022_p0.tif_outside.jpeg	-2	119	0	0	2	446	46	2	1112		40.1079		0.44843		0				10.7014		10.3139		10.961		0.179856		0.44843		10.7207		0		10.961		10.3604		0
															#DIV/0!
																																		#DIV/0!		#DIV/0!		#DIV/0!
																						6.8942e-06		0.173292		0.440397		0.709247		0.00144303		0.00191052		0.273475		1.05137e-05		0.00186097
E17.5 inside CTL TM E12.5 DOX E13.5
DAPI_GlicoltdT 246 A6-2R DAPI-b,Edu-g, mcherry-r, P21-y 20x-0013_p0.tif_cartilage.jpeg	-2	306	0	0	51	272	45	6	1996		13.6273	12.8299	2.20588	5.93473	2.61021	4.83299			15.3307	15.0506	16.5441	13.4823	15.1392	15.6641	2.55511	4.87275	2.20588	5.93473	15.7326	16.0706	0	0.964855	15.545	16.3449	16.9173	13.9945	0	0.277527
DAPI_GlicoltdT 246 A6-3R DAPI-b,Edu-g, mcherry-r, P21-y 20x-0012_p0.tif_cartilage.jpeg	-2	378	11	3	184	312	52	34	2291		13.6185		10.8974		7.57959				16.4993		16.6667		16.473		8.03143		10.8974		17.4181		2.91005		17.3866		17.6259		0.793651
DAPI_GlicoltdT 246 A6-4R DAPI-b,Edu-g, mcherry-r, P21-y 20x-0014_p0.tif_cartilage.jpeg	-2	315	0	0	63	263	30	12	2161		12.1703		4.56274		2.68704				13.7495		11.4068		15.0158		2.74989		4.56274		15.0143		0		15.4304		11.9522		0
DAPI_GlicoltdT 246 A6-5R DAPI-b,Edu-g, mcherry-r, P21-y 20x-0011_p0.tif_cartilage.jpeg	-2	316	3	1	133	247	23	15	2075		11.9036		6.07287		6.45514				14.6229		9.31174		16.0284		6.15456		6.07287		16.1174		0.949367		17.0175		9.48276		0.316456
DAPI_GlicoltdT 247 A6-10R DAPI-b,Edu-g, mcherry-r, P21-y 20x-0023_p0.tif_cartilage.jpeg	-2	187	3	0	62	226	22	3	1687		13.3966	11.8556	1.32743	4.55376	4.03833	3.98464			9.01205	11.2782	9.73451	9.92709	11.2936	11.7287	2.98795	4.00427	1.32743	4.55376	11.3231	11.9382	1.60428	0.525448	11.5549	12.1464	9.86547	10.4248	0	0
DAPI_GlicoltdT 247 A6-4R DAPI-b,Edu-g, mcherry-r, P21-y 20x-0018_p0.tif_cartilage.jpeg	-2	260	0	0	95	236	28	18	2120		11.1321		7.62712		4.08705				15.412		11.8644		12.3142		5.6313		7.62712		12.8395		0		12.839		12.844		0
DAPI_GlicoltdT 247 A6-6R DAPI-b,Edu-g, mcherry-r, P21-y 20x-0016_p0.tif_cartilage.jpeg	-2	206	0	0	55	243	21	11	1832		13.2642		4.52675		2.76904				9.71698		8.64198		11.6425		2.59434		4.52675		11.5926		0		11.9741		9.05172		0
DAPI_GlicoltdT 247 A6-7R DAPI-b,Edu-g, mcherry-r, P21-y 20x-0020_p0.tif_cartilage.jpeg	-2	201	1	0	88	169	16	8	1755		9.62963		4.73373		5.04414				10.9716		9.46746		11.6646		4.80349		4.73373		11.9976		0.497512		12.2178		9.93789		0
DAPI_GlicoltdT 249 A6-12R DAPI-b,Edu-g, mcherry-r, P21-y 20x-0026_p0.tif_cartilage.jpeg	-2	187	0	0	2	154	18	1	1599		9.63102	11.5649	0.649351	0.460959	0.0692042	0.391142			10.6553	15.5065	11.6883	10.2533	11.6955	14.8373	0.11396	0.439859	0.649351	0.460959	11.7095	14.3233	0	0	11.7036	14.901	11.7647	10.3024	0	0
DAPI_GlicoltdT 249 A6-8R DAPI-b,Edu-g, mcherry-r, P21-y 20x-0025_p0.tif_cartilage.jpeg	-2	341	0	0	11	297	26	1	2318		12.8128		0.3367		0.494805				21.3258		8.75421		15.5863		0.68793		0.3367		14.7811		0		15.6638		8.78378		0
DAPI_GlicoltdT 249 A6-9R DAPI-b,Edu-g, mcherry-r, P21-y 20x-0027_p0.tif_cartilage.jpeg	-2	337	0	0	12	252	26	1	2057		12.2509		0.396825		0.609418				14.5384		10.3175		17.2299		0.517688		0.396825		16.4792		0		17.3356		10.3586		0
DAPI_GlicoltdT 256 HL A6-4R DAPI-b, Edu-g, mcherry-r, P21-y 20x_p0.tif_cartilage.jpeg	-2	264	0	0	8	737	93	1	2664		27.6652	37.8271	0.135685	0.864264	0.363259	0.71059			12.8342	8.80488	12.6187	8.91008	8.8739	8.27378	0.388916	0.743078	0.135685	0.864264	9.93976	8.40765	0	0	8.90625	8.3322	12.6359	8.97353	0	0
DAPI_GlicoltdT 256 HL A6-7R DAPI-b, Edu-g, mcherry-r, P21-y 20x_p0.tif_cartilage.jpeg	-2	143	0	0	22	960	59	13	2070		46.3768		1.35417		0.810811				5.36787		6.14583		7.56757		0.825826		1.35417		6.98242		0		7.62943		6.2302		0
DAPI_GlicoltdT 256 HL A6-9R DAPI-b, Edu-g, mcherry-r, P21-y 20x_p0.tif_cartilage.jpeg	-2	170	0	0	21	816	65	9	2069		39.4393		1.10294		0.957702				8.21256		7.96569		8.37989		1.01449		1.10294		8.30078		0		8.46092		8.05452		0
DAPI_GlicoltdT 257 HL A6-10L DAPI-b, Edu-g, mcherry-r, P21-y20x-0019_p0.tif_cartilage.jpeg	-2	224	0	0	8	675	68	4	2361		28.5896	32.9716	0.592593	1.60286	0.237248	1.17138			10.8265	9.55147	10.0741	9.99215	9.25267	8.82398	0.38666	1.5031	0.592593	1.60286	9.51976	9.33864	0	0	9.27467	8.92729	10.1341	10.1526	0	0
DAPI_GlicoltdT 257 HL A6-8L DAPI-b, Edu-g, mcherry-r, P21-y20x-0016_p0.tif_cartilage.jpeg	-2	256	0	0	85	1004	96	35	2871		34.9704		3.48606		2.67809				10.8429		9.56175		8.5699		3.60017		3.48606		9.1888		0		8.80572		9.90712		0
DAPI_GlicoltdT 257 HL A6-9L DAPI-b, Edu-g, mcherry-r, P21-y20x-0014_p0.tif_cartilage.jpeg	-2	215	0	0	15	822	85	6	2325		35.3548		0.729927		0.598802				6.98506		10.3406		8.64937		0.522466		0.729927		9.30736		0		8.70147		10.4167		0
DAPI_GlicoltdT 257 HL A6-7R DAPI-b, Edu-g, mcherry-r, P21-y20x-0009_p0.tif_cartilage.jpeg	-2	265	0	0	11	704	96	8	2523		27.9033	28.3811	1.13636	2.06208	0.164926	0.61231			11.2241	10.8373	13.6364	10.7243	9.29082	9.45609	0.473118	1.10939	1.13636	2.06208	10.5494	9.87135	0	0.119474	9.30617	9.51385	13.7931	10.894	0	0.119474
DAPI_GlicoltdT 257 HL A6-8R DAPI-b, Edu-g, mcherry-r, P21-y20x-0011_p0.tif_cartilage.jpeg	-2	279	1	1	54	759	72	29	3078		24.6589		3.82082		1.07805				9.71787		9.48617		8.92626		2.14031		3.82082		9.19312		0.358423		9.02354		9.72603		0.358423
DAPI_GlicoltdT 257 HL A6-9R DAPI-b, Edu-g, mcherry-r, P21-y20x-0013_p0.tif_cartilage.jpeg	-2	269	0	0	22	895	81	11	2747		32.581		1.22905		0.593952				11.5699		9.05028		10.1512		0.71475		1.22905		9.87156		0		10.2118		9.1629		0
DAPI_GlicoltdT 259 HL A6-10L DAPI-b, Edu-g, mcherry-r, P21-y20x-0021_p0.tif_cartilage.jpeg	-2	237	0	0	8	975	97	5	2500		39	40.0478	0.512821	0.999267	0.196721	0.663357			9.39358	9.67731	9.94872	10.1163	9.18033	10.418	0.291227	0.840438	0.512821	0.999267	9.51043	10.3463	0	0.163934	9.19842	10.4582	10	10.2199	0	0
DAPI_GlicoltdT 259 HL A6-11L DAPI-b, Edu-g, mcherry-r, P21-y20x-0021_p0.tif_cartilage.jpeg	-2	206	0	0	8	834	80	5	2202		37.8747		0.59952		0.219298				6.69266		9.59233		9.21053		0.32		0.59952		9.38924		0		9.23077		9.65018		0
DAPI_GlicoltdT 259 HL A6-5L DAPI-b, Edu-g, mcherry-r, P21-y20x-0023_p0.tif_cartilage.jpeg	-2	305	2	0	28	1114	111	17	2637		42.245		1.52603		0.722259				11.103		9.96409		12.738		1.27157		1.52603		11.6136		0.655738		12.6984		10.1185		0
DAPI_GlicoltdT 259 HL A6-9L DAPI-b, Edu-g, mcherry-r, P21-y20x-0022_p0.tif_cartilage.jpeg	-2	288	0	0	39	1104	121	15	2688		41.0714		1.3587		1.51515				11.52		10.9601		10.5429		1.47895		1.3587		10.872		0		10.7051		11.1111		0
DAPI_GlicoltdT 260 HL A6-10L DAPI-b, Edu-g, mcherry-r, P21-y20x-0003 (1)_p0.tif_cartilage.jpeg	-2	248	0	0	63	849	90	26	2226		38.1402	36.7609	3.06243	3.18634	2.687	2.23451			11.2625	9.72101	10.6007	9.98409	11.4742	10.0256	2.34375	2.72891	3.06243	3.18634	11.4656	10.2582	0	0.103734	11.791	10.2412	10.9356	10.3027	0	0
DAPI_GlicoltdT 260 HL A6-11L DAPI-b, Edu-g, mcherry-r, P21-y20x-0003 (2)_p0.tif_cartilage.jpeg	-2	230	0	0	73	986	86	39	2543		38.7731		3.95538		2.18369				8.72203		8.72211		9.24855		3.27942		3.95538		9.31174		0		9.45502		9.08131		0
DAPI_GlicoltdT 260 HL A6-4L DAPI-b, Edu-g, mcherry-r, P21-y20x-0005_p0.tif_cartilage.jpeg	-2	217	0	0	22	756	86	11	2078		36.3811		1.45503		0.832073				8.07292		11.3757		9.90923		0.86512		1.45503		10.5545		0		9.99237		11.5436		0
DAPI_GlicoltdT 260 HL A6-6L DAPI-b, Edu-g, mcherry-r, P21-y20x-0004_p0.tif_cartilage.jpeg	-2	241	1	0	92	866	80	37	2566		33.749		4.27252		3.23529				10.8266		9.23788		9.47059		4.42733		4.27252		9.70089		0.414938		9.72644		9.65018		0
																													#DIV/0!
E17.5 outside CTL TM E12.5 DOX E13.5
GlicoltdT 246 A6-2R DAPI-b,Edu-g, mcherry-r, P21-y 20x-0013_p0.tif_outside.jpeg	-2	410	2	1	85	986	160	31	2719		36.2633	36.9545	3.14402	4.13872	3.11598	4.18539			15.0791	16.6349	16.2272	16.9709	14.4259	16.4864	3.12615	4.16338	3.14402	4.13872	15.4897	17.2607	0.487805	0.622704		0.723662	16.6492	17.4446	0.243902	0.517165
GlicoltdT 246 A6-3R DAPI-b,Edu-g, mcherry-r, P21-y 20x-0012_p0.tif_outside.jpeg	-2	428	3	3	127	1044	170	51	2417		43.194		4.88506		5.53532				17.7079		16.2835		18.791		5.25445		4.88506		18.559		0.700935				16.8177		0.700935
GlicoltdT 246 A6-4R DAPI-b,Edu-g, mcherry-r, P21-y 20x-0014_p0.tif_outside.jpeg	-2	430	1	1	80	971	181	35	2658		36.5312		3.60453		2.66746				16.1776		18.6406		14.7599		3.00978		3.60453		16.6408		0.232558		0.723662		19.2308		0.232558
GlicoltdT 246 A6-5R DAPI-b,Edu-g, mcherry-r, P21-y 20x-0011_p0.tif_outside.jpeg	-2	561	6	5	168	1016	170	50	3192		31.8296		4.92126		5.42279				17.5752		16.7323		17.9688		5.26316		4.92126		18.3532		1.06952				17.0807		0.891266
GlicoltdT 247 A6-10R DAPI-b,Edu-g, mcherry-r, P21-y 20x-0023_p0.tif_outside.jpeg	-2	256	4	4	57	695	96	26	2140		32.4766	36.3963	3.74101	3.06244	2.14533	2.67835			11.9626	13.0439	13.8129	14.5101	11.0727	12.2603	2.66355	2.78528	3.74101	3.06244	12.0979	13.3167	1.5625	0.723662		0.41786	13.7519	14.6661	1.5625	0.803534
GlicoltdT 247 A6-4R DAPI-b,Edu-g, mcherry-r, P21-y 20x-0018_p0.tif_outside.jpeg	-2	313	1	2	78	886	136	36	2589		34.2217		4.06321		2.46624				12.0896		15.3499		10.3934		3.01275		4.06321		12.4253		0.319489				15.7647		0.638978
GlicoltdT 247 A6-6R DAPI-b,Edu-g, mcherry-r, P21-y 20x-0016_p0.tif_outside.jpeg	-2	309	0	0	75	937	112	19	2432		38.528		2.02775		3.74582				12.7056		11.953		13.1773		3.08388		2.02775		13.1099		0		0.41786		12.2004		0
GlicoltdT 247 A6-7R DAPI-b,Edu-g, mcherry-r, P21-y 20x-0020_p0.tif_outside.jpeg	-2	395	4	4	61	1034	175	25	2562		40.3591		2.41779		2.35602				15.4176		16.9246		14.3979		2.38095		2.41779		15.6337		1.01266				16.9475		1.01266
GlicoltdT 249 A6-12R DAPI-b,Edu-g, mcherry-r, P21-y 20x-0026_p0.tif_outside.jpeg	-2	282	0	0	85	663	125	31	2027		32.7084	33.0747	4.67572	5.59469	3.95894	3.93749			13.9122	14.0235	18.8537	17.7177	11.5103	12.1542	4.19339	4.51285	4.67572	5.59469	14.5211	14.624	0	0.41786		13.0318	19.7785	18.538	0	0.526085
GlicoltdT 249 A6-8R DAPI-b,Edu-g, mcherry-r, P21-y 20x-0025_p0.tif_outside.jpeg	-2	331	2	2	99	682	114	32	2183		31.2414		4.69208		4.46369				15.1626		16.7155		14.457		4.53504		4.69208		15.7869		0.60423		15.1325		17.2308		0.60423
GlicoltdT 249 A6-9R DAPI-b,Edu-g, mcherry-r, P21-y 20x-0027_p0.tif_outside.jpeg	-2	308	2	3	114	836	147	62	2370		35.2743		7.41627		3.38983				12.9958		17.5837		10.4954		4.81013		7.41627		13.5638		0.649351		10.9312		18.6047		0.974026
DAPI_GlicoltdT 256 HL A6-4R DAPI-b, Edu-g, mcherry-r, P21-y 20x_p0.tif_outside.jpeg	-2	352	2	2	96	1717	228	75	3130		54.8562	63.0627	4.36808	3.70759	1.4862	2.32696			11.246	10.3083	13.279	10.4015	8.77565	10.6513	3.06709	3.14715	4.36808	3.70759	11.5359	10.5998	0.568182	0.189394	8.90805	10.9308	13.7637	10.7525	0.568182	0.189394
DAPI_GlicoltdT 256 HL A6-7R DAPI-b, Edu-g, mcherry-r, P21-y 20x_p0.tif_outside.jpeg	-2	198	0	0	120	1760	134	102	2599		67.7184		5.79545		2.14541				7.61831		7.61364		7.62813		4.61716		5.79545		7.98709		0		7.79537		8.08203		0
DAPI_GlicoltdT 256 HL A6-9R DAPI-b, Edu-g, mcherry-r, P21-y 20x_p0.tif_outside.jpeg	-2	151	0	0	22	834	86	8	1252		66.6134		0.959233		3.34928				12.0607		10.3118		15.5502		1.75719		0.959233		12.2764		0		16.0891		10.4116		0
DAPI_GlicoltdT 257 HL A6-10L DAPI-b, Edu-g, mcherry-r, P21-y20x-0019_p0.tif_outside.jpeg	-2	322	6	2	159	1096	159	81	2580		42.4806	55.3487	7.39051	10.7615	5.25606	7.66705			12.4806	12.6403	14.5073	15.0629	10.9838	9.33135	6.16279	9.45119	7.39051	10.7615	13.0525	13.6778	1.86335	2.6521	11.3087	10.4154	15.468	16.2608	0.621118	2.80524
DAPI_GlicoltdT 257 HL A6-8L DAPI-b, Edu-g, mcherry-r, P21-y20x-0016_p0.tif_outside.jpeg	-2	384	19	27	403	1677	292	289	2532		66.2322		17.2332		13.3333				15.1659		17.412		10.7602		15.9163		17.2332		17.1442		4.94792		13.4953		19.0922		7.03125
DAPI_GlicoltdT 257 HL A6-9L DAPI-b, Edu-g, mcherry-r, P21-y20x-0014_p0.tif_outside.jpeg	-2	262	3	2	160	1462	194	112	2550		57.3333		7.66074		4.41176				10.2745		13.2695		6.25		6.27451		7.66074		10.8368		1.14504		6.44231		14.2222		0.763359
DAPI_GlicoltdT 257 HL A6-7R DAPI-b, Edu-g, mcherry-r, P21-y20x-0009_p0.tif_outside.jpeg	-2	314	1	2	56	1050	159	32	2392		43.8963	48.1522	3.04762	6.15975	1.78838	3.02881			13.1271	13.4409	15.1429	15.4012	11.5499	11.5226	2.34114	4.62312	3.04762	6.15975	13.399	13.9479	0.318471	1.07703	11.8361	12.0132	15.4224	16.0142	0.636943	1.61469
DAPI_GlicoltdT 257 HL A6-8R DAPI-b, Edu-g, mcherry-r, P21-y20x-0011_p0.tif_outside.jpeg	-2	309	9	13	229	1261	201	159	2354		53.5684		12.609		6.40439				13.1266		15.9397		9.88106		9.72812		12.609		14.1176		2.91262		10.9482		17.0599		4.20712
DAPI_GlicoltdT 257 HL A6-9R DAPI-b, Edu-g, mcherry-r, P21-y20x-0013_p0.tif_outside.jpeg	-2	297	0	0	38	992	150	28	2111		46.9919		2.82258		0.893655				14.0692		15.121		13.1367		1.80009		2.82258		14.3271		0		13.2552		15.5602		0
DAPI_GlicoltdT 259 HL A6-10L DAPI-b, Edu-g, mcherry-r, P21-y20x-0021_p0.tif_outside.jpeg	-2	359	7	7	182	1613	226	115	2919		55.2587	57.0523	7.12957	8.79662	5.13017	4.79064			12.2987	12.0459	14.0112	13.9879	10.1838	9.34382	6.23501	7.13599	7.12957	8.79662	12.8608	12.6956	1.94986	2.13913	10.7345	10.0299	14.6195	14.7104	1.94986	2.88538
DAPI_GlicoltdT 259 HL A6-11L DAPI-b, Edu-g, mcherry-r, P21-y20x-0021_p0.tif_outside.jpeg	-2	392	7	7	182	1729	247	113	3196		54.0989		6.53557		4.70348				12.2653		14.2857		9.88412		5.69462		6.53557		12.7737		1.78571		10.372		14.8515		1.78571
DAPI_GlicoltdT 259 HL A6-5L DAPI-b, Edu-g, mcherry-r, P21-y20x-0023_p0.tif_outside.jpeg	-2	277	6	11	161	1372	160	121	2371		57.8659		8.81924		4.004				11.6828		11.6618		11.7117		6.79038		8.81924		12.2624		2.16606		12.7216		11.9105		3.97112
DAPI_GlicoltdT 259 HL A6-9L DAPI-b, Edu-g, mcherry-r, P21-y20x-0022_p0.tif_outside.jpeg	-2	339	9	13	279	1732	277	220	2840		60.9859		12.7021		5.32491				11.9366		15.9931		5.59567		9.82394		12.7021		12.8856		2.65487		6.29171		17.4603		3.83481
DAPI_GlicoltdT 260 HL A6-10L DAPI-b, Edu-g, mcherry-r, P21-y20x-0003 (1)_p0.tif_outside.jpeg	-2	377	6	5	233	1429	237	140	2681		53.301	55.1244	9.79706	12.796	7.42812	7.27892			14.0619	13.3189	16.585	15.2086	11.1821	10.8548	8.69079	10.3834	9.79706	12.796	15.1552	14.566	1.59151	2.14514	11.9931	11.9584	17.9984	16.747	1.32626	2.67674
DAPI_GlicoltdT 260 HL A6-11L DAPI-b, Edu-g, mcherry-r, P21-y20x-0003 (2)_p0.tif_outside.jpeg	-2	351	9	15	322	1805	273	249	2730		66.1172		13.795		7.89189				12.8571		15.1247		8.43243		11.7949		13.795		14.2027		2.5641		9.85915		16.581		4.2735
DAPI_GlicoltdT 260 HL A6-4L DAPI-b, Edu-g, mcherry-r, P21-y20x-0005_p0.tif_outside.jpeg	-2	270	2	1	147	926	131	90	2223		41.6554		9.71922		4.39476				12.1457		14.1469		10.717		6.61269		9.71922		12.9094		0.740741		11.129		15.5502		0.37037
DAPI_GlicoltdT 260 HL A6-6L DAPI-b, Edu-g, mcherry-r, P21-y20x-0004_p0.tif_outside.jpeg	-2	380	14	18	386	1589	238	284	2674		59.4241		17.8729		9.40092				14.2109		14.978		13.0876		14.4353		17.8729		15.9965		3.68421		14.8525		16.8582		4.73684
													#DIV/0!		#DIV/0!
	Area	Count_EdU	Count_EdUP21	Count_EdUtdTP21	Count_P21	Count_tdT3	Count_tdTEdU	Count_tdTP21	Count_Nuclei	Count_tdT in p21neg	%tdT in DAPI	Average Percentage	%p21 in tdT	Average Percentage	%p21 in tdTneg	Average Percentage	%tdtp21neg in p21neg	Average percentage	%EdU in DAPI	Average Percentage	%tdTEdU in tdT	Average Percentage	%EdU in tdT neg	Average percentage	%P21 in DAPI	Average Percentage	% P21+ in tdT cells	Average Percentage	% of proliferative cells in p21negative (EdU-EdUp21)/(DAPI-p21)	Average percentage	EdUP21/EdU	Average Percentage	%of p21 neg tdT neg that are EdU+ ((EdU-EdUp21)-(EdUtdT-EdUtdTp21))/((DAPI-tdT)-(p21-tdTp21))	Average Percentage	%of p21 neg tdT+ that are EdU+ (EdUtdT-EdUtdTp21)/(tdT-tdTp21)	Average Percentage	%p21+tdT+ in proliferative cells EdUtdTP21/EdU	Average Percentage	EduP21 in P21
P0 inside CTL TM E12.5 DOX E13.5
DAPI_GlicoltdT 244 A6-11L DAPI-b, Edu-g, mcherry-r, p21-y 20x-0026_p0.tif_cartilage.jpeg	-2	149	0	0	33	1410	82	20	2307		61.1183	43.6977	1.41844	1.81498	1.44928	1.32832			6.4586	7.04022	5.8156	6.23728	7.46934	7.68745	1.43043	1.51164	1.41844	1.81498	6.55233	7.14189	0	0.107759	7.57919	7.79249	5.89928	6.32939	0	0.107759
DAPI_GlicoltdT 244 A6-6L DAPI-b, Edu-g, mcherry-r, p21-y 20x-0032_p0.tif_cartilage.jpeg	-2	232	1	1	80	1180	70	45	3104		38.0155		3.81356		1.81913				7.47423		5.9322		8.41996		2.57732		3.81356		7.63889		0.431034		8.57597		6.0793		0.431034
DAPI_GlicoltdT 244 A6-8L DAPI-b, Edu-g, mcherry-r, p21-y 20x-0030_p0.tif_cartilage.jpeg	-2	196	0	0	51	972	65	18	2739		35.4874		1.85185		1.86757				7.1559		6.68724		7.4137		1.86199		1.85185		7.29167		0		7.55479		6.81342		0
DAPI_GlicoltdT 244 A6-9L DAPI-b, Edu-g, mcherry-r, p21-y 20x-0028_p0.tif_cartilage.jpeg	-2	200	0	0	5	1136	74	2	2828		40.1697		0.176056		0.177305				7.07214		6.51408		7.44681		0.176803		0.176056		7.08466		0		7.46004		6.52557		0
DAPI_GlicoltdT 243 P0 A6-6R DAPI-b,Edu-g, mcherry-r, P21-y 20x-0030_p0.tif_cartilage.jpeg	-2	222	0	0	14	1511	125	8	2914		51.8531	52.5654	0.529451	0.429012	0.427655	0.335379			7.61839	7.60648	8.27267	7.80237	6.91376	7.49051	0.480439	0.376979	0.529451	0.429012	7.65517	7.63567	0	0	6.94345	7.51689	8.3167	7.83618	0	0
DAPI_GlicoltdT 243 P0 A6-7R DAPI-b,Edu-g, mcherry-r, P21-y 20x-0029_p0.tif_cartilage.jpeg	-2	237	0	0	11	1669	133	6	2802		59.5646		0.359497		0.441306				8.45824		7.96884		9.17917		0.392577		0.359497		8.49158		0		9.21986		7.99759		0
DAPI_GlicoltdT 243 P0 A6-8R DAPI-b,Edu-g, mcherry-r, P21-y 20x-0031_p0.tif_cartilage.jpeg	-2	183	0	0	7	1256	90	5	2714		46.2786		0.398089		0.137174				6.74282		7.16561		6.3786		0.257922		0.398089		6.76025		0		6.38736		7.19424		0
DAPI_GlicoltdT 265 P0 A6-4R DAPI-b,Edu-g, mcherry-r, P21-y 20x-0013_p0.tif_cartilage.jpeg	-2	233	0	0	80	1115	87	38	3027		36.8352	51.8739	3.40807	2.86329	2.19665	4.21905			7.69739	6.99188	7.80269	6.56414	7.63598	8.75825	2.64288	2.91442	3.40807	2.86329	7.90635	7.21012	0	0	7.80749	9.27528	8.07799	6.76129	0	0
DAPI_GlicoltdT 265 P0 A6-5R DAPI-b,Edu-g, mcherry-r, P21-y 20x-0015_p0.tif_cartilage.jpeg	-2	201	0	0	100	1938	123	50	2514		77.0883		2.57998		8.68056				7.99523		6.34675		13.5417		3.97772		2.57998		8.32643		0		14.8289		6.51483		0
DAPI_GlicoltdT 265 P0 A6-6R DAPI-b,Edu-g, mcherry-r, P21-y 20x-0018_p0.tif_cartilage.jpeg	-2	112	0	0	45	884	49	23	2120		41.6981		2.60181		1.77994				5.28302		5.54299		5.09709		2.12264		2.60181		5.39759		0		5.18946		5.69106		0
DAPI_GlicoltdT 265 P0 A6-5L DAPI-b,Edu-g, mcherry-r, P21-y 20x-0017_p0.tif_cartilage.jpeg	-2	166	1	1	83	1992	105	58	2615		76.1759	47.5281	2.91165	4.44159	4.01284	3.49597			6.34799	6.73119	5.27108	5.28339	9.79133	8.73612	3.174	3.65075	2.91165	4.44159	6.51659	6.97269	0.60241	0.200803	10.2007	9.0621	5.37746	5.50176	0.60241	0.200803
DAPI_GlicoltdT 265 P0 A6-7L DAPI-b,Edu-g, mcherry-r, P21-y 20x-0020_p0.tif_cartilage.jpeg	-2	158	0	0	62	480	34	21	2198		21.838		4.375		2.3865				7.18835		7.08333		7.21769		2.82075		4.375		7.397		0		7.39416		7.40741		0
DAPI_GlicoltdT 265 P0 A6-9L DAPI-b,Edu-g, mcherry-r, P21-y 20x-0019_p0.tif_cartilage.jpeg	-2	141	0	0	105	944	33	57	2118		44.5703		6.03814		4.08859				6.65722		3.49576		9.19932		4.95751		6.03814		7.00447		0		9.59147		3.72041		0
DAPI_GlicoltdT 270 P0 A6-2L DAPI-b,Edu-g, mcherry-r, P21-y 20x-0036_p0.tif_cartilage.jpeg	-2	254	0	0	7	711	68	7	2829		25.1326	44.6337	0.984529	2.19152	0	1.05856			8.97844	7.87157	9.56399	7.67281	8.78187	8.33999	0.247437	1.5684	0.984529	2.19152	9.00071	7.97001	0	0.263505	8.78187	8.42766	9.65909	7.79032	0	0.263505
DAPI_GlicoltdT 270 P0 A6-4L DAPI-b,Edu-g, mcherry-r, P21-y 20x-0030_p0.tif_cartilage.jpeg	-2	253	2	2	80	1504	113	49	3191		47.1326		3.25798		1.83758				7.92855		7.5133		8.29876		2.50705		3.25798		8.06815		0.790514		8.45411		7.62887		0.790514
DAPI_GlicoltdT 270 P0 A6-6L DAPI-b,Edu-g, mcherry-r, P21-y 20x-0035_p0.tif_cartilage.jpeg	-2	196	0	0	57	1801	107	42	2922		61.6359		2.33204		1.33809				6.70773		5.94114		7.93934		1.95072		2.33204		6.84119		0		8.04702		6.083		0
DAPI_GlicoltdT 270 P0 A6-4R DAPI-b,Edu-g, mcherry-r, P21-y 20x-0029_p0.tif_cartilage.jpeg	-2	260	1	1	75	826	65	43	2984		27.681	33.6417	5.20581	3.23505	1.48285	1.50047			8.71314	8.9141	7.86925	8.34323	9.03614	9.19725	2.5134	2.02534	5.20581	3.23505	8.9034	9.07628	0.384615	0.247679	9.17215	9.33887	8.17369	8.54771	0.384615	0.247679
DAPI_GlicoltdT 270 P0 A6-5R DAPI-b,Edu-g, mcherry-r, P21-y 20x-0033_p0.tif_cartilage.jpeg	-2	266	0	0	33	1022	88	16	2999		34.078		1.56556		0.859889				8.86962		8.61057		9.00354		1.10037		1.56556		8.96831		0		9.08163		8.74751		0
DAPI_GlicoltdT 270 P0 A6-6R DAPI-b,Edu-g, mcherry-r, P21-y 20x-0034_p0.tif_cartilage.jpeg	-2	279	1	1	75	1193	102	35	3046		39.1661		2.93378		2.15866				9.15955		8.54987		9.55208		2.46225		2.93378		9.35712		0.358423		9.76282		8.72193		0.358423
DAPI_GlicoltdT 271 P0 A6-4L DAPI-b,Edu-g, mcherry-r, P21-y 20x-0052_p0.tif_cartilage.jpeg	-2	199	0	0	116	1461	78	83	2920		50.0342	47.6108	5.68104	6.19678	2.26182	2.74007			6.81507	6.92324	5.33881	5.40467	8.29335	8.54947	3.9726	4.36502	5.68104	6.19678	7.097	7.21554	0	0.35461	8.48527	8.76994	5.66038	5.7292	0	0.177305
DAPI_GlicoltdT 271 P0 A6-5L DAPI-b,Edu-g, mcherry-r, P21-y 20x-0054_p0.tif_cartilage.jpeg	-2	188	2	1	133	1062	60	74	2914		36.4447		6.96798		3.18575				6.45161		5.64972		6.91145		4.56417		6.96798		6.68824		1.06383		7.0831		5.97166		0.531915
DAPI_GlicoltdT 271 P0 A6-6L DAPI-b,Edu-g, mcherry-r, P21-y 20x-0055_p0.tif_cartilage.jpeg	-2	186	0	0	113	1397	73	83	2479		56.3534		5.9413		2.77264				7.50303		5.22548		10.4436		4.55829		5.9413		7.86137		0		10.7414		5.55556		0
DAPI_GlicoltdT 271 P0 A6-4R DAPI-b,Edu-g, mcherry-r, P21-y 20x-0051_p0.tif_cartilage.jpeg	-2	269	0	0	140	2058	139	102	2937		70.0715	60.0474	4.95627	6.84505	4.32309	5.11472			9.15901	8.14243	6.75413	6.30678	14.7895	11.3035	4.76677	6.07675	4.95627	6.84505	9.61745	8.62897	0	0.420445	15.4578	11.903	7.10634	6.70426	0	0.420445
DAPI_GlicoltdT 271 P0 A6-5R DAPI-b,Edu-g, mcherry-r, P21-y 20x-0053_p0.tif_cartilage.jpeg	-2	254	2	2	250	1928	118	157	3294		58.5307		8.14315		6.8082				7.71099		6.12033		9.95608		7.58956		8.14315		8.27858		0.787402		10.6834		6.54997		0.787402
DAPI_GlicoltdT 271 P0 A6-8R DAPI-b,Edu-g, mcherry-r, P21-y 20x-0056_p0.tif_cartilage.jpeg	-2	211	1	1	164	1439	87	107	2792		51.5401		7.43572		4.21286				7.55731		6.04587		9.16482		5.87393		7.43572		7.99087		0.473934		9.5679		6.45646		0.473934
P0 outside CTL TM E12.5 DOX E13.5
DAPI_GlicoltdT 244 A6-11L DAPI-b, Edu-g, mcherry-r, p21-y 20x-0026_p0.tif_outside.jpeg	-2	404	6	10	201	2464	324	166	3015		81.7247	75.9741	6.73701	7.40107	6.35209	3.12592			13.3997	11.8108	13.1494	12.1943	14.5191	11.252	6.66667	6.36641	6.73701	7.40107	14.1436	12.4954	1.48515	0.734828	16.2791	12.0158	13.6641	12.8835	2.47525	1.68732
DAPI_GlicoltdT 244 A6-6L DAPI-b, Edu-g, mcherry-r, p21-y 20x-0032_p0.tif_outside.jpeg	-2	401	5	6	245	2591	311	239	3205		80.8424		9.22424		0.977199				12.5117		12.0031		14.658		7.64431		9.22424		13.3784		1.24688		14.9671		12.9677		1.49626
DAPI_GlicoltdT 244 A6-8L DAPI-b, Edu-g, mcherry-r, p21-y 20x-0030_p0.tif_outside.jpeg	-2	360	4	10	285	2435	280	230	3519		69.1958		9.44559		5.0738				10.2302		11.499		7.38007		8.09889		9.44559		11.008		1.11111		8.35763		12.2449		2.77778
DAPI_GlicoltdT 244 A6-9L DAPI-b, Edu-g, mcherry-r, p21-y 20x-0028_p0.tif_outside.jpeg	-2	396	0	0	109	2573	312	108	3567		72.1334		4.19743		0.100604				11.1018		12.1259		8.4507		3.05579		4.19743		11.4517		0		8.45921		12.6572		0
GlicoltdT 243 P0 A6-6R DAPI-b,Edu-g, mcherry-r, P21-y 20x-0030_p0.tif_outside.jpeg	-2	350	1	2	53	2340	285	45	3556		65.8043	73.0622	1.92308	1.73497	0.657895	0.416421			9.84252	10.0892	12.1795	11.4143	5.34539	6.90182	1.49044	1.4131	1.92308	1.73497	9.96289	10.2151	0.285714	0.188609	5.46358	6.95602	12.3312	11.575	0.571429	0.283847
GlicoltdT 243 P0 A6-7R DAPI-b,Edu-g, mcherry-r, P21-y 20x-0029_p0.tif_outside.jpeg	-2	357	1	1	67	2845	308	66	3448		82.5116		2.31986		0.165837				10.3538		10.826		8.12604		1.94316		2.31986		10.5294		0.280112		8.13953		11.0471		0.280112
GlicoltdT 243 P0 A6-8R DAPI-b,Edu-g, mcherry-r, P21-y 20x-0031_p0.tif_outside.jpeg	-2	325	0	0	26	2287	257	22	3227		70.8708		0.961959		0.425532				10.0713		11.2374		7.23404		0.805702		0.961959		10.1531		0		7.26496		11.3466		0
DAPI_GlicoltdT 265 P0 A6-4R DAPI-b,Edu-g, mcherry-r, P21-y 20x-0013_p0.tif_outside.jpeg	-2	457	2	2	76	1640	230	71	3573		45.8998	58.7255	4.32927	2.45917	0.258665	0.698363			12.7904	11.0489	14.0244	11.6839	11.7434	13.5157	2.12706	1.42274	4.32927	2.45917	13.0112	11.196	0.437637	0.145879	11.7739	13.6531	14.5315	11.9608	0.437637	0.145879
DAPI_GlicoltdT 265 P0 A6-5R DAPI-b,Edu-g, mcherry-r, P21-y 20x-0015_p0.tif_outside.jpeg	-2	384	0	0	33	2627	282	26	3072		85.5143		0.989722		1.57303				12.5		10.7347		22.9213		1.07422		0.989722		12.6357		0		23.2877		10.842		0
DAPI_GlicoltdT 265 P0 A6-6R DAPI-b,Edu-g, mcherry-r, P21-y 20x-0018_p0.tif_outside.jpeg	-2	162	0	0	22	923	95	19	2062		44.7624		2.0585		0.263389				7.85645		10.2925		5.88235		1.06693		2.0585		7.94118		0		5.89789		10.5088		0
DAPI_GlicoltdT 265 P0 A6-5L DAPI-b,Edu-g, mcherry-r, P21-y 20x-0017_p0.tif_outside.jpeg	-2	378	0	0	33	2382	263	28	2992		79.6123	56.5025	1.17548	1.91185	0.819672	0.354261			12.6337	11.3838	11.0411	12.3653	18.8525	12.6083	1.10294	1.14449	1.17548	1.91185	12.7746	11.5036	0	0.0757576	19.0083	12.6815	11.1725	12.5471	0	0.151515
DAPI_GlicoltdT 265 P0 A6-7L DAPI-b,Edu-g, mcherry-r, P21-y 20x-0020_p0.tif_outside.jpeg	-2	440	1	2	28	1273	204	22	3741		34.0283		1.7282		0.243112				11.7616		16.0251		9.5624		0.748463		1.7282		11.8233		0.227273		9.62632		16.1471		0.454545
DAPI_GlicoltdT 265 P0 A6-9L DAPI-b,Edu-g, mcherry-r, P21-y 20x-0019_p0.tif_outside.jpeg	-2	296	0	0	48	1695	170	48	3034		55.8668		2.83186		0				9.7561		10.0295		9.41001		1.58207		2.83186		9.91293		0		9.41001		10.3218		0
DAPI_GlicoltdT 270 P0 A6-2L DAPI-b,Edu-g, mcherry-r, P21-y 20x-0036_p0.tif_outside.jpeg	-2	406	0	0	21	895	146	13	2784		32.148	55.0019	1.45251	1.67002	0.423505	0.476763			14.5833	14.4983	16.3128	14.8753	13.7639	16.0344	0.75431	1.12614	1.45251	1.67002	14.6942	14.6526	0	0.0724638	13.8224	16.0849	16.5533	15.1335	0	0
DAPI_GlicoltdT 270 P0 A6-4L DAPI-b,Edu-g, mcherry-r, P21-y 20x-0030_p0.tif_outside.jpeg	-2	460	1	0	50	1852	300	42	3240		57.1605		2.26782		0.576369				14.1975		16.1987		11.5274		1.54321		2.26782		14.3887		0.217391		11.5217		16.5746		0
DAPI_GlicoltdT 270 P0 A6-6L DAPI-b,Edu-g, mcherry-r, P21-y 20x-0035_p0.tif_outside.jpeg	-2	422	0	0	31	2171	263	28	2868		75.6974		1.28973		0.430416				14.7141		12.1142		22.8121		1.08089		1.28973		14.8749		0		22.9107		12.2725		0
DAPI_GlicoltdT 270 P0 A6-4R DAPI-b,Edu-g, mcherry-r, P21-y 20x-0029_p0.tif_outside.jpeg	-2	433	0	0	45	1544	212	29	3353		46.0483	49.5082	1.87824	2.26527	0.884467	0.554277			12.9138	13.2331	13.7306	13.3131	12.2167	13.2146	1.34208	1.42638	1.87824	2.26527	13.0895	13.4123	0	0.0801282	12.3257	13.2866	13.9934	13.5956	0	0.0801282
DAPI_GlicoltdT 270 P0 A6-5R DAPI-b,Edu-g, mcherry-r, P21-y 20x-0033_p0.tif_outside.jpeg	-2	439	0	0	21	1580	218	17	3178		49.7168		1.07595		0.250313				13.8137		13.7975		13.8298		0.660793		1.07595		13.9056		0		13.8645		13.9475		0
DAPI_GlicoltdT 270 P0 A6-6R DAPI-b,Edu-g, mcherry-r, P21-y 20x-0034_p0.tif_outside.jpeg	-2	416	1	1	73	1692	210	65	3207		52.7596		3.84161		0.528053				12.9716		12.4113		13.5974		2.27627		3.84161		13.2419		0.240385		13.6695		12.8457		0.240385
DAPI_GlicoltdT 271 P0 A6-4L DAPI-b,Edu-g, mcherry-r, P21-y 20x-0052_p0.tif_outside.jpeg	-2	404	4	3	175	2434	296	206	3289		74.0043	72.2148	8.46343	8.55338	-3.62573	-1.47322			12.2834	12.8493	12.1611	12.5443	12.6316	14.8696	5.32077	5.77649	8.46343	8.55338	12.8452	13.551	0.990099	0.62848	12.0767	14.9115	13.1508	13.5223	0.742574	1.07209
DAPI_GlicoltdT 271 P0 A6-5L DAPI-b,Edu-g, mcherry-r, P21-y 20x-0054_p0.tif_outside.jpeg	-2	387	1	3	206	1888	252	193	3084		61.2192		10.2225		1.08696				12.5486		13.3475		11.2876		6.67964		10.2225		13.4121		0.258398		11.5807		14.6903		0.775194
DAPI_GlicoltdT 271 P0 A6-6L DAPI-b,Edu-g, mcherry-r, P21-y 20x-0055_p0.tif_outside.jpeg	-2	471	3	8	183	2796	339	195	3434		81.4211		6.97425		-1.88088				13.7158		12.1245		20.6897		5.32906		6.97425		14.3956		0.636943		21.0769		12.7259		1.69851
DAPI_GlicoltdT 271 P0 A6-4R DAPI-b,Edu-g, mcherry-r, P21-y 20x-0051_p0.tif_outside.jpeg	-2	379	5	4	171	2903	297	196	3049		95.2115	84.6013	6.75164	7.56552	-17.1233	-9.52544			12.4303	12.5867	10.2308	11.1112	56.1644	23.8942	5.6084	5.63557	6.75164	7.56552	12.9951	13.1785	1.31926	1.2217	47.3684	23.5493	10.8238	11.6948	1.05541	2.00228
DAPI_GlicoltdT 271 P0 A6-5R DAPI-b,Edu-g, mcherry-r, P21-y 20x-0053_p0.tif_outside.jpeg	-2	385	6	13	191	2641	291	217	2904		90.9435		8.21658		-9.88593				13.2576		11.0186		35.7414		6.57713		8.21658		13.9698		1.55844		34.9481		11.4686		3.37662
DAPI_GlicoltdT 271 P0 A6-8R DAPI-b,Edu-g, mcherry-r, P21-y 20x-0056_p0.tif_outside.jpeg	-2	381	3	6	149	2135	258	165	3156		67.6489		7.72834		-1.56709				12.0722		12.0843		12.047		4.72117		7.72834		12.5707		0.787402		12.1504		12.7919		1.5748

## Sheet: Fig 3 b-2
FileName_Orig	Count_Nuclei	Count_tdT	Count_tdTDAPI	% TdT in nuceli	Average Percentage	% tdTDAPI in nuceli	Average Percentage																					FileName_Orig	Count_Nuclei	Count_tdT	Count_tdTDAPI	% TdT in nuceli	Average Percentage	% tdTDAPI in nuceli	Average Percentage
E12.5 Cartilage
P30. E12.5 Cartilage																												P30. E12.5 Cartilage
Edit GlitdT 276 A6-1L HL DAPI-b, mcherry-r bunnings 10x-Stitching-01-Image Export-25.tif	749	670	514	89.4526	79.4543	68.6248	64.9343																					Edit GlitdT 276 A6-1L HL DAPI-b, mcherry-r bunnings 10x-Stitching-01-Image Export-25.tif	749	670	514	89.4526	79.4543	68.6248	64.9343
Edit GlitdT 276 A6-2L HL DAPI-b, mcherry-r bunnings 10x-Stitching-02-Image Export-24.tif	1173	977	814	83.2907		69.3947																						Edit GlitdT 276 A6-2L HL DAPI-b, mcherry-r bunnings 10x-Stitching-02-Image Export-24.tif	1173	977	814	83.2907		69.3947
Edit GlitdT 276 A6-3L HL DAPI-b, mcherry-r bunnings 10x-Stitching-03-Image Export-1.tif	1263	940	611	74.426		48.3769																						Edit GlitdT 276 A6-3L HL DAPI-b, mcherry-r bunnings 10x-Stitching-03-Image Export-1.tif	1263	940	611	74.426		48.3769
Edit GlitdT 276 A6-3R HL DAPI-b, mcherry-r bunnings 10x-Stitching-05-Image Export-21.tif	1580	1487	1027	94.1139		65																						Edit GlitdT 276 A6-3R HL DAPI-b, mcherry-r bunnings 10x-Stitching-05-Image Export-21.tif	1580	1487	1027	94.1139		65
Edit GlitdT 276 A6-5L HL DAPI-b, mcherry-r bunnings 10x-Stitching-08-Image Export-18.tif	1420	934	793	65.7746		55.8451																						Edit GlitdT 276 A6-5L HL DAPI-b, mcherry-r bunnings 10x-Stitching-08-Image Export-18.tif	1420	934	793	65.7746		55.8451
Edit GlitdT 276 A6-6L HL DAPI-b, mcherry-r bunnings 10x-Stitching-09-Image Export-17.tif	1041	670	587	64.3612		56.3881																						Edit GlitdT 276 A6-6L HL DAPI-b, mcherry-r bunnings 10x-Stitching-09-Image Export-17.tif	1041	670	587	64.3612		56.3881
Edit GlitdT 276 A6-6R HL DAPI-b, mcherry-r bunnings 10x-Stitching-10-Image Export-16.tif	2199	1435	1409	65.2569		64.0746																						Edit GlitdT 276 A6-6R HL DAPI-b, mcherry-r bunnings 10x-Stitching-10-Image Export-16.tif	2199	1435	1409	65.2569		64.0746
Edit GlitdT 276 A6-8L HL DAPI-b, mcherry-r bunnings 10x-Stitching-13-Image Export-13.tif	1223	1110	990	90.7604		80.9485																						Edit GlitdT 276 A6-8L HL DAPI-b, mcherry-r bunnings 10x-Stitching-13-Image Export-13.tif	1223	1110	990	90.7604		80.9485
Edit GlitdT 276 A6-8R HL DAPI-b, mcherry-r bunnings 10x-Stitching-14-Image Export-12.tif	1555	1363	1178	87.6527		75.7556																						Edit GlitdT 276 A6-8R HL DAPI-b, mcherry-r bunnings 10x-Stitching-14-Image Export-12.tif	1555	1363	1178	87.6527		75.7556
Edit GlitdT 277 A6-4L HL DAPI-b, mcherry-r bunnings 10x-Stitching-18-Image Export-08.tif	2196	1458	1304	66.3934	70.0979	59.3807	62.4867																					Edit GlitdT 277 A6-4L HL DAPI-b, mcherry-r bunnings 10x-Stitching-18-Image Export-08.tif	2196	1458	1304	66.3934	70.0979	59.3807	62.4867
Edit GlitdT 277 A6-5R HL DAPI-b, mcherry-r bunnings 10x-Stitching-21-Image Export-05.tif	1603	1051	958	65.5646		59.7629																						Edit GlitdT 277 A6-5R HL DAPI-b, mcherry-r bunnings 10x-Stitching-21-Image Export-05.tif	1603	1051	958	65.5646		59.7629
Edit GlitdT 277 A6-7R HL DAPI-b, mcherry-r bunnings 10x-Stitching-23-Image Export-03.tif	1206	978	829	81.0945		68.7396																						Edit GlitdT 277 A6-7R HL DAPI-b, mcherry-r bunnings 10x-Stitching-23-Image Export-03.tif	1206	978	829	81.0945		68.7396
Edit GlitdT 277 A6-8R HL DAPI-b, mcherry-r bunnings 10x-Stitching-24-Image Export-02.tif	1289	868	800	67.339		62.0636																						Edit GlitdT 277 A6-8R HL DAPI-b, mcherry-r bunnings 10x-Stitching-24-Image Export-02.tif	1289	868	800	67.339		62.0636
Gli1-DTA 282 HL A6-2R DAPI-b, mCherry-r, PDGFra-g binning 10x-Stitching-19-Image Export-21_c1-3.tif_cartilage.tif	1828	1017	954	55.6346	57.6794	52.1882	52.935																					Gli1-DTA 282 HL A6-2R DAPI-b, mCherry-r, PDGFra-g binning 10x-Stitching-19-Image Export-21_c1-3.tif_cartilage.tif	1828	1017	954	55.6346	57.6794	52.1882	52.935
Gli1-DTA 282 HL A6-3R DAPI-b, mCherry-r, PDGFra-g binning 10x-Stitching-21-Image Export-19_c1-3.tif_cartilage.tif	2418	1707	1535	70.5955		63.4822																						Gli1-DTA 282 HL A6-3R DAPI-b, mCherry-r, PDGFra-g binning 10x-Stitching-21-Image Export-19_c1-3.tif_cartilage.tif	2418	1707	1535	70.5955		63.4822
Gli1-DTA 282 HL A6-4L DAPI-b, mCherry-r, PDGFra-g binning 10x-Stitching-22-Image Export-18_c1-3.tif_cartilage.tif	1258	553	519	43.9587		41.256																						Gli1-DTA 282 HL A6-4L DAPI-b, mCherry-r, PDGFra-g binning 10x-Stitching-22-Image Export-18_c1-3.tif_cartilage.tif	1258	553	519	43.9587		41.256
Gli1-DTA 282 HL A6-4R DAPI-b, mCherry-r, PDGFra-g binning 10x-Stitching-23-Image Export-17_c1-3.tif_cartilage.tif	2204	1079	1022	48.9564		46.3702																						Gli1-DTA 282 HL A6-4R DAPI-b, mCherry-r, PDGFra-g binning 10x-Stitching-23-Image Export-17_c1-3.tif_cartilage.tif	2204	1079	1022	48.9564		46.3702
Gli1-DTA 282 HL A6-5L DAPI-b, mCherry-r, PDGFra-g binning 10x-Stitching-24-Image Export-16_c1-3.tif_cartilage.tif	1729	1067	1010	61.712		58.4153																						Gli1-DTA 282 HL A6-5L DAPI-b, mCherry-r, PDGFra-g binning 10x-Stitching-24-Image Export-16_c1-3.tif_cartilage.tif	1729	1067	1010	61.712		58.4153
Gli1-DTA 282 HL A6-5R DAPI-b, mCherry-r, PDGFra-g binning 10x-Stitching-25-Image Export-15_c1-3.tif_cartilage.tif	2263	1465	1277	64.7371		56.4295																						Gli1-DTA 282 HL A6-5R DAPI-b, mCherry-r, PDGFra-g binning 10x-Stitching-25-Image Export-15_c1-3.tif_cartilage.tif	2263	1465	1277	64.7371		56.4295
Gli1-DTA 282 HL A6-6R DAPI-b, mCherry-r, PDGFra-g binning 10x-Stitching-26-Image Export-14_c1-3.tif_cartilage.tif	1893	1101	992	58.1616		52.4036																						Gli1-DTA 282 HL A6-6R DAPI-b, mCherry-r, PDGFra-g binning 10x-Stitching-26-Image Export-14_c1-3.tif_cartilage.tif	1893	1101	992	58.1616		52.4036
Gli1-DTA 283 HL A6-1L DAPI-b, mCherry-r, PDGFra-g binning 10x-Stitching-27-Image Export-13_c1-3.tif_cartilage.tif	1448	1069	926	73.826	69.1348	63.9503	60.026																					Gli1-DTA 283 HL A6-1L DAPI-b, mCherry-r, PDGFra-g binning 10x-Stitching-27-Image Export-13_c1-3.tif_cartilage.tif	1448	1069	926	73.826	69.1348	63.9503	60.026
Gli1-DTA 283 HL A6-1R DAPI-b, mCherry-r, PDGFra-g binning 10x-Stitching-28-Image Export-12_c1-3.tif_cartilage.tif	1505	850	683	56.4784		45.3821																						Gli1-DTA 283 HL A6-1R DAPI-b, mCherry-r, PDGFra-g binning 10x-Stitching-28-Image Export-12_c1-3.tif_cartilage.tif	1505	850	683	56.4784		45.3821
Gli1-DTA 283 HL A6-2L DAPI-b, mCherry-r, PDGFra-g binning 10x-Stitching-29-Image Export-11_c1-3.tif_cartilage.tif	2007	1231	1157	61.3353		57.6482																						Gli1-DTA 283 HL A6-2L DAPI-b, mCherry-r, PDGFra-g binning 10x-Stitching-29-Image Export-11_c1-3.tif_cartilage.tif	2007	1231	1157	61.3353		57.6482
Gli1-DTA 283 HL A6-2R DAPI-b, mCherry-r, PDGFra-g binning 10x-Stitching-30-Image Export-10_c1-3.tif_cartilage.tif	1831	1043	949	56.9634		51.8296																						Gli1-DTA 283 HL A6-2R DAPI-b, mCherry-r, PDGFra-g binning 10x-Stitching-30-Image Export-10_c1-3.tif_cartilage.tif	1831	1043	949	56.9634		51.8296
Gli1-DTA 283 HL A6-3L DAPI-b, mCherry-r, PDGFra-g binning 10x-Stitching-31-Image Export-09_c1-3.tif_cartilage.tif	1847	1438	1232	77.856		66.7028																						Gli1-DTA 283 HL A6-3L DAPI-b, mCherry-r, PDGFra-g binning 10x-Stitching-31-Image Export-09_c1-3.tif_cartilage.tif	1847	1438	1232	77.856		66.7028
Gli1-DTA 283 HL A6-4L DAPI-b, mCherry-r, PDGFra-g binning 10x-Stitching-33-Image Export-07_c1-3.tif_cartilage.tif	2093	1115	1033	53.2728		49.355																						Gli1-DTA 283 HL A6-4L DAPI-b, mCherry-r, PDGFra-g binning 10x-Stitching-33-Image Export-07_c1-3.tif_cartilage.tif	2093	1115	1033	53.2728		49.355
Gli1-DTA 283 HL A6-4R DAPI-b, mCherry-r, PDGFra-g binning 10x-Stitching-34-Image Export-06_c1-3.tif_cartilage.tif	1453	897	818	61.7343		56.2973																						Gli1-DTA 283 HL A6-4R DAPI-b, mCherry-r, PDGFra-g binning 10x-Stitching-34-Image Export-06_c1-3.tif_cartilage.tif	1453	897	818	61.7343		56.2973
Gli1-DTA 283 HL A6-5L DAPI-b, mCherry-r, PDGFra-g binning 10x-Stitching-35-Image Export-05_c1-3.tif_cartilage.tif	2482	1759	1657	70.8703		66.7607																						Gli1-DTA 283 HL A6-5L DAPI-b, mCherry-r, PDGFra-g binning 10x-Stitching-35-Image Export-05_c1-3.tif_cartilage.tif	2482	1759	1657	70.8703		66.7607
Gli1-DTA 283 HL A6-6R DAPI-b, mCherry-r, PDGFra-g binning 10x-Stitching-37-Image Export-03_c1-3.tif_cartilage.tif	1347	1377	1033	102.227		76.6889																						Gli1-DTA 283 HL A6-6R DAPI-b, mCherry-r, PDGFra-g binning 10x-Stitching-37-Image Export-03_c1-3.tif_cartilage.tif	1347	1377	1033	102.227		76.6889
Gli1-DTA 283 HL A6-7L DAPI-b, mCherry-r, PDGFra-g binning 10x-Stitching-38-Image Export-02_c1-3.tif_cartilage.tif	1674	1333	1076	79.6296		64.2772																						Gli1-DTA 283 HL A6-7L DAPI-b, mCherry-r, PDGFra-g binning 10x-Stitching-38-Image Export-02_c1-3.tif_cartilage.tif	1674	1333	1076	79.6296		64.2772
Gli1-DTA 283 HL A6-8L DAPI-b, mCherry-r, PDGFra-g binning 10x-Stitching-39-Image Export-01_c1-1.tif_cartilage.tif	1593	1056	978	66.29		61.3936																						Gli1-DTA 283 HL A6-8L DAPI-b, mCherry-r, PDGFra-g binning 10x-Stitching-39-Image Export-01_c1-1.tif_cartilage.tif	1593	1056	978	66.29		61.3936
P60. E12.5 Cartilage																												P60. E12.5 Cartilage
Gli1-DTA 278 HL A6-1L DAPI-b, mCherry-r, PDGFra-g binning 10x-Stitching-01-Image Export-01.tif_cartilage.tif	1095	731	678	66.758	62.7568	61.9178	60.2745																					Gli1-DTA 278 HL A6-1L DAPI-b, mCherry-r, PDGFra-g binning 10x-Stitching-01-Image Export-01.tif_cartilage.tif	1095	731	678	66.758	62.7568	61.9178	60.2745
Gli1-DTA 278 HL A6-3R DAPI-b, mCherry-r, PDGFra-g binning 10x-Stitching-02-Image Export-02.tif_cartilage.tif	1138	724	730	63.6204		64.1476																						Gli1-DTA 278 HL A6-3R DAPI-b, mCherry-r, PDGFra-g binning 10x-Stitching-02-Image Export-02.tif_cartilage.tif	1138	724	730	63.6204		64.1476
Gli1-DTA 278 HL A6-4L DAPI-b, mCherry-r, PDGFra-g binning 10x-Stitching-03-Image Export-03.tif_cartilage.tif	1009	678	641	67.1952		63.5282																						Gli1-DTA 278 HL A6-4L DAPI-b, mCherry-r, PDGFra-g binning 10x-Stitching-03-Image Export-03.tif_cartilage.tif	1009	678	641	67.1952		63.5282
Gli1-DTA 278 HL A6-4R DAPI-b, mCherry-r, PDGFra-g binning 10x-Stitching-04-Image Export-04.tif_cartilage.tif	1135	727	709	64.0529		62.467																						Gli1-DTA 278 HL A6-4R DAPI-b, mCherry-r, PDGFra-g binning 10x-Stitching-04-Image Export-04.tif_cartilage.tif	1135	727	709	64.0529		62.467
Gli1-DTA 278 HL A6-6L DAPI-b, mCherry-r, PDGFra-g binning 10x-Stitching-05-Image Export-05.tif_cartilage.tif	1379	782	756	56.7078		54.8223																						Gli1-DTA 278 HL A6-6L DAPI-b, mCherry-r, PDGFra-g binning 10x-Stitching-05-Image Export-05.tif_cartilage.tif	1379	782	756	56.7078		54.8223
Gli1-DTA 278 HL A6-6R DAPI-b, mCherry-r, PDGFra-g binning 10x-Stitching-06-Image Export-06.tif_cartilage.tif	1249	727	684	58.2066		54.7638																						Gli1-DTA 278 HL A6-6R DAPI-b, mCherry-r, PDGFra-g binning 10x-Stitching-06-Image Export-06.tif_cartilage.tif	1249	727	684	58.2066		54.7638
Gli1-DTA 279 HL B6-1L DAPI-b, mCherry-r, PDGFra-g binning 10x-Stitching-08-Image Export-08.tif_cartilage.tif	1171	744	665	63.5354	71.0707	56.7891	63.3129																					Gli1-DTA 279 HL B6-1L DAPI-b, mCherry-r, PDGFra-g binning 10x-Stitching-08-Image Export-08.tif_cartilage.tif	1171	744	665	63.5354	71.0707	56.7891	63.3129
Gli1-DTA 279 HL B6-2L DAPI-b, mCherry-r, PDGFra-g binning 10x-Stitching-09-Image Export-09.tif_cartilage.tif	1267	747	676	58.9582		53.3544																						Gli1-DTA 279 HL B6-2L DAPI-b, mCherry-r, PDGFra-g binning 10x-Stitching-09-Image Export-09.tif_cartilage.tif	1267	747	676	58.9582		53.3544
Gli1-DTA 279 HL B6-3L DAPI-b, mCherry-r, PDGFra-g binning 10x-Stitching-10-Image Export-10.tif_cartilage.tif	1042	792	607	76.0077		58.2534																						Gli1-DTA 279 HL B6-3L DAPI-b, mCherry-r, PDGFra-g binning 10x-Stitching-10-Image Export-10.tif_cartilage.tif	1042	792	607	76.0077		58.2534
Gli1-DTA 279 HL B6-3R DAPI-b, mCherry-r, PDGFra-g binning 10x-Stitching-11-Image Export-11.tif_cartilage.tif	1181	876	870	74.1744		73.6664																						Gli1-DTA 279 HL B6-3R DAPI-b, mCherry-r, PDGFra-g binning 10x-Stitching-11-Image Export-11.tif_cartilage.tif	1181	876	870	74.1744		73.6664
Gli1-DTA 279 HL B6-4L DAPI-b, mCherry-r, PDGFra-g binning 10x-Stitching-12-Image Export-12.tif_cartilage.tif	1214	825	685	67.9572		56.425																						Gli1-DTA 279 HL B6-4L DAPI-b, mCherry-r, PDGFra-g binning 10x-Stitching-12-Image Export-12.tif_cartilage.tif	1214	825	685	67.9572		56.425
Gli1-DTA 279 HL B6-5R DAPI-b, mCherry-r, PDGFra-g binning 10x-Stitching-13-Image Export-13.tif_cartilage.tif	1072	840	765	78.3582		71.3619																						Gli1-DTA 279 HL B6-5R DAPI-b, mCherry-r, PDGFra-g binning 10x-Stitching-13-Image Export-13.tif_cartilage.tif	1072	840	765	78.3582		71.3619
Gli1-DTA 279 HL B6-7R DAPI-b, mCherry-r, PDGFra-g binning 10x-Stitching-14-Image Export-14.tif_cartilage.tif	949	745	696	78.5037		73.3404																						Gli1-DTA 279 HL B6-7R DAPI-b, mCherry-r, PDGFra-g binning 10x-Stitching-14-Image Export-14.tif_cartilage.tif	949	745	696	78.5037		73.3404
Gli1-DTA 280 HL B6-1R DAPI-b, mCherry-r, PDGFra-g binning 10x-Stitching-15-Image Export-15.tif_cartilage.tif	1001	563	557	56.2438	67.7434	55.6444	64.0585																					Gli1-DTA 280 HL B6-1R DAPI-b, mCherry-r, PDGFra-g binning 10x-Stitching-15-Image Export-15.tif_cartilage.tif	1001	563	557	56.2438	67.7434	55.6444	64.0585
Gli1-DTA 280 HL B6-3R DAPI-b, mCherry-r, PDGFra-g binning 10x-Stitching-16-Image Export-16.tif_cartilage.tif	1133	902	845	79.6117		74.5808																						Gli1-DTA 280 HL B6-3R DAPI-b, mCherry-r, PDGFra-g binning 10x-Stitching-16-Image Export-16.tif_cartilage.tif	1133	902	845	79.6117		74.5808
Gli1-DTA 280 HL B6-4R DAPI-b, mCherry-r, PDGFra-g binning 10x-Stitching-17-Image Export-17.tif_cartilage.tif	1292	820	824	63.4675		63.7771																						Gli1-DTA 280 HL B6-4R DAPI-b, mCherry-r, PDGFra-g binning 10x-Stitching-17-Image Export-17.tif_cartilage.tif	1292	820	824	63.4675		63.7771
Gli1-DTA 280 HL B6-5L DAPI-b, mCherry-r, PDGFra-g binning 10x-Stitching-18-Image Export-18.tif_cartilage.tif	1136	819	743	72.0951		65.4049																						Gli1-DTA 280 HL B6-5L DAPI-b, mCherry-r, PDGFra-g binning 10x-Stitching-18-Image Export-18.tif_cartilage.tif	1136	819	743	72.0951		65.4049
Gli1-DTA 280 HL B6-6L DAPI-b, mCherry-r, PDGFra-g binning 10x-Stitching-19-Image Export-19.tif_cartilage.tif	1107	745	674	67.299		60.8853																						Gli1-DTA 280 HL B6-6L DAPI-b, mCherry-r, PDGFra-g binning 10x-Stitching-19-Image Export-19.tif_cartilage.tif	1107	745	674	67.299		60.8853
P30 E13.5																												P30 E13.5
new Gli1coltdT 362 HL A10-2L DAPI-b, mCherry-r, PDGFra-g binning 10x-Stitching-01-Image Export-10.tif_cartilage.tif	1090	758	579	69.5413	81.6804	53.1193	65.8211																					new Gli1coltdT 362 HL A10-2L DAPI-b, mCherry-r, PDGFra-g binning 10x-Stitching-01-Image Export-10.tif_cartilage.tif	1090	758	579	69.5413	81.6804	53.1193	65.8211
new Gli1coltdT 362 HL A10-5L DAPI-b, mCherry-r, PDGFra-g binning 10x-Stitching-02-Image Export-09.tif_cartilage.tif	793	697	583	87.8941		73.5183																						new Gli1coltdT 362 HL A10-5L DAPI-b, mCherry-r, PDGFra-g binning 10x-Stitching-02-Image Export-09.tif_cartilage.tif	793	697	583	87.8941		73.5183
new Gli1coltdT 362 HL A10-5R DAPI-b, mCherry-r, PDGFra-g binning 10x-Stitching-03-Image Export-08.tif_cartilage.tif	965	879	677	91.0881		70.1554																						new Gli1coltdT 362 HL A10-5R DAPI-b, mCherry-r, PDGFra-g binning 10x-Stitching-03-Image Export-08.tif_cartilage.tif	965	879	677	91.0881		70.1554
Gli1coltdT 362 HL A10-6R DAPI-b, mCherry-r, PDGFra-g binning 10x-Stitching-04-Image Export-07.tif_cartilage.tif	1506	1071	993	71.1155		65.9363																						Gli1coltdT 362 HL A10-6R DAPI-b, mCherry-r, PDGFra-g binning 10x-Stitching-04-Image Export-07.tif_cartilage.tif	1506	1071	993	71.1155		65.9363
Gli1coltdT 362 HL A10-7R DAPI-b, mCherry-r, PDGFra-g binning 10x-Stitching-05-Image Export-06.tif_cartilage.tif	1148	1019	762	88.7631		66.3763																						Gli1coltdT 362 HL A10-7R DAPI-b, mCherry-r, PDGFra-g binning 10x-Stitching-05-Image Export-06.tif_cartilage.tif	1148	1019	762	88.7631		66.3763
Gli1coltdT 363 HL A10-2R DAPI-b, mCherry-r, PDGFra-g binning 10x-Stitching-07-Image Export-04.tif_cartilage.tif	1243	980	711	78.8415	79.8124	57.2003	61.7274																					Gli1coltdT 363 HL A10-2R DAPI-b, mCherry-r, PDGFra-g binning 10x-Stitching-07-Image Export-04.tif_cartilage.tif	1243	980	711	78.8415	79.8124	57.2003	61.7274
new Gli1coltdT 363 HL A10-2L DAPI-b, mCherry-r, PDGFra-g binning 10x-Stitching-06-Image Export-05.tif_cartilage.tif	972	648	528	66.6667		54.321																						new Gli1coltdT 363 HL A10-2L DAPI-b, mCherry-r, PDGFra-g binning 10x-Stitching-06-Image Export-05.tif_cartilage.tif	972	648	528	66.6667		54.321
Gli1coltdT 363 HL A10-4L DAPI-b, mCherry-r, PDGFra-g binning 10x-Stitching-08-Image Export-03.tif_cartilage.tif	1523	1179	886	77.413		58.1747																						Gli1coltdT 363 HL A10-4L DAPI-b, mCherry-r, PDGFra-g binning 10x-Stitching-08-Image Export-03.tif_cartilage.tif	1523	1179	886	77.413		58.1747
new Gli1coltdT 363 HL A10-6L DAPI-b, mCherry-r, PDGFra-g binning 10x-Stitching-09-Image Export-02.tif_cartilage.tif	926	892	715	96.3283		77.2138																						new Gli1coltdT 363 HL A10-6L DAPI-b, mCherry-r, PDGFra-g binning 10x-Stitching-09-Image Export-02.tif_cartilage.tif	926	892	715	96.3283		77.2138
P60 E13.5																												P60 E13.5
Gli1coltdT 364 HL A10-2R DAPI-b, mCherry-r, PDGFra-g binning 10x-Stitching-04-Image Export-06.tif_cartilage.tif	1148	702	665	61.1498	72.5587	57.9268	67.0108																					Gli1coltdT 364 HL A10-2R DAPI-b, mCherry-r, PDGFra-g binning 10x-Stitching-04-Image Export-06.tif_cartilage.tif	1148	702	665	61.1498	72.5587	57.9268	67.0108
NEW Gli1coltdT 364 HL A10-5R DAPI-b, mCherry-r, PDGFra-g binning 10x-Stitching-05-Image Export-05.tif_cartilage.tif	754	646	549	85.6764		72.8117																						NEW Gli1coltdT 364 HL A10-5R DAPI-b, mCherry-r, PDGFra-g binning 10x-Stitching-05-Image Export-05.tif_cartilage.tif	754	646	549	85.6764		72.8117
Gli1coltdT 364 HL A10-6L DAPI-b, mCherry-r, PDGFra-g binning 10x-Stitching-06-Image Export-04.tif_cartilage.tif	1159	754	718	65.0561		61.95																						Gli1coltdT 364 HL A10-6L DAPI-b, mCherry-r, PDGFra-g binning 10x-Stitching-06-Image Export-04.tif_cartilage.tif	1159	754	718	65.0561		61.95
NEW Gli1coltdT 364 HL A10-6R DAPI-b, mCherry-r, PDGFra-g binning 10x-Stitching-07-Image Export-03.tif_cartilage.tif	1347	968	1005	71.8634		74.6102																						NEW Gli1coltdT 364 HL A10-6R DAPI-b, mCherry-r, PDGFra-g binning 10x-Stitching-07-Image Export-03.tif_cartilage.tif	1347	968	1005	71.8634		74.6102
NEW Gli1coltdT 364 HL A10-7L DAPI-b, mCherry-r, PDGFra-g binning 10x-Stitching-08-Image Export-02.tif_cartilage.tif	735	581	498	79.0476		67.7551																						NEW Gli1coltdT 364 HL A10-7L DAPI-b, mCherry-r, PDGFra-g binning 10x-Stitching-08-Image Export-02.tif_cartilage.tif	735	581	498	79.0476		67.7551
Gli1coltdT 365 HL A10-2R DAPI-b, mCherry-r, PDGFra-g binning 10x-Stitching-01-Image Export-09.tif_cartilage.tif	1220	889	853	72.8689	74.9661	69.918	66.9839																					Gli1coltdT 365 HL A10-2R DAPI-b, mCherry-r, PDGFra-g binning 10x-Stitching-01-Image Export-09.tif_cartilage.tif	1220	889	853	72.8689	74.9661	69.918	66.9839
Gli1coltdT 365 HL A10-5R DAPI-b, mCherry-r, PDGFra-g binning 10x-Stitching-03-Image Export-07.tif_cartilage.tif	985	782	603	79.3909		61.2183																						Gli1coltdT 365 HL A10-5R DAPI-b, mCherry-r, PDGFra-g binning 10x-Stitching-03-Image Export-07.tif_cartilage.tif	985	782	603	79.3909		61.2183
NEW Gli1coltdT 365 HL A10-5L DAPI-b, mCherry-r, PDGFra-g binning 10x-Stitching-02-Image Export-08.tif_cartilage.tif	921	669	643	72.6384		69.8154																						NEW Gli1coltdT 365 HL A10-5L DAPI-b, mCherry-r, PDGFra-g binning 10x-Stitching-02-Image Export-08.tif_cartilage.tif	921	669	643	72.6384		69.8154

## Sheet: Fig 3 c-1
TM 12.5
GliRGBow sample		mcherry																																													GFP
P1		No. columns	No. cell/ column																																												No. columns	No. cell/ column
GliRGBow 30 HL A6-8R	RZ	20	3	3	2	1	1	6	2	1	2	2	2	2	1	4	1	1	2	2	1	1																									3	3	1
GliRGBow 30 HL A6-9R	RZ	20	2	2	2	2	2	2	1	1	1	3	4	2	1	1	2	2	2	2	3	5																									3	4	1
GliRGBow 30 HL A6-11R	RZ	27	1	2	3	2	6	2	2	4	4	3	3	3	4	4	2	3	2	2	3	4	3	4	3	4	3	2	1																		7	2	2
GliRGBow 30 HL A6-12R	RZ	20	3	1	1	2	3	3	2	2	2	2	2	2	3	3	3	4	3	2	2	5																									6	3	3
GliRGBow 30 HL A6-14R	RZ	28	3	3	2	7	1	1	1	2	1	2	2	2	6	3	2	2	1	4	6	4	5	3	2	1	5	3	5	6																	3	1	2
GliRGBow 30 HL B3-5L	RZ	20	3	3	3	1	2	2	5	2	3	1	3	4	2	4	1	7	2	1	3	1																									5	3	1
GliRGBow 30 HL B3-7L	RZ	17	1	2	2	2	3	2	2	2	1	1	2	3	2	4	1	2	1																												8	2	1
GliRGBow 30 HL B3-8L	RZ	15	2	2	2	3	2	2	1	1	1	2	2	1	2	1	1																														4	1	2
GliRGBow 30 HL B3-9L	RZ	24	1	2	3	2	1	1	1	1	1	2	6	2	2	1	2	2	1	1	2	2	2	1	1	2																					4	2	3
GliRGBow 30 HL B3-11L	RZ	21	5	2	2	1	2	2	1	2	3	2	4	2	2	1	2	1	1	1	1	2	2																								4	1	1
GliRGBow 30 HL		21.2	2.31132																																												4.7	2.06383
GliRGBow 31 HL A6-5R	RZ	28	4	1	1	2	2	2	1	2	1	2	1	1	2	3	2	1	1	1	2	1	2	3	1	1	1	2	1	2																	2	2	3
GliRGBow 31 HL A6-6R	RZ	38	2	2	2	3	2	2	2	1	4	2	2	1	4	2	2	3	2	3	1	1	1	2	2	4	3	2	2	2	3	1	1	3	3	2	2	1	1	3							4	4	2
GliRGBow 31 HL A6-9R	RZ	19	1	4	3	1	1	1	2	3	2	2	1	1	2	1	2	1	1	1	1																										8	2	2
GliRGBow 31 HL A6-10R	RZ	26	2	2	2	1	1	3	3	2	4	2	2	2	1	2	2	2	2	3	2	3	4	2	1	1	2	2																			1	1
GliRGBow 31 HL A6-12R	RZ	18	4	3	2	1	3	1	1	2	2	2	2	2	2	3	2	2	1	1																											5	2	1
GliRGBow 31 HL A6-3L	RZ	23	6	2	4	4	2	2	3	2	2	2	2	1	2	1	1	2	2	2	3	3	3	2	2																						3	2	1
GliRGBow 31 HL A6-5L	RZ	21	3	3	2	2	1	4	2	4	2	2	2	1	2	2	1	2	1	2	2	2	2																								6	1	1
GliRGBow 31 HL A6-9L	RZ	19	1	2	2	2	2	3	2	3	2	2	2	2	2	2	1	2	2	4	2																										4	2	2
GliRGBow 31 HL A6-10L	RZ	17	2	1	2	1	1	2	1	1	2	2	2	2	1	1	1	2	2																												7	2	2
GliRGBow 31 HL		23.2222	1.98086																																												4.44444	1.7
GliRGBow 32 HL A6-1R	RZ	16	2	2	3	2	1	3	2	2	1	2	3	1	2	3	2	1																													2	2	1
GliRGBow 32 HL A6-7R	RZ	24	2	2	2	2	2	3	2	4	1	1	1	3	2	2	4	2	2	2	2	3	2	3	1	3																					3	1	1
GliRGBow 32 HL A6-1L	RZ	20	4	2	2	1	4	3	2	2	2	2	3	2	2	2	2	2	2	2	1	2																									4	2	2
GliRGBow 32 HL A6-8L	RZ	24	3	2	2	2	2	1	1	1	1	1	1	3	1	2	2	2	2	2	1	1	2	2	1	2																					4	1	1
GliRGBow 32 HL A6-11L	RZ	22	3	2	1	1	2	2	1	3	2	2	1	3	1	3	3	2	3	1	1	1	1	1																							3	1	1
GliRGBow 32 HL		21.2	1.9717																																												3.2	1.4375
GliRGBow sample		mcherry																																													GFP
		No. columns	No. cell/ column																																												No. columns	No. cell/ column
P14
GliRGBow 37 HL A6-3L	RZ	13	2	1	3	3	1	1	1	2	2	2	6	5	1																																2	3	2
GliRGBow 37 HL A6-4L	RZ	9	3	4	2	3	2	3	3	2	2																																				2	2	2
GliRGBow 37 HL A6-5L	RZ	6	1	1	3	3	1	1																																							1	1
GliRGBow 37 HL A6-5R	RZ	13	3	2	2	2	2	1	1	3	2	3	2	2	2																																2	2	3
GliRGBow 37 HL A6-6L	RZ	14	2	2	2	3	1	1	1	1	1	2	1	1	2	1																															2	2	2
GliRGBow 37 HL A6-6R	RZ	6	2	2	1	1	1	1																																							4	2	3
		10.1667	1.96721																																												2.16667	2.23077
GliRGBow 38 HL A6-1R	RZ	5	3	2	2	2	3																																								4	4	3
GliRGBow 38 HL A6-3L	RZ	3	3	4	3																																										3	2	3
GliRGBow 38 HL A6-4L	RZ	4	2	1	2	2																																									1	4
GliRGBow 38 HL A6-5R	RZ	3	3	2	3																																										2	2	2
GliRGBow 38 HL A6-7R	RZ	4	2	3	3	2																																									9	4	4
GliRGBow 38 HL A6-8L	RZ	5	2	2	2	4	2																																								1	4
GliRGBow 38 HL A6-8R	RZ	4	2	2	2	4																																									2	2	2
		4	2.46429																																												3.14286	2.5
GliRGBow 39 HL A6-6R	RZ	1	3																																												1	2
GliRGBow 39 HL A6-7R	RZ	2	3	2																																											3	2	3
GliRGBow 39 HL A6-8R	RZ	7	3	2	1	3	4	4	2																																						0
GliRGBow 39 HL A6-10L	RZ	2	2	2																																											1	2
GliRGBow 39 HL A6-12L	RZ	2	2	1																																											1	2
GliRGBow 39 HL A6-14L	RZ	6	4	2	2	5	4	3																																							0
		3.33333	2.7																																												1	2.16667
GliRGBow sample		mcherry																																													GFP
		No. columns	No. cell/ column																																												No. columns	No. cell/ column
P30
GliRGBow 41 HL A6-2L	RZ	4	3	2	2	3																																									0
GliRGBow 41 HL A6-4R	RZ	4	2	2	2	2																																									0
GliRGBow 41 HL A6-6R	RZ	3	2	3	3																																										0
GliRGBow 41 HL A6-7L	RZ	6	1	2	2	2	2	2																																							2	2	1
GliRGBow 41 HL A6-8R	RZ	4	2	2	2	2																																									2	2	2
		4.2	2.14286																																												0.8	1.75
GliRGBow 42 HL A6-2L	RZ	1	3																																												2	2	1
GliRGBow 42 HL A6-3L	RZ	2	2	3																																											2	2	2
GliRGBow 42 HL A6-6L	RZ	4	4	2	2	2																																									0
GliRGBow 42 HL A6-7L	RZ	3	4	2	2																																										2	1	2
GliRGBow 42 HL A6-8L	RZ	6	2	4	2	4	2	2																																							1	4
		3.2	2.6																																												1.4	2
GliRGBow 43 HL A6-2L	RZ	4	3	5	4	4																																									0
GliRGBow 43 HL A6-3R	RZ																																														0
GliRGBow 43 HL A6-5R	RZ	4	2	4	2	3																																									0
GliRGBow 43 HL A6-7R	RZ		1	2	1																																										3	1	2
GliRGBow 43 HL A6-8R	RZ	5	2	3	2	3	4																																								1	2
		4.5	2.41667																																												0.8	2.25
P0
GliRGBow 33 HL A6-2L	RZ	33	2	2	2	2	2	2	2	2	1	2	2	2	1	1	1	2	1	1	1	2	1	2	2	2	2	2	1	1	1	2	2	2	3												3	2	2
GliRGBow 33 HL A6-3L	RZ	29	3	3	2	1	2	2	2	3	2	2	2	2	1	1	1	1	3	2	1	1	2	2	2	2	2	1	2	2	2																5	2	2
GliRGBow 33 HL A6-5L	RZ	30	1	1	2	2	2	2	2	2	1	2	2	1	2	2	1	2	2	2	2	2	1	2	2	2	1	1	2	3	4	2															1	1
GliRGBow 33 HL A6-9L	RZ	22	2	2	2	1	1	2	1	2	2	2	2	2	2	2	2	1	2	1	1	2	1	3																							1	3
GliRGBow 33 HL A6-8L	RZ	21	3	2	1	2	3	2	3	4	1	2	2	3	2	2	2	2	2	2	2	1	1																								0
GliRGBow 33 HL A6-2R	RZ	29	2	2	2	2	2	2	2	3	1	2	3	2	1	1	2	2	1	1	1	1	2	3	4	3	3	1	1	3	4																1	2
GliRGBow 33 HL A6-3R	RZ	25	2	3	2	3	2	2	3	2	1	2	2	2	2	2	2	3	1	1	1	2	1	1	3	1	1																				7	2	2
GliRGBow 33 HL A6-5R	RZ	28	1	3	2	2	1	1	2	2	1	3	2	2	1	2	2	1	2	2	1	1	1	1	3	2	3	3	1	1																	1	2
		27.125	1.85253																																												2.375	2
GliRGBow 34 HL A6-6L	RZ	25	4	4	2	2	2	3	2	1	1	2	2	2	2	2	2	1	2	2	1	1	2	2	2	1	2																				5	2	1
GliRGBow 34 HL A6-8L	RZ	29	2	2	2	2	3	2	2	1	1	2	2	1	2	2	2	2	1	2	2	2	3	2	2	1	1	3	2	3	1																4	1	2
GliRGBow 34 HL A6-9L	RZ	29	2	3	1	3	3	3	3	1	1	2	2	2	2	1	2	1	2	2	1	1	2	3	2	4	2	2	1	3	2																0
GliRGBow 34 HL A6-5R	RZ	32	2	3	2	3	2	2	2	2	1	2	1	2	2	2	2	1	1	1	1	1	2	2	2	2	2	1	2	2	2	2	2	2													2	1	2
GliRGBow 34 HL A6-6R	RZ	31	2	2	2	3	2	2	2	2	2	2	2	2	2	3	2	2	2	2	3	2	1	2	2	2	2	3	2	2	4	1	1														4	1	1
GliRGBow 34 HL A6-8R	RZ	29	1	1	3	2	1	2	2	1	2	1	2	2	2	1	1	1	1	2	2	2	1	1	1	3	4	2	3	2	2																4	1	2
GliRGBow 34 HL A6-9R	RZ	28	1	1	2	2	3	1	3	2	4	2	4	2	2	2	1	1	1	2	2	2	1	2	3	3	1	1	1	1																	1	1
		29	1.92118																																												2.85714	1.4
GliRGBow 35 HL A6-2L	RZ	24	3	3	2	2	3	1	1	1	1	2	2	1	1	1	2	1	2	2	3	2	2	2	1	2																					0
GliRGBow 35 HL A6-3L	RZ	26	3	1	2	2	2	6	2	2	1	1	4	2	1	1	1	1	2	2	1	1	2	1	1	1	2	2																			0
GliRGBow 35 HL A6-6L	RZ	21	2	2	2	2	2	1	3	2	1	2	2	2	2	1	1	1	2	2	1	1	2																								0
GliRGBow 35 HL A6-1R	RZ	22	3	3	2	2	2	2	1	1	3	2	3	2	2	1	3	2	2	2	2	2	3	2																							3	1	2
GliRGBow 35 HL A6-2R	RZ	27	2	1	2	1	1	1	1	1	2	3	3	2	3	1	1	2	3	2	1	3	2	2	1	1	2	2	1																		1	2
GliRGBow 35 HL A6-3R	RZ	26	3	2	1	2	2	1	1	2	1	1	1	1	1	1	1	1	1	1	2	1	1	1	1	2	2	2																			1	2
		24.3333	1.75342																																												0.833333	1.8
E14.5
GliRGBow 56 HL A6-1R	RZ	12	1	2	1	1	2	2	1	1	1	1	1	2																																	7	1	1
GliRGBow 56 HL A6-2R	RZ	18	2	1	2	1	1	1	2	1	1	1	2	1	1	1	1	2	1	1																											7	1	1
GliRGBow 56 HL A6-3R	RZ	16	2	1	1	2	1	1	1	1	1	2	1	1	1	1	1	1																													7	1	1
GliRGBow 56 HL A6-4R	RZ	15	1	1	1	1	2	1	1	1	1	2	1	2	1	1	1																														7	1	1
GliRGBow 56 HL A6-6L	RZ	8	1	2	1	1	1	1	1	1																																					4	1	1
GliRGBow 56 HL A6-7L	RZ	8	1	1	1	1	1	2	1	1																																					3	1	2
GliRGBow 56 HL A6-8L	RZ	7	7	1	1	2	2	1	1																																						4	1	2
GliRGBow 56 HL A6-9L	RZ	7	1	2	2	1	1	1	1																																						2	1	1
		11.375	1.2967																																												5.125	1.14634
GliRGBow 57 HL A6-2L	RZ	11	1	1	1	1	1	1	1	2	1	1	1																																		4	1	2
GliRGBow 57 HL A6-3L	RZ	12	1	1	1	1	1	1	1	1	1	1	1	1																																	2	1	1
GliRGBow 57 HL A6-4L	RZ	4	1	1	1	1																																									2	1	1
GliRGBow 57 HL A6-6R	RZ	8	1	1	1	1	1	1	1	1																																					2	1	1
GliRGBow 57 HL A6-7R	RZ	23	1	1	1	1	1	1	1	1	1	1	1	1	1	1	1	1	1	1	1	1	1	1	1																						8	1	2
GliRGBow 57 HL A6-8R	RZ	14	1	1	2	1	2	1	2	1	1	1	1	1	1	1																															11	1	1
GliRGBow 57 HL A6-9R	RZ	14	1	1	1	1	1	1	1	1	1	1	1	1	1	1																															3	1	1
		12.2857	1.04651																																												4.57143	1.21875
GliRGBow 58 HL A6-2R	RZ	15	1	1	1	1	2	1	1	2	1	2	1	1	1	1	1																														2	1	1
GliRGBow 58 HL A6-5R	RZ	6	1	1	1	1	2	1																																							5	1	1
GliRGBow 58 HL A6-6R	RZ	14	2	1	1	1	1	1	1	1	1	1	1	1	1	1																															4	1	1
GliRGBow 58 HL A6-7R	RZ	6	1	1	1	1	1	1																																							1	1
GliRGBow 58 HL A6-9L	RZ	8	1	1	1	1	1	1	1	1																																					1	1
		9.8	1.10204																																												2.6	1
E16.5
GliRGBow 66 HL A6-3L	RZ	20	2	1	1	1	1	1	2	2	2	1	2	2	2	2	1	1	2	2	3	2																									3	1	1
GliRGBow 66 HL A6-4L	RZ	23	2	2	2	1	1	1	1	1	1	1	1	2	1	1	1	1	2	1	1	1	1	2	2																						1	1
GliRGBow 66 HL A6-5L	RZ	15	1	1	1	1	1	1	1	1	1	1	2	2	1	1	1																														1	1
GliRGBow 66 HL A6-6L	RZ	14	2	1	2	1	2	1	2	2	2	2	1	1	1	2																															7	1	2
GliRGBow 66 HL A6-4R	RZ	16	2	2	1	2	2	1	1	2	2	2	1	1	1	1	1	1																													2	2	1
GliRGBow 66 HL A6-8R	RZ	12	2	1	2	2	2	1	1	1	2	1	2	2																																	6	1	1
GliRGBow 66 HL A6-9R	RZ	16	2	1	1	1	1	1	2	1	1	1	2	2	1	2	2	1																													2	1	2
		16.5714	1.43103																																												3.14286	1.18182
GliRGBow 67 HL A6-5L	RZ	12	2	2	1	1	1	2	2	2	1	1	2	2																																	2	1	1
GliRGBow 67 HL A6-7L	RZ	16	2	2	1	1	1	2	1	2	2	2	1	1	1	1	2	1																													6	1	2
GliRGBow 67 HL A6-8L	RZ	19	2	1	2	2	1	1	1	1	1	1	1	2	1	2	2	1	1	1	2																										5	1	2
GliRGBow 67 HL A6-9L	RZ	11	1	1	1	1	1	1	1	1	1	1	2																																		0
GliRGBow 67 HL A6-5R	RZ	13	1	2	2	2	2	4	1	1	1	1	2	2	1																																4	1	2
GliRGBow 67 HL A6-7R	RZ	14	1	1	1	1	1	1	1	1	2	2	1	2	2	1																															6	2	1
GliRGBow 67 HL A6-8R	RZ	7	2	2	1	2	3	1	1																																						1	1
GliRGBow 67 HL A6-9R	RZ	7	2	1	1	2	2	2	1																																						1	2
		12.375	1.44444																																												3.125	1.4
GliRGBow 68 HL A6-2L	RZ	9	2	2	2	2	2	2	1	1	1																																				0
GliRGBow 68 HL A6-5L	RZ	15	1	1	2	1	1	1	1	1	1	1	1	1	1	1	2																														2	1	1
GliRGBow 68 HL A6-7L	RZ	13	1	2	2	1	2	1	2	1	1	1	2	2	1																																1	1
GliRGBow 68 HL A6-4R	RZ	19	1	1	1	1	1	1	1	1	2	1	3	2	3	1	1	2	2	1	1																										1	1
GliRGBow 68 HL A6-5R	RZ	12	2	2	2	2	1	2	2	1	1	1	2	1																																	3	1	1
GliRGBow 68 HL A6-6R	RZ	17	1	1	1	2	2	2	2	1	2	1	1	2	1	2	2	2	2																												1	2
GliRGBow 68 HL A6-8R	RZ	10	2	2	2	1	1	1	2	2	2	2																																			1	1
		13.5714	1.48421																																												1.28571	1.11111
GliRGBow 69 HL A6-1R	RZ	13	1	1	1	1	1	1	1	2	1	1	1	2	1																																0
GliRGBow 69 HL A6-2R	RZ	11	2	1	1	2	1	2	2	1	1	1	1																																		0
GliRGBow 69 HL A6-5R	RZ	19	1	2	1	1	1	1	1	1	2	1	1	1	1	1	2	1	1	1	1																										1	2
GliRGBow 69 HL A6-6R	RZ	15	1	1	2	1	2	1	1	1	1	1	1	1	1	2	1																														1	1
GliRGBow 69 HL A6-3L	RZ	11	1	2	2	2	1	1	1	1	1	1	1																																		4	1	1
GliRGBow 69 HL A6-4L	RZ	10	1	1	1	1	2	2	1	2	1	2																																			2	1	1
GliRGBow 69 HL A6-5L	RZ	14	2	1	1	2	1	1	1	1	1	2	2	2	1	3																															2	2	2
GliRGBow 69 HL A6-6L	RZ	16	2	1	1	1	1	1	1	1	2	2	1	1	1	2	1	3																													1	1
GliRGBow 69 HL A6-8L	RZ	14	1	1	1	1	2	1	1	2	2	1	1	1	1	1																															1	1
		13.6667	1.28455																																												1.33333	1.33333
P1		No. columns	No. cell/ column																																												No. columns	No. cell/ column
GliRGBow 30 HL A6-8R	PZ	9	3	3	4	3	3	3	5	3	4																																				4	3	2
GliRGBow 30 HL A6-9R	PZ	7	4	3	5	4	2	3	1																																						0
GliRGBow 30 HL A6-11R	PZ	10	4	3	4	5	4	3	3	4	5	1																																			3	5	4
GliRGBow 30 HL A6-12R	PZ	14	5	4	3	2	2	3	4	2	5	5	4	3	4																																6	4	5
GliRGBow 30 HL A6-14R	PZ	12	3	3	2	5	7	1	4	3	3	2	4	5																																	5	4	2
GliRGBow 30 HL B3-5L	PZ	12	2	3	5	5	4	3	5	4	5	2	2	7																																	3	6	3
GliRGBow 30 HL B3-7L	PZ	12	4	4	4	5	4	4	2	3	2	1	2																																		4	6	2
GliRGBow 30 HL B3-8L	PZ	10	4	3	5	2	5	3	4	4	3	4																																			4	4	5
GliRGBow 30 HL B3-9L	PZ	11	4	4	4	5	4	1	1	2	2	1	2																																		3	8	7
GliRGBow 30 HL B3-11L	PZ	11	4	5	4	3	4	2	2	1	1	3	5																																		2	1	5
GliRGBow 30 HL		10.8	3.39623																																												3.4	3.85294
GliRGBow 31 HL A6-5R	PZ	12	4	2	2	3	3	4	2	4	4	2	2	3																																	4	3	2
GliRGBow 31 HL A6-6R	PZ	13	2	2	3	2	5	3	3	2	3	1	4	2	2																																2	3	2
GliRGBow 31 HL A6-9R	PZ	12	3	4	3	3	3	5	3	6	2	2	1	1																																	4	3	2
GliRGBow 31 HL A6-10R	PZ	13	4	3	6	4	2	2	1	5	3	3	3	3	4																																6	3	2
GliRGBow 31 HL A6-12R	PZ	13	6	3	4	4	3	1	4	2	1	1	2	2	3																																2	1	1
GliRGBow 31 HL A6-3L	PZ	9	3	3	3	1	3	4	2	2	4																																				4	4	2
GliRGBow 31 HL A6-5L	PZ	6	5	4	5	2	2	3																																							3	4	5
GliRGBow 31 HL A6-9L	PZ	9	3	3	2	2	3	4	3	2	6																																				8	6	4
GliRGBow 31 HL A6-10L	PZ	13	3	4	4	2	3	2	3	2	2	3	3	2	2																																5	7	2
GliRGBow 31 HL		11.1111	2.93																																												4.22222	2.60526
GliRGBow 32 HL A6-1R	PZ	4	2	1	2	1																																									6	2	5
GliRGBow 32 HL A6-7R	PZ	13	3	4	2	3	3	2	3	4	1	6	5	4	6																																5	7	5
GliRGBow 32 HL A6-1L	PZ	5	4	1	4	5	1																																								3	2	3
GliRGBow 32 HL A6-8L	PZ	7	3	4	3	2	3	2	3																																						4	3	2
GliRGBow 32 HL A6-11L	PZ	12	2	4	2	3	4	2	2	3	3	3	2	5																																	0
GliRGBow 32 HL		8.2	2.97561																																												3.6	3.94444
GliRGBow sample		mcherry																																													GFP
		No. columns	No. cell/ column																																												No. columns	No. cell/ column
P14
GliRGBow 37 HL A6-3L	PZ	4	3	4	3	3																																									2	11	3
GliRGBow 37 HL A6-4L	PZ	8	3	2	1	2	3	3	2	3																																					0
GliRGBow 37 HL A6-5L	PZ	6	1	2	2	2	1	7																																								5	4
GliRGBow 37 HL A6-5R	PZ	5	14	11	2	3	2																																								1	9
GliRGBow 37 HL A6-6L	PZ	6	3	1	3	2	3	2																																							1	2
GliRGBow 37 HL A6-6R	PZ	6	3	3	2	2	2																																								1	5
		5.83333	3.08824																																												1	5
GliRGBow 38 HL A6-1R	PZ	9	2	6	4	2	3	2	2	4																																					1	9
GliRGBow 38 HL A6-3L	PZ	1	4	3	4																																										0
GliRGBow 38 HL A6-4L	PZ	4	2	2	5	2																																									2	3	5
GliRGBow 38 HL A6-5R	PZ	6	4	4	2	5	2	3																																							0
GliRGBow 38 HL A6-7R	PZ	2	3	2	4																																										1	3
GliRGBow 38 HL A6-8L	PZ	2	2	3	4																																										1	3
GliRGBow 38 HL A6-8R	PZ	1	2	4																																											0
		3.57143	3.13793																																												0.714286	4.6
GliRGBow 39 HL A6-6R	PZ	3	2	3	3																																										1	4
GliRGBow 39 HL A6-7R	PZ	3	4	5	5																																										2	6	2
GliRGBow 39 HL A6-10L	PZ	5	2	2	3	2	7																																								0
GliRGBow 39 HL A6-12L	PZ	4	4	2	3	3																																									3	3	3
GliRGBow 39 HL A6-14L	PZ	2	3	2																																											3	7	5
		3.42857	3.23529																																												1.61905	3.86
P30
GliRGBow 41 HL A6-2L	PZ	2	6	2																																											2	4	3
GliRGBow 41 HL A6-4R	PZ	4	6	7	10	8																																									0
GliRGBow 41 HL A6-6R	PZ	6	13	6	8	16	12	10																																							1	10
GliRGBow 41 HL A6-7L	PZ	4	7	9	8	7																																									0
GliRGBow 41 HL A6-8R	PZ	2	8	5																																											2	12	8
		3.6	8.22222																																												1	7.4
GliRGBow 42 HL A6-2L	PZ	6	5	12	7	8	7	5																																							0
GliRGBow 42 HL A6-3L	PZ	2	5	10																																											1	3
GliRGBow 42 HL A6-6L	PZ	1	7																																												3	9	8
GliRGBow 42 HL A6-7L	PZ	1	3																																												2	6	6
GliRGBow 42 HL A6-8L	PZ	2	4	6	11																																										2	9	5
		2.4	6.57143																																												1.6	6.625
GliRGBow 43 HL A6-2L	PZ	2	11	7																																											0	9	12
GliRGBow 43 HL A6-3R	PZ	6	3	3	3	3	2	3																																							0
GliRGBow 43 HL A6-5R	PZ	5	10	12	4	3	4																																								0
GliRGBow 43 HL A6-7R	PZ	2	5	6																																											0
GliRGBow 43 HL A6-8R	PZ	2	3	4																																											0
		3.75	5.05882																																												0	10.5
P0
GliRGBow 33 HL A6-2L	PZ	15	3	2	3	3	3	1	2	2	2	3	2	3	4	3	2																														2	4	3
GliRGBow 33 HL A6-3L	PZ	8	2	1	2	1	2	6	5	2																																					1	2
GliRGBow 33 HL A6-5L	PZ	10	2	2	2	5	3	3	2	3	2	2																																			1	5
GliRGBow 33 HL A6-9L	PZ	12	2	1	2	4	3	2	2	2	2	4	4	2																																	2	3	5
GliRGBow 33 HL A6-8L	PZ	6	3	3	2	2	2	1																																							3	3	3
GliRGBow 33 HL A6-2R	PZ	12	4	2	4	2	2	4	1	2	2	5	3	3																																	2	2	5
GliRGBow 33 HL A6-3R	PZ	9	3	1	2	2	2	2	3	2	6																																				1	2
GliRGBow 33 HL A6-5R	PZ	12	2	1	3	3	1	2	2	2	3	1	2	3																																	1	2
		10.5	2.5																																												1.625	3.23077
GliRGBow 34 HL A6-6L	PZ	20	2	2	2	3	1	1	2	2	2	1	2	4	1	2	2	4	2	2	4	2																									4	3	4
GliRGBow 34 HL A6-8L	PZ	11	2	2	2	3	2	1	3	2	3	1	9																																		12	2	2
GliRGBow 34 HL A6-9L	PZ	9	2	2	2	3	3	2	9	7	2																																				4	2	3
GliRGBow 34 HL A6-5R	PZ	11	2	4	2	2	3	3	2	2	1	2	4																																		3	2	4
GliRGBow 34 HL A6-6R	PZ	14	3	4	4	2	1	2	2	2	2	2	4	3	1	1																															3	2	3
GliRGBow 34 HL A6-8R	PZ	15	1	2	4	2	1	1	2	1	2	2	2	2	3	5	3																														4	3	4
GliRGBow 34 HL A6-9R	PZ	14	2	4	2	3	2	2	2	1	3	6	3	2	2	11																															4	3	2
		13.4286	2.58511																																												4.85714	2.76471
GliRGBow 35 HL A6-2L	PZ	10	3	3	2	2	2	2	2	1	2	9																																			1	3
GliRGBow 35 HL A6-3L	PZ	8	2	1	2	2	2	4	5	3																																					0
GliRGBow 35 HL A6-6L	PZ	6	5	3	2	4	2	8																																							4	3	6
GliRGBow 35 HL A6-1R	PZ	13	1	1	2	2	2	2	2	3	2	4	2	2	2																																6	3	9
GliRGBow 35 HL A6-2R	PZ	12	3	2	2	3	2	1	3	3	2	1	2	1																																	1	2
GliRGBow 35 HL A6-3R	PZ	8	1	4	2	2	2	2	2	2																																					0
		9.5	2.49123																																												2	3.33333
E16.5
GliRGBow 66 HL A6-3L	PZ	6	5	5	1	2	2	3																																							0
GliRGBow 66 HL A6-4L	PZ	7	3	2	4	3	2	3	3																																						0
GliRGBow 66 HL A6-5L	PZ	3	2	2	2																																										4	2	2
GliRGBow 66 HL A6-6L	PZ	4	1	2	1	2																																									1	4
GliRGBow 66 HL A6-4R	PZ	5	2	2	4	1	4																																								0
GliRGBow 66 HL A6-8R	PZ	2	3	5																																											0
GliRGBow 66 HL A6-9R	PZ	2	2	2																																											5	2	3
		4.14286	2.58621																																												1.42857	2.4
GliRGBow 67 HL A6-5L	PZ	9	2	2	2	3	2	2	2	1	1																																				3	4	4
GliRGBow 67 HL A6-7L	PZ	1	2																																												1	2
GliRGBow 67 HL A6-8L	PZ	0																																													4	2	2
GliRGBow 67 HL A6-9L	PZ	4	2	2	1	1																																									0
GliRGBow 67 HL A6-5R	PZ	3	2	2	2																																										1	2
GliRGBow 67 HL A6-7R	PZ	4	3	2	2	3																																									2	2	1
GliRGBow 67 HL A6-8R	PZ	5	2	2	3	2	2																																								1	3
GliRGBow 67 HL A6-9R	PZ	1	2																																												2	1	1
		3.375	2																																												1.75	2.14286
GliRGBow 68 HL A6-2L	PZ	9	2	1	1	2	2	2	3	4	5																																				0
GliRGBow 68 HL A6-5L	PZ	5	2	2	2	2	2																																								0
GliRGBow 68 HL A6-7L	PZ	8	3	3	2	1	2	1	3	2																																					2	3	4
GliRGBow 68 HL A6-4R	PZ	6	4	2	4	1	1	3																																							1	2
GliRGBow 68 HL A6-5R	PZ	3	2	2	4																																										0
GliRGBow 68 HL A6-6R	PZ	2	2	4																																											2	3	2
GliRGBow 68 HL A6-8R	PZ	4	2	2	4	2																																									2	2	2
		5.28571	2.37838																																												1	2.57143
GliRGBow 69 HL A6-1R	PZ	8	2	2	1	2	1	2	1	1																																					1	3
GliRGBow 69 HL A6-2R	PZ	3	2	2	2																																										1	1
GliRGBow 69 HL A6-5R	PZ	3	2	4	3																																										1	2
GliRGBow 69 HL A6-6R	PZ	4	3	4	3	1																																									1	2
GliRGBow 69 HL A6-3L	PZ	5	2	2	1	2	2																																								3	3	3
GliRGBow 69 HL A6-4L	PZ	6	2	2	2	2	1	3																																							2	2	1
GliRGBow 69 HL A6-5L	PZ	5	2	2	4	3	6																																								1	3
GliRGBow 69 HL A6-6L	PZ	8	2	3	2	3	2	3	2	4																																					2	2	1
GliRGBow 69 HL A6-8L	PZ	6	4	3	3	4	6	3																																							0
		5.33333	2.5																																												1.33333	2.08333
GliRGBow sample		mcherry																																													GFP
GliRGBow/RGBow		No. columns	No. cell/ column																																												No. columns	No. cell/ column
E14.5
GliRGBow 56 HL A6-1R	PZ	6	1	1	1	1	1	1																																							4	1	1
GliRGBow 56 HL A6-2R	PZ	6	1	1	1	2	1	1																																							1	1
GliRGBow 56 HL A6-3R	PZ	6	1	1	2	1	2	1																																							3	1	1
GliRGBow 56 HL A6-4R	PZ	4	1	1	1	2																																									3	1	1
GliRGBow 56 HL A6-6L	PZ	2	1	1																																											3	1	1
GliRGBow 56 HL A6-7L	PZ	1	1																																												1	1
GliRGBow 56 HL A6-8L	PZ	1	1																																												1	1
GliRGBow 56 HL A6-9L	PZ	3	1	1	1																																										2	1	1
		3.625	1.13793																																												2.25	1.05556
GliRGBow 57 HL A6-2L	PZ	4	1	1	1	1																																									2	1	2
GliRGBow 57 HL A6-3L	PZ	2	2	1																																											1	1
GliRGBow 57 HL A6-4L	PZ	2	1	1																																											3	1	1
GliRGBow 57 HL A6-6R	PZ	3	1	1	1																																										2	1	1
GliRGBow 57 HL A6-7R	PZ	1	1																																												0	0
GliRGBow 57 HL A6-8R	PZ	5	1	1	1	1	1																																								1	1
GliRGBow 57 HL A6-9R	PZ	3	1	1	1																																										0
		2.85714	1.05																																												1.28571	1
GliRGBow 58 HL A6-2R	PZ	4	1	1	1	2																																									0
GliRGBow 58 HL A6-5R	PZ	3	1	1	1																																										0
GliRGBow 58 HL A6-6R	PZ	5	1	1	1	1	1																																								0
GliRGBow 58 HL A6-7R	PZ	2	1	1																																											2	1	1
GliRGBow 58 HL A6-9L	PZ	1	1																																												1	1
		2.97959	1.06667																																												0.612245	1
GliRGBow sample		mcherry																																													GFP
		No. columns	No. cell/ column																																												No. columns	No. cell/ column
P14
GliRGBow 37 HL A6-3L	HZ	2	19	6																																											2	6	5
GliRGBow 37 HL A6-4L	HZ	2	2	2																																											2	2	2
GliRGBow 37 HL A6-5L	HZ	0																																													2	9	8
GliRGBow 37 HL A6-5R	HZ	1	2																																												1	13
GliRGBow 37 HL A6-6L	HZ	1	7																																												3	5	6
GliRGBow 37 HL A6-6R	HZ	4	13	7	12	9																																									1	3
		1.66667	7.9																																												1.83333	5.72727
GliRGBow 38 HL A6-1R	HZ	3	2	2	3																																										2	6	4
GliRGBow 38 HL A6-3L	HZ	1	4																																												0
GliRGBow 38 HL A6-4L	HZ	2	3	3																																											0
GliRGBow 38 HL A6-5R	HZ	1	15																																												4	10	9
GliRGBow 38 HL A6-7R	HZ	1	3																																												0
GliRGBow 38 HL A6-8L	HZ	2	8	4																																											3	4	13
GliRGBow 38 HL A6-8R	HZ	0																																													4	12	8
		1.42857	5.71429																																												1.85714	8.69231
GliRGBow 39 HL A6-6R	HZ	1	4																																												1	7
GliRGBow 39 HL A6-7R	HZ	4	6	7	8	2																																									2	7	3
GliRGBow 39 HL A6-8R	HZ	4	2	4	3	2																																									4	3	5
GliRGBow 39 HL A6-10L	HZ	0																																													1	13
GliRGBow 39 HL A6-12L	HZ	2	5	7																																											2	11	5
GliRGBow 39 HL A6-14L	HZ	0																																													2	6	7
		1.83333	4.54545																																												2	6.58333
P30
GliRGBow 41 HL A6-2L	HZ	4	6	4	5																																										2	3	4
GliRGBow 41 HL A6-4R	HZ	2	5	6																																											0
GliRGBow 41 HL A6-6R	HZ	3	2	2	4																																										1	4
GliRGBow 41 HL A6-7L	HZ	6	5	4	4	4	2	2																																							0
GliRGBow 41 HL A6-8R	HZ	2	6	2																																											2	4	4
		3.4	3.9375																																													3.8
GliRGBow 42 HL A6-2L	HZ	7	2	5	6	5	2	4	2																																						1	2
GliRGBow 42 HL A6-3L	HZ	1	6																																												0
GliRGBow 42 HL A6-6L	HZ																																														2	3	2
GliRGBow 42 HL A6-7L	HZ	5	4	3	3	4	4																																								2	4	3
GliRGBow 42 HL A6-8L	HZ	3	3	3	3																																										3	3	2
		4	3.66667																																													3
GliRGBow 43 HL A6-2L	HZ	2	6	4																																											1	8
GliRGBow 43 HL A6-3R	HZ																																														0
GliRGBow 43 HL A6-5R	HZ	2	4	5																																											0
GliRGBow 43 HL A6-7R	HZ	1	6																																												1	4
GliRGBow 43 HL A6-8R	HZ																																														0
		1.66667	5																																												0.4	6
E16.5
GliRGBow 66 HL A6-3L	HZ	0																																													0
GliRGBow 66 HL A6-4L	HZ	3	5	4	3																																										0
GliRGBow 66 HL A6-5L	HZ	0																																													0
GliRGBow 66 HL A6-6L	HZ	1	2																																												0
GliRGBow 66 HL A6-4R	HZ	0																																													0
GliRGBow 66 HL A6-8R	HZ	0																																													0
GliRGBow 66 HL A6-9R	HZ	0																																													2	3	2
		0.571429	3.5																																												0.285714	2.5
GliRGBow 67 HL A6-5L	HZ	0																																													0
GliRGBow 67 HL A6-7L	HZ	0																																													0
GliRGBow 67 HL A6-8L	HZ	0																																													0
GliRGBow 67 HL A6-9L	HZ	0																																													0
GliRGBow 67 HL A6-5R	HZ	3	3	3	4																																										1	3
		0.6	3.33333																																												0.2	3
GliRGBow 68 HL A6-2L	HZ	0																																													1	3
GliRGBow 68 HL A6-5L	HZ	0																																													0
GliRGBow 68 HL A6-7L	HZ	0																																													0
GliRGBow 68 HL A6-4R	HZ	1	2																																												1	2
GliRGBow 68 HL A6-5R	HZ	0																																													0
GliRGBow 68 HL A6-6R	HZ	2	2	1																																											0
GliRGBow 68 HL A6-8R	HZ	0																																													0
		0.428571	1.66667																																												0.285714	2.5
GliRGBow 69 HL A6-1R	HZ	0																																													0
GliRGBow 69 HL A6-2R	HZ	0																																													0
GliRGBow 69 HL A6-5R	HZ	0																																													0
GliRGBow 69 HL A6-6R	HZ	0																																													1	3
GliRGBow 69 HL A6-3L	HZ	0																																													0
GliRGBow 69 HL A6-4L	HZ	0																																													0
GliRGBow 69 HL A6-5L	HZ	0																																													0
GliRGBow 69 HL A6-6L	HZ	2	2	1																																											0
GliRGBow 69 HL A6-8L	HZ	0																																													1	3
		0.222222	1.5																																												0.222222	3
GliRGBow sample		mcherry																																													GFP
E14.5
GliRGBow 56 HL A6-1R	HZ	0																																													0
GliRGBow 56 HL A6-2R	HZ	0																																													1	1
GliRGBow 56 HL A6-3R	HZ	1	1																																												0
GliRGBow 56 HL A6-4R	HZ	1	1																																												0
GliRGBow 56 HL A6-6L	HZ	0																																													1	1
GliRGBow 56 HL A6-7L	HZ	1	1																																												1	1
GliRGBow 56 HL A6-8L	HZ	0																																													0
GliRGBow 56 HL A6-9L	HZ	0																																													0
		0.375	1																																												0.375
GliRGBow 57 HL A6-2L	HZ	0																																													0
GliRGBow 57 HL A6-3L	HZ	1	1																																												0
GliRGBow 57 HL A6-4L	HZ	0																																													1	1
GliRGBow 57 HL A6-6R	HZ	3	1	1	1																																										0
GliRGBow 57 HL A6-7R	HZ	0																																													0
GliRGBow 57 HL A6-8R	HZ	1	1																																												0
GliRGBow 57 HL A6-9R	HZ	0																																													0
		0.714286	1																																												0.142857
GliRGBow 58 HL A6-2R	HZ	0																																													0
GliRGBow 58 HL A6-5R	HZ	0																																													0
GliRGBow 58 HL A6-6R	HZ	0																																													0
GliRGBow 58 HL A6-7R	HZ	0																																													0
GliRGBow 58 HL A6-9L	HZ	0																																													0
		0	0																																												0
P1		No. columns	No. cell/ column																																												No. columns	No. cell/ column
GliRGBow 30 HL A6-8R	HZ	2	1	1																																											0
GliRGBow 30 HL A6-9R	HZ	4	5	3	3	4																																									0
GliRGBow 30 HL A6-11R	HZ	2	11	5																																											2	1	1
GliRGBow 30 HL A6-12R	HZ	0																																													2	1	1
GliRGBow 30 HL A6-14R	HZ	2	8	2																																											2	1	1
GliRGBow 30 HL B3-5L	HZ	3	3	1	1																																										1	1
GliRGBow 30 HL B3-7L	HZ	1	1																																												0
GliRGBow 30 HL B3-8L	HZ	0	0																																												2	3	2
GliRGBow 30 HL B3-9L	HZ	2	3	5																																											2	6	5
GliRGBow 30 HL B3-11L	HZ	2	6	2																																											0
GliRGBow 30 HL		1.8																																													1.1
GliRGBow 31 HL A6-5R	HZ	4	3	3	3	2																																									4	1	2
GliRGBow 31 HL A6-6R	HZ	4	4	3	2	2																																									3	2	3
GliRGBow 31 HL A6-9R	HZ	6	3	2	4	8	3	1																																							0
GliRGBow 31 HL A6-10R	HZ	4	5	4	2	2																																									0
GliRGBow 31 HL A6-12R	HZ	4	3	3	2	3																																									0
GliRGBow 31 HL A6-3L	HZ	0																																													2	2	3
GliRGBow 31 HL A6-5L	HZ	2	4	2																																											0
GliRGBow 31 HL A6-9L	HZ	3	2	6	5																																										3	1	1
GliRGBow 31 HL A6-10L	HZ	5	4	3	4	4	2																																								0
GliRGBow 31 HL		3.55556																																													1.33333
GliRGBow 32 HL A6-1R	HZ	1	2																																												0
GliRGBow 32 HL A6-7R	HZ	3	6	2	6																																										2	4	3
GliRGBow 32 HL A6-1L	HZ	2	3	3																																											0
GliRGBow 32 HL A6-8L	HZ	0																																													2	1	1
GliRGBow 32 HL A6-11L	PZ	2	3	2																																											1	2
GliRGBow 32 HL		1.6																																													1
P0
GliRGBow 33 HL A6-2L	HZ	1	3																																												0
GliRGBow 33 HL A6-3L	HZ	1	3																																												0
GliRGBow 33 HL A6-5L	HZ	0																																													0
GliRGBow 33 HL A6-9L	HZ	0																																													2	5	5
GliRGBow 33 HL A6-8L	HZ	1	4																																												0
GliRGBow 33 HL A6-2R	HZ	1	4																																												3	7	7
GliRGBow 33 HL A6-3R	HZ	1	4																																												2	2	2
GliRGBow 33 HL A6-5R	HZ	1	3																																												0
		0.75																																													0.875
GliRGBow 34 HL A6-6L	HZ	1	3																																												2	4	2
GliRGBow 34 HL A6-8L	HZ	3	6	1	3																																										2	2	2
GliRGBow 34 HL A6-9L	HZ	1	5																																												0
GliRGBow 34 HL A6-5R	HZ	2	3	3																																											1	2
GliRGBow 34 HL A6-6R	HZ	0																																													2	2	1
GliRGBow 34 HL A6-8R	HZ	3	3	1	1																																										0
GliRGBow 34 HL A6-9R	HZ	2	8	12																																											1	5
		1.71429																																													1.14286
GliRGBow 35 HL A6-2L	HZ	1	9																																												0
GliRGBow 35 HL A6-3L	HZ	1	6																																												0
GliRGBow 35 HL A6-6L	HZ	2	2	1																																											1	2
GliRGBow 35 HL A6-1R	HZ	2	7	1																																											0
GliRGBow 35 HL A6-2R	HZ	1	1																																												1	4
GliRGBow 35 HL A6-3R	HZ	2	4	3																																											0
		1.5																																													0.333333
[truncated: 12 more columns]

## Sheet: Fig 3 c-2
Below are TM E13.5
GliRGBow sample E13.5		mcherry																																													GFP
P0		No. columns	No. cell/ column																																												No. columns	No. cell/ column
GliRGBow 23 HL A6-4L	RZ	21	3	1	2	2	2	2	1	3	2	2	2	1	1	4	4	2	2	1	1	2	2																								16	1	2
GliRGBow 23 HL A6-5L	RZ	33	2	4	2	1	2	2	2	2	2	1	1	1	1	1	2	2	2	2	2	2	2	1	1	1	1	2	2	1	1	2	4	2	1												10	2	2
GliRGBow 23 HL A6-8L	RZ	31	2	2	2	2	1	1	1	2	1	1	1	2	1	2	1	1	1	1	1	2	2	3	2	2	1	2	2	1	1	2	2														6	2	1
GliRGBow 23 HL A6-9L	RZ	27	2	2	4	1	1	4	2	2	2	1	2	2	2	1	1	2	2	1	1	2	2	2	2	1	2	2	1																		5	2	2
GliRGBow 23 HL A6-10R	RZ	16	2	2	1	2	2	1	1	1	1	1	1	2	1	2	2	1																													6	2	1
GliRGBow 23 HL A6-11R	RZ	16	1	1	1	2	2	2	2	2	2	2	1	2	2	2	2	1																													5	1	1
GliRGBow 23 HL A6-12R	RZ	16	3	1	1	2	2	1	1	2	3	1	1	1	2	2	1	1																													5	1	1
GliRGBow 23 HL A6-13R	RZ	28	2	1	2	2	1	1	1	1	1	1	2	2	1	2	2	1	2	2	1	2	2	1	3	2	1	2	1	1																	7	2	1
GliRGBow 23 HL		23.5	1.67021																																												7.5	1.48333
GliRGBow 24 HL A6-5L	RZ	23	2	1	1	1	1	1	1	1	1	1	1	1	2	1	1	1	1	1	1	1	1	1	1																						6	1	1
GliRGBow 24 HL A6-9L	RZ	25	2	2	1	1	1	1	2	3	2	1	1	1	1	1	1	1	1	1	2	2	1	1	2	1	1																				2	2	2
GliRGBow 24 HL A6-11L	RZ	21	2	2	2	2	1	2	1	1	1	1	1	1	1	1	1	1	2	2	1	1	1																								6	2	1
GliRGBow 24 HL A6-4R	RZ	27	3	1	1	1	1	2	1	1	1	1	1	2	2	1	1	1	1	2	1	2	2	1	1	1	1	1	1																		2	1	1
GliRGBow 24 HL A6-8R	RZ	19	1	2	1	1	1	1	1	1	1	1	1	2	2	1	1	1	1	1	2																										4	1	1
GliRGBow 24 HL A6-9R	RZ	25	1	1	1	1	1	1	1	1	1	2	2	2	1	1	2	1	1	1	1	1	1	2	1	1	1																				4	1	1
GliRGBow 24 HL A6-10R	RZ	17	1	2	1	4	2	1	2	2	1	1	1	2	1	2	1	1	1																												3	2	2
GliRGBow 24 HL A6-11R	RZ	19	2	2	1	1	1	1	1	1	1	2	2	2	1	1	1	1	1	1	1																										9	1	1
GliRGBow 24 HL		22	1.28025																																												4.5	1.22222
GliRGBow sample		mcherry																																													GFP
		No. columns	No. cell/ column																																												No. columns	No. cell/ column
P30
GliRGBow 2 HL A8-3L	RZ	3	3	3	2																																										2	2	2
GliRGBow 2 HL A8-2R	RZ	1	2	2																																											4	2	4
GliRGBow 2 HL A8-4R	RZ	4	2	4	2	4																																									1	2
GliRGBow 2 HL A8-4L	RZ	7	2	2	1	2	2	2	2																																						1	2
		3.75	2.3125																																												2	2.75
GliRGBow 4 HL A6-1L	RZ	2	2	3																																											2	3	3
GliRGBow 4 HL A6-3L	RZ	6	2	2	1	4	1	3																																							0
		4	2.25																																												1	3
GliRGBow 5 HL A2-1R	RZ	0																																													1	2
GliRGBow 5 HL A5-2R	RZ	1	1																																												2	4	5
GliRGBow 5 HL A5-3R	RZ	2	2	2																																											3	2	2
		1	1.66667																																												2	3.16667
GliRGBow 7 HL A3-4R	RZ	3	5	2	2																																										2	2	3
GliRGBow 7 HL A8-1R	RZ	2	2	2																																											2	2	2
GliRGBow 7 HL A8-2R	RZ	4	2	2	2	2																																									1	2
GliRGBow 7 HL A8-3R	RZ	5	2	1	3	2	3																																								1	4	3
		3.5	2.28571																																												1.5	2.5
GliRGBow sample		mcherry																																													GFP
		No. columns	No. cell/ column																																												No. columns	No. cell/ column
P14
GliRGBow 10 HL A2-2L	RZ	6	2	2	3	3	2	3																																							5	2	2
GliRGBow 10 HL A2-2R	RZ	1	4																																												1	3
GliRGBow 10 HL A2-3L	RZ	6	2	3	3	3	2	3																																							2	3	3
GliRGBow 10 HL A2-3R	RZ	5	3	2	2	2	2																																								1	2
GliRGBow 10 HL A2-4L	RZ	4	2	1	2	2																																									1	3
GliRGBow 10 HL A2-4R	RZ	2	1	1																																											1	1
GliRGBow 10 HL A2-5L	RZ	6	2	2	1	3	2	3																																							0
GliRGBow 10 HL A2-5R	RZ	2	3	2																																											1	2
		4	2.28125																																												1.5	2.66667
GliRGBow 28 HL A2-3R	RZ	9	3	3	2	2	1	3	4	2	2																																				1	2
GliRGBow 28 HL A2-5L	RZ	4	2	2	2	3																																									1	2
GliRGBow 28 HL A2-5R	RZ	3	2	3	2	3																																									2	2	2
GliRGBow 28 HL A2-6L	RZ	4	2	1	1	1																																									0
GliRGBow 28 HL A2-6R	RZ	4	2	2	1	2																																									1	1
GliRGBow 28 HL A2-7L	RZ	3	2	3	2																																										0
GliRGBow 28 HL A2-8L	RZ	4	2	2	2	1																																									2	1	3
GliRGBow 28 HL A2-8R	RZ	4	3	2	1	1																																									3	3	1
		4.375	2.05556																																												1.25	1.9
GliRGBow 29 HL A3-3L	RZ	2	2	2																																											0
GliRGBow 29 HL A3-4R	RZ	2	2	3																																											0
GliRGBow 29 HL A3-8R	RZ	4	2	4	2	2																																									3	2	2
GliRGBow 29 HL A3-6R	RZ	2	2	1																																											0
GliRGBow 29 HL A3-6L	RZ	6	3	2	1	1	5	2																																							0
GliRGBow 29 HL A3-8L	RZ	4	3	3	2	2	2																																								3	4	3
		3.33333	2.28571																																												1	2.5
E14.5
GliRGBow 44 HL A6-7R	RZ	6	1	1	1	1	1	1																																							0
GliRGBow 44 HL A6-8L	RZ	2	1	1																																											1	1
GliRGBow 44 HL A6-8R	RZ	3	1	1	1																																										2	1	1
GliRGBow 44 HL A6-9L	RZ	1	1																																												1	1
GliRGBow 44 HL A6-12R	RZ	2	1	1																																											1	1
		2.8	1																																												1	1
GliRGBow 45 HL A6-4L	RZ	3	1	1	1																																										0
GliRGBow 45 HL A6-4R	RZ	1	1																																												1	1
GliRGBow 45 HL A6-5L	RZ	1	1																																												1	1
GliRGBow 45 HL A6-5R	RZ	1	1																																												0
GliRGBow 45 HL A6-6L	RZ	1	1																																												0
GliRGBow 45 HL A6-6R	RZ	3	1	1	1																																										0
		1.66667	1																																												0.333333	1
GliRGBow 46 HL A6-4L	RZ	1	1																																												0
GliRGBow 46 HL A6-4R	RZ	1	1																																												0
GliRGBow 46 HL A6-5L	RZ	1	1																																												0
GliRGBow 46 HL A6-5R	RZ	0																																													0
GliRGBow 46 HL A6-6L	RZ	2	1	1																																											0
GliRGBow 46 HL A6-6R	RZ	2	1	1																																											0
		1.16667	1
E17.5		No. columns	No. cell/ column																																												No. columns	No. cell/ column
GliRGBow 86 HL A6-1L	RZ	14	2	1	2	1	2	2	1	1	2	1	1	2	1	1																															0
GliRGBow 86 HL A6-2R	RZ	13	1	1	1	1	1	1	1	1	2	1	1	2	1																																0
GliRGBow 86 HL A6-3R	RZ	17	1	2	2	1	1	1	1	1	2	1	1	1	2	1	2	1	1																												1	1
GliRGBow 86 HL A6-4L	RZ	22	1	1	2	1	1	2	1	1	2	1	1	1	1	1	1	1	1	2	2	1	2	1																							3	1	1
GliRGBow 86 HL A6-5L	RZ	23	1	1	1	1	1	1	1	1	1	1	2	1	1	1	1	1	1	1	1	1	2	1	2																						1	1
GliRGBow 86 HL A6-5R	RZ	22	2	1	1	1	1	1	1	1	2	2	2	1	1	1	1	1	2	2	1	1	2	1																							1	1
GliRGBow 86 HL A6-6R	RZ	19	2	2	1	2	1	1	1	1	2	2	1	1	1	1	1	2	2	1	1																										0
GliRGBow 86 HL A6-7R	RZ	19	1	1	1	1	1	1	1	2	1	1	1	1	1	2	2	1	1	1	2																										0
GliRGBow 86 HL		18.625	1.26846																																												0.75	1
GliRGBow 87 HL A6-1R	RZ	22	2	2	2	1	1	2	2	2	2	1	1	1	2	1	1	1	2	2	1	1	1	1																							0
GliRGBow 87 HL A6-2L	RZ	28	1	1	1	1	1	1	2	2	1	1	1	1	1	2	1	1	1	1	1	1	1	1	1	1	1	1	2	1																	1	1
GliRGBow 87 HL A6-4L	RZ	21	1	1	1	2	2	1	1	2	1	1	1	1	1	1	1	1	1	2	2	2	1																								0
GliRGBow 87 HL A6-5L	RZ	16	1	1	1	1	2	1	1	1	1	2	1	2	1	1	1	2																													1	1
GliRGBow 87 HL A6-5R	RZ	16	1	2	2	1	1	1	1	1	2	2	2	1	1	2	1	1																													0
GliRGBow 87 HL A6-7R	RZ	18	1	1	1	1	1	1	1	1	1	1	2	1	1	1	2	2	2	1																											0
GliRGBow 87 HL A6-8L	RZ	8	1	1	2	2	1	2	1	2																																					0
GliRGBow 87 HL		18.4286	1.29457																																												0.285714	1
E15.5		No. columns	No. cell/ column																																												No. columns	No. cell/ column
GliRGBow 91 HL A6-3L	RZ	2	2	1																																											0
GliRGBow 91 HL A6-4L	RZ	1	1																																												0
GliRGBow 91 HL A6-6L	RZ	5	1	1	1	1	1																																								0
GliRGBow 91 HL A6-7L	RZ	0																																													0
GliRGBow 91 HL A6-7R	RZ	0																																													2	1	1
GliRGBow 91 HL A6-8L	RZ	2	1	1																																											0
GliRGBow 91 HL A6-8R	RZ	3	1	1	1																																										0
GliRGBow 91 HL A6-9R	RZ	2	1	1																																											1	1
GliRGBow 91 HL		1.875	1.06667																																												0.375	1
GliRGBow 92 HL A6-4L	RZ	0																																													0
GliRGBow 92 HL A6-5L	RZ	1	1																																												1	1
GliRGBow 92 HL A6-10R	RZ	2	1	1																																											0
GliRGBow 92 HL A6-11R	RZ	0																																													0
GliRGBow 92 HL A6-12R	RZ	2	1	1																																											0
GliRGBow 92 HL		1	1																																												0.2	1
GliRGBow 90 HL A6-4L	RZ	5	1	1	1	1	1																																								0
GliRGBow 90 HL A6-4R	RZ	4	1	1	1	1																																									0
GliRGBow 90 HL A6-5R	RZ	5	1	1	1	1	1																																								0
GliRGBow 90 HL A6-7R	RZ	5	1	1	1	1	1																																								0
GliRGBow 90 HL A6-8R	RZ	6	1	1	1	1	1		1																																						0
GliRGBow 90 HL A6-9R	RZ	1	1																																												0
GliRGBow 90 HL		4.33333	1																																												0	0
P1		No. columns	No. cell/ column																																												No. columns	No. cell/ column
GliRGBow 103 HL A6-5L	RZ	29	1	1	2	2	1	2	1	1	1	1	2	2	1	1	1	1	1	2	2	2	1	1	1	1	2	2	1	2	1																1	1
GliRGBow 103 HL A6-5R	RZ	28	1	2	1	1	2	1	1	1	1	1	2	1	2	2	1	1	1	1	1	2	2	1	3	2	1	2	2	2																	4	1	1
GliRGBow 103 HL A6-6L	RZ	26	2	1	1	1	1	1	2	1	1	1	1	2	1	1	2	1	1	1	1	1	1	2	2	2	2	1																			3	1	1
GliRGBow 103 HL A6-6R	RZ	29	1	1	2	2	2	2	2	1	1	2	1	2	1	1	1	1	2	1	1	1	2	2	2	1	1	1	1	1	1																0
GliRGBow 103 HL A6-8L	RZ	26	2	2	1	1	2	1	1	1	1	1	1	2	1	1	2	1	2	2	2	2	1	2	2	1	1	1																			0
GliRGBow 103 HL A6-8R	RZ	24	2	2	3	2	3	2	2	2	1	1	1	1	1	2	2	1	2	1	1	1	1	1	2	1																					0
GliRGBow 103 HL A6-9L	RZ	23	2	2	2	2	1	2	1	1	1	1	1	2	1	2	2	2	1	1	2	2	2	2	1																						1	2
GliRGBow 103 HL		26.4286	1.43784																																												1.28571	1.11111
GliRGBow 104 HL A6-4L	RZ	38	1	1	1	1	2	1	1	1	1	2	2	1	1	1	1	1	2	1	1	2	1	1	2	1	1	2	2	1	1	2	2	2	2	1	1	1	1	1							1	1
GliRGBow 104 HL A6-4R	RZ	32	2	2	2	1	2	2	2	2	2	2	2	2	2	2	2	2	2	2	2	1	1	1	2	3	2	2	2	2	2	1	1	1													2	1	1
GliRGBow 104 HL A6-5L	RZ	32	2	2	2	2	2	2	1	1	1	2	2	2	1	2	2	1	1	1	1	2	2	2	1	1	1	2	1	2	1	2	2	1													0
GliRGBow 104 HL A6-5R	RZ	29	2	2	2	2	1	1	1	1	2	2	2	2	2	2	2	1	1	2	1	1	2	1	2	2	1	1	1	1	1																0
GliRGBow 104 HL A6-9R	RZ	34	2	2	3	2	2	1	1	1	1	1	1	1	1	2	2	1	1	2	2	2	2	1	2	1	2	2	2	1	1	1	1	2	2	1											1	1
GliRGBow 104 HL A6-10L	RZ	17	1	2	2	1	2	2	2	1	1	1	1	2	2	1	1	1	1																												0
GliRGBow 104 HL		30.3333	1.52747																																												0.666667	1
		No. columns	No. cell/ column																																												No. columns	No. cell/ column
P0
GliRGBow 23 HL A6-4L	PZ	21	2	1	1	1	2	2	2	3	2	2	2	3	2	3	3	2	2	3	2	2	2																								7	4	2
GliRGBow 23 HL A6-5L	PZ	13	4	1	1	4	1	3	3	9	3	2	2	3	1																																11	2	4
GliRGBow 23 HL A6-8L	PZ	17	2	2	2	2	1	3	2	3	2	2	2	1	2	2	2	2	2																												8	2	2
GliRGBow 23 HL A6-9L	PZ	17	3	2	2	2	2	1	2	3	2	3	2	2	3	2	2	4	3																												6	3	2
GliRGBow 23 HL A6-10R	PZ	18	2	2	2	3	1	1	2	4	2	1	1	2	2	1	2	2	2	2																											10	3	2
GliRGBow 23 HL A6-11R	PZ	18	1	2	6	4	2	1	1	1	2	2	1	1	3	3	2	4	1	2																											8	1	2
GliRGBow 23 HL A6-12R	PZ	15	3	2	1	1	4	5	1	2	4	2	1	3	2	2	1																														10	3	3
GliRGBow 23 HL A6-13R	PZ	16	3	3	2	3	1	3	2	2	2	3	3	2	3	4	1	1																													6	2	2
GliRGBow 23 HL A6-15R	PZ	18	1	2	4	2	1	1	2	1	1	2	3	3	3	1	2	4	4	2																											4	6	3
GliRGBow 23 HL		17	2.21569																																												7.77778	2.15714
GliRGBow 24 HL A6-5L	PZ	22	2	2	1	1	1	1	1	1	1	1	2	2	3	2	1	1	3	2	2	1	1	2																							8	2	2
GliRGBow 24 HL A6-9L	PZ	24	4	1	1	1	2	1	1	2	1	2	1	4	2	4	1	1	1	1	1	2	1	1	1	1																					8	1	2
GliRGBow 24 HL A6-11L	PZ	14	1	4	1	1	1	2	1	1	1	2	2	2	2	1																															7	2	2
GliRGBow 24 HL A6-4R	PZ	21	3	2	1	2	1	1	2	1	1	1	1	3	2	2	2	3	3	2	4	2	2																								7	4	2
GliRGBow 24 HL A6-8R	PZ	25	2	2	1	1	1	1	2	3	2	1	1	1	1	1	1	1	1	1	2	2	1	1	2	1	1																				5	4	1
GliRGBow 24 HL A6-9R	PZ	17	1	1	2	2	2	2	1	2	2	2	1	1	2	1	1	1	1																												10	2	1
GliRGBow 24 HL A6-10R	PZ	17	1	1	2	1	1	2	2	1	1	2	1	1	2	4	4	3	1																												5	4	2
GliRGBow 24 HL A6-11R	PZ	17	2	2	1	2	2	2	1	1	1	1	1	2	1	1	1	1	1																												4	2	1
GliRGBow 24 HL		19.625	1.6																																												7.14286	1.62
GliRGBow sample		mcherry																																													GFP
		No. columns	No. cell/ column																																												No. columns	No. cell/ column
P30
GliRGBow 2 HL A8-3L	PZ	0	0																																												0
GliRGBow 2 HL A8-2R	PZ	1	5																																												1	9
GliRGBow 2 HL A8-4R	PZ	2	7	2																																											3	11	4
GliRGBow 2 HL A8-4L	PZ	5	11	2	2	3	3																																								2	2	4
		2	3.88889																																												1.5	5.5
GliRGBow 4 HL A6-1L	PZ	2	3	3																																											1	4
GliRGBow 4 HL A6-3L	PZ	3	5	6	2																																										2	9	5
		2.5	3.8																																												1.5	6
GliRGBow 5 HL A2-1R	PZ	2	8	5																																											3	11	8
GliRGBow 5 HL A5-2R	PZ	0																																													2	3	1
GliRGBow 5 HL A2-3R	PZ	0																																													0
		0.666667	6.5																																												1.66667	5.2
GliRGBow 7 HL A3-4R	PZ	3	5	3	2																																										2	4	12
GliRGBow 7 HL A8-1R	PZ	5	6	8	4	6	4																																								4	19	7
GliRGBow 7 HL A8-2R	PZ	3	4	4	2																																										4	9	4
GliRGBow 7 HL A8-3R	PZ	2	5	4																																											4	10	11
		3.25	4.38462																																												3.5	7.53846
GliRGBow sample		mcherry																																													GFP
		No. columns	No. cell/ column																																												No. columns	No. cell/ column
P14
GliRGBow 10 HL A2-2L	PZ	2	3	3																																											0
GliRGBow 10 HL A2-2R	PZ	4	3	3	3	2																																									1	4
GliRGBow 10 HL A2-3L	PZ	1	4																																												1	2
GliRGBow 10 HL A2-3R	PZ	3	2	2	2																																										1	2
GliRGBow 10 HL A2-4L	PZ	2	2	1																																											3	2	1
GliRGBow 10 HL A2-4R	PZ	1	1																																												2	3	4
GliRGBow 10 HL A2-5L	PZ	3	6	6	3																																										6	3	2
GliRGBow 10 HL A2-5R	PZ	3	3	2	2																																										3	4	3
		2.375	2.78947																																												2.42857	3.05556
																																															0
GliRGBow 28 HL A2-3R	PZ	3	2	2	2																																										3	2	2
GliRGBow 28 HL A2-5L	PZ	2	3	2																																											3	2	3
GliRGBow 28 HL A2-5R	PZ		4	3	2	7	6																																								1	2
GliRGBow 28 HL A2-6L	PZ	3	2	2	3																																										1	3
GliRGBow 28 HL A2-6R	PZ	1	2																																												0
GliRGBow 28 HL A2-7L	PZ	4	4	2	2	2																																									0
GliRGBow 28 HL A2-8L	PZ	2	1	1																																											1	3
GliRGBow 28 HL A2-8R	PZ	1	3																																												1
		2.28571	2.71429																																												1.11111	2.55556
GliRGBow 29 HL A3-3L	PZ	2	9	3																																											2	2	2
GliRGBow 29 HL A3-4R	PZ	1	4																																												0
GliRGBow 29 HL A3-8R	PZ	2	3	3																																											4	4	3
GliRGBow 29 HL A3-6R	PZ	4	3	3	5	3																																									0
GliRGBow 29 HL A3-6L	PZ	4	4	5	9	3																																									4	1	3
GliRGBow 29 HL A3-8L	PZ	2	3	1																																											3	2	3
		2.5	4.06667																																												2.16667	2.92308
E14.5
GliRGBow 44 HL A6-7R	PZ	4	1	1	1	1																																									3	1	1
GliRGBow 44 HL A6-8L	PZ	1	1																																												1	1
GliRGBow 44 HL A6-8R	PZ	1	1																																												0
GliRGBow 44 HL A6-9L	PZ	1	1																																												0
GliRGBow 44 HL A6-12R	PZ	0																																													0
		1.4	1																																												0.8	1
GliRGBow 45 HL A6-4L	PZ	1	1																																												1	1
GliRGBow 45 HL A6-4R	PZ	3	1	1	1																																										0
GliRGBow 45 HL A6-5L	PZ	1	1																																												0
GliRGBow 45 HL A6-5R	PZ	0																																													1	1
GliRGBow 45 HL A6-6L	PZ	3	1	1	1																																										1	1
GliRGBow 45 HL A6-6R	PZ	1	1																																												0
		1.5	1																																												0.5	1
GliRGBow 46 HL A6-4L	PZ	1	1																																												1	1
GliRGBow 46 HL A6-4R	PZ	1	1																																												0
GliRGBow 46 HL A6-5L	PZ	1	1																																												0
GliRGBow 46 HL A6-5R	PZ	0																																													1	1
GliRGBow 46 HL A6-6L	PZ	0																																													1	1
GliRGBow 46 HL A6-6R	PZ	1	1																																												0
		0.666667	1																																												0.5	1
E17.5		No. columns	No. cell/ column																																												No. columns	No. cell/ column
GliRGBow 86 HL A6-1L	PZ	10	2	3	2	1	2	2	1	1	2	1																																			1	1
GliRGBow 86 HL A6-2R	PZ	5	2	2	1	1	1																																								1	1
GliRGBow 86 HL A6-3R	PZ	12	1	1	1	1	1	2	2	1	1	2	1	1																																	0
GliRGBow 86 HL A6-4L	PZ	14	2	2	2	1	1	1	2	2	2	3	3	1	1	1																															5	4	1
GliRGBow 86 HL A6-5L	PZ	13	1	1	2	3	1	1	1	2	1	2	1	2	1																																0
GliRGBow 86 HL A6-5R	PZ	13	2	1	1	1	3	1	1	3	1	2	1	1	1																																6	2	2
GliRGBow 86 HL A6-6R	PZ	15	1	1	2	1	1	2	1	2	2	2	2	2	2	2	1																														0
GliRGBow 86 HL A6-7R	PZ	14	1	3	1	1	1	1	1	1	2	2	2	2	1	2																															0
GliRGBow 86 HL		12	1.52083																																												1.625	2.46154
GliRGBow 87 HL A6-1R	PZ	8	2	2	2	1	1	1	2	2																																					1	3
GliRGBow 87 HL A6-2L	PZ	10	2	1	2	2	1	2	2	1	3	1																																			3	6	2
GliRGBow 87 HL A6-4L	PZ	12	1	1	2	1	3	1	1	3	1	1	1	2	1	1																															2	2	2
GliRGBow 87 HL A6-5L	PZ	8	1	1	2	2	2	1	2	2																																					2	2	2
GliRGBow 87 HL A6-5R	PZ	13	1	2	1	2	1	1	2	2	2	3	1	1	1	1	3																														3	1	2
GliRGBow 87 HL A6-7R	PZ	8	1	2	2	1	2	1	1	1																																					0
GliRGBow 87 HL A6-8L	PZ	9	1	1	1	2	3	1	2	2	2																																				0
GliRGBow 87 HL		9.71429	1.56944																																												1.57143	2.36364
E15.5		No. columns	No. cell/ column																																												No. columns	No. cell/ column
GliRGBow 91 HL A6-3L	PZ	7	1	1	1	1	1	1	1																																						0
GliRGBow 91 HL A6-4L	PZ	5	1	1	1	1	2																																								1	1
GliRGBow 91 HL A6-6L	PZ	4	1	1	1	1																																									0
GliRGBow 91 HL A6-7L	PZ	2	1	1																																											0
GliRGBow 91 HL A6-7R	PZ	3	1	1	1																																										0
GliRGBow 91 HL A6-8L	PZ	3	1	1	1																																										1	1
GliRGBow 91 HL A6-8R	PZ	3	1	1	2																																										0
GliRGBow 91 HL A6-9R	PZ	4	1	1	1	1																																									0
GliRGBow 91 HL		3.875	1.06452																																												0.25	1
GliRGBow 92 HL A6-4L	PZ	2	1	1																																											0
GliRGBow 92 HL A6-5L	PZ	0																																													0
GliRGBow 92 HL A6-10R	PZ	1	1																																												0
GliRGBow 92 HL A6-11R	PZ	1	1																																												0
GliRGBow 92 HL A6-12R	PZ	1	1																																												0
GliRGBow 92 HL		1	1																																												0	0
GliRGBow 90 HL A6-4L	PZ	3	1	1	1																																										0
GliRGBow 90 HL A6-4R	PZ	6	1	1	1	1	1	1																																							0
GliRGBow 90 HL A6-5R	PZ	1	1																																												0
GliRGBow 90 HL A6-7R	PZ	2	1	1																																											0
GliRGBow 90 HL A6-8R	PZ	6	1	1	1	1	1	1																																							0
GliRGBow 90 HL A6-9R	PZ	4	1	1	1	1																																									0
GliRGBow 90 HL		3.66667	1																																												0	0
P1		No. columns	No. cell/ column																																												No. columns	No. cell/ column
GliRGBow 103 HL A6-5L	PZ	22	2	1	1	2	1	1	3	3	2	1	2	3	1	5	2	2	2	1	2	1	2	1																							0
GliRGBow 103 HL A6-5R	PZ	19	3	1	2	2	2	1	3	3	1	1	1	1	1	1	1	1	2	1	2																										1	2
GliRGBow 103 HL A6-6L	PZ	19	2	3	2	2	2	2	2	5	6	2	1	3	2	2	1	2	2	2	2																										0
GliRGBow 103 HL A6-6R	PZ	10	2	1	2	2	2	2	1	2	2	1																																			0
GliRGBow 103 HL A6-8L	PZ	19	2	1	2	2	2	2	3	3	2	1	1	1	1	2	1	1	2	1	1																										0
GliRGBow 103 HL A6-8R	PZ	17	2	2	1	2	2	2	1	1	3	4	2	2	1	1	1	1	1																												1	3
GliRGBow 103 HL A6-9L	PZ	16	1	2	1	2	2	2	2	2	4	1	2	2	1	2	2	2																													0
GliRGBow 103 HL		17.4286	1.82787																																												0.285714	2.5
GliRGBow 104 HL A6-4L	PZ	22	1	1	2	1	1	1	2	2	1	2	1	3	2	2	1	1	2	1	2	2	2	1																							5	2	2
GliRGBow 104 HL A6-4R	PZ	21	2	6	2	2	2	1	2	2	2	1	3	3	3	3	4	3	1	1	1	1	2																								4	1	1
GliRGBow 104 HL A6-5L	PZ	26	2	1	1	2	3	4	3	2	2	2	3	2	1	1	2	2	1	1	1	2	3	5	3	2	1	1																			1	1
GliRGBow 104 HL A6-5R	PZ	16	2	2	2	2	2	1	3	1	2	2	1	1	1	1	2	2																													1	3
GliRGBow 104 HL A6-9R	PZ	14	2	2	3	2	2	5	2	3	2	2	2	1	1	1																															4	2	2
GliRGBow 104 HL A6-10L	PZ	17	1	2	2	1	1	2	2	3	2	1	2	1	1	3	3	2	1																												1	1
GliRGBow 104 HL		19.3333	1.90517																																												2.66667	1.5
GliRGBow sample		mcherry																																													GFP
		No. columns	No. cell/ column																																												No. columns	No. cell/ column
P30
GliRGBow 2 HL A8-3L	HZ	2	6	2																																											1	3
GliRGBow 2 HL A8-2R	HZ	1	3																																												4	5	4
GliRGBow 2 HL A8-4R	HZ	0																																													0
GliRGBow 2 HL A8-4L	HZ	2	4	3																																											3	4	3
		1.25	3.6																																												2	4.4
GliRGBow 4 HL A6-1L	HZ	0	0																																												0
GliRGBow 4 HL A6-3L	HZ	0																																													1	1
		0	0																																												0.5	1
GliRGBow 5 HL A2-1R	HZ	0																																													1	5
GliRGBow 5 HL A5-2R	HZ	0																																													1	3
GliRGBow 5 HL A2-3R	HZ	0																																													1	3
		0																				0																									1	3.66667
GliRGBow 7 HL A3-4R	HZ	0																																													0
GliRGBow 7 HL A8-1R	HZ	1	6																																												2	2	2
GliRGBow 7 HL A8-2R	HZ	1	5																																												2	3	3
GliRGBow 7 HL A8-3R	HZ	1	2																																												1	4
		0.75	4.33333																																												1.66667	2.8
GliRGBow sample		mcherry																																													GFP
		No. columns	No. cell/ column																																												No. columns	No. cell/ column
P14
GliRGBow 10 HL A2-2L	HZ	2	2	3																																											1	3
GliRGBow 10 HL A2-2R	HZ	1	10																																												2	6	4
GliRGBow 10 HL A2-3L	HZ	3	3	3	3																																										1	5
GliRGBow 10 HL A2-3R	HZ	2	4	5																																											2	3	4
GliRGBow 10 HL A2-4L	HZ	3	6	2	4																																										1	6
GliRGBow 10 HL A2-4R	HZ	2	3	11																																											1	4
GliRGBow 10 HL A2-5L	HZ	0																																													1	4
GliRGBow 10 HL A2-5R	HZ	1	2																																												0
		1.75	4.53846																																												1.125	4.33333
GliRGBow 28 HL A2-3R	HZ	3	2	5	3																																										2	6	5
GliRGBow 28 HL A2-5L	HZ	6	4	6	10	11	8	5																																							2	8	8
GliRGBow 28 HL A2-5R	HZ	2	8	7																																											0
GliRGBow 28 HL A2-6L	HZ	1	9																																												2	9	5
GliRGBow 28 HL A2-6R	HZ	3	11	8	5																																										1	5
GliRGBow 28 HL A2-7L	HZ	2	12	4																																											2	9	7
GliRGBow 28 HL A2-8L	HZ	1	5																																												2	3	2
GliRGBow 28 HL A2-8R	HZ	1	3																																												0
		2.375	6.83333																																												1.375	6.57143
GliRGBow 29 HL A3-3L	HZ	2	7	6																																											0
GliRGBow 29 HL A3-4R	HZ	1	6																																												0
GliRGBow 29 HL A3-8R	HZ	0																																													2	4	3
GliRGBow 29 HL A3-6R	HZ	1	4																																												0
GliRGBow 29 HL A3-6L	HZ	0																																													2	5	6
GliRGBow 29 HL A3-8L	HZ	3	2	2	3																																										0
		1.16667	4.28571																																												0.666667	4.5
E17.5		No. columns	No. cell/ column																																												No. columns	No. cell/ column
GliRGBow 86 HL A6-1L	HZ	3	2	2	2																																										0
GliRGBow 86 HL A6-2R	HZ	3	2	2	2																																										0
GliRGBow 86 HL A6-3R	HZ	5	3	2	2	2	3																																								0
GliRGBow 86 HL A6-4L	HZ	5	2	2	2	2	2																																								0
GliRGBow 86 HL A6-5L	HZ	1	2																																												0
GliRGBow 86 HL A6-5R	HZ	0																																													0
GliRGBow 86 HL A6-6R	HZ	2	1	2																																											0
GliRGBow 86 HL A6-7R	HZ	2	2	1																																											0
GliRGBow 86 HL		2.625	2																																												0	#DIV/0!
GliRGBow 87 HL A6-1R	HZ	0																																													0
GliRGBow 87 HL A6-2L	HZ	0																																													0
GliRGBow 87 HL A6-4L	HZ	0																																													0
GliRGBow 87 HL A6-5L	HZ	1	1																																												0
GliRGBow 87 HL A6-5R	HZ	2	2	3																																											0
GliRGBow 87 HL A6-7R	HZ	2	2	1																																											0
GliRGBow 87 HL A6-8L	HZ	3	2	2	3																																										0
GliRGBow 87 HL		1.14286	2																																												0	#DIV/0!
E14.5
GliRGBow 44 HL A6-7R	HZ	0	0																																												0
GliRGBow 44 HL A6-8L	HZ	0																																													0
GliRGBow 44 HL A6-8R	HZ	0																																													0
GliRGBow 44 HL A6-9L	HZ	0																																													0
GliRGBow 44 HL A6-12R	RZ	0																																													0
		0																																													0
GliRGBow 45 HL A6-4L	HZ	0																																													0
GliRGBow 45 HL A6-4R	HZ	0																																													0
GliRGBow 45 HL A6-5L	HZ	0																																													0
GliRGBow 45 HL A6-5R	HZ	0																																													0
GliRGBow 45 HL A6-6L	HZ	0																																													0
GliRGBow 45 HL A6-6R	HZ	0																																													0
GliRGBow 46 HL A6-4L	HZ	0																																													0
GliRGBow 46 HL A6-4R	HZ	0																																													0
GliRGBow 46 HL A6-5L	HZ	0																																													0
GliRGBow 46 HL A6-5R	HZ	0																																													0
GliRGBow 46 HL A6-6L	HZ	0																																													0
GliRGBow 46 HL A6-6R	HZ	1	1																																												0
		0.166667																																													0
P0
GliRGBow 23 HL A6-4L	HZ	5	2	1	1																																										3	2	3
GliRGBow 23 HL A6-5L	HZ	3	2	2	1																																										2	2	1
GliRGBow 23 HL A6-8L	HZ	5	1	2	1	2	2																																								2	2	1
GliRGBow 23 HL A6-9L	HZ	4	3	2	3	2																																									2	4	4
GliRGBow 23 HL A6-10R	HZ	3	2	1	2																																										2	2	2
GliRGBow 23 HL A6-11R	HZ	3	1	2	1																																										3	2	2
GliRGBow 23 HL A6-12R	HZ	3	3	2	2																																										2	2	2
GliRGBow 23 HL A6-13R	HZ	4	3	3	3	8																																									2	2	2
GliRGBow 23 HL A6-15R	HZ	6	2	2	4	4	2	2																																							1	6
GliRGBow 23 HL		4																																													2.11111
GliRGBow 24 HL A6-5L	HZ	4	2	2	2	2																																									3	2	2
GliRGBow 24 HL A6-9L	HZ	2	2	1																																											3	1	2
GliRGBow 24 HL A6-11L	HZ	1	1																																												1	1
GliRGBow 24 HL A6-4R	HZ	3	2	1	1																																										1	1
GliRGBow 24 HL A6-8R	HZ	2	2	2																																											1	1
GliRGBow 24 HL A6-9R	HZ	3	2	2	2																																										2	1	1
GliRGBow 24 HL A6-10R	HZ	3	1	2	2																																										3	2	1
GliRGBow 24 HL A6-11R	HZ	3	2	4	2																																										1	2
GliRGBow 24 HL		2.625																																													1.875
E15.5		No. columns	No. cell/ column																																												No. columns	No. cell/ column
GliRGBow 91 HL A6-3L	HZ
GliRGBow 91 HL A6-4L	HZ
GliRGBow 91 HL A6-6L	HZ
GliRGBow 91 HL A6-7L	HZ
GliRGBow 91 HL A6-7R	HZ
GliRGBow 91 HL A6-8L	HZ
GliRGBow 91 HL A6-8R	HZ
GliRGBow 91 HL A6-9R	HZ
GliRGBow 91 HL
GliRGBow 92 HL A6-4L	HZ
GliRGBow 92 HL A6-5L	HZ
GliRGBow 92 HL A6-10R	HZ
GliRGBow 92 HL A6-11R	HZ
GliRGBow 92 HL A6-12R	HZ
GliRGBow 92 HL
GliRGBow 90 HL A6-4L	HZ
GliRGBow 90 HL A6-4R	HZ
GliRGBow 90 HL A6-5R	HZ
GliRGBow 90 HL A6-7R	HZ
GliRGBow 90 HL A6-8R	HZ
GliRGBow 90 HL A6-9R	HZ
GliRGBow 90 HL
P1		No. columns	No. cell/ column																																												No. columns	No. cell/ column
GliRGBow 103 HL A6-5L	HZ	6	2	2	1	2	1	1																																							1	1
GliRGBow 103 HL A6-5R	HZ	4	1	1	2	1																																									0
GliRGBow 103 HL A6-6L	HZ	3	2	2	1																																										0
GliRGBow 103 HL A6-6R	HZ	5	1	1	1	1	1																																								0
GliRGBow 103 HL A6-8L	HZ	2	2	2																																											1	2
GliRGBow 103 HL A6-8R	HZ	4	2	2	2	1																																									0
GliRGBow 103 HL A6-9L	HZ	0																																													0
GliRGBow 103 HL		3.42857	1.45833																																												0.285714	1.5
GliRGBow 104 HL A6-4L	HZ	3	1	2	2																																										1	3
GliRGBow 104 HL A6-4R	HZ	3	2	1	1																																										0
GliRGBow 104 HL A6-5L	HZ	4	1	1	1	1																																									0
GliRGBow 104 HL A6-5R	HZ	2	1	1																																											0
GliRGBow 104 HL A6-9R	HZ	4	2	2	3	1																																									0
GliRGBow 104 HL A6-10L	HZ	1	2																																												0
GliRGBow 104 HL		2.83333	1.47059																																												0.166667	3
[truncated: 20 more columns]

## Sheet: Fig 3 c prime
	No. columns	No. clones		mOrange								GFP								mKate2								Total																			No. columns	No. clones	No. cell/ column
		RZ	RZ-PZ	RZ-HZ	PZ	PZ-HZ	HZ			RZ	RZ-PZ	RZ-HZ	PZ	PZ-HZ	HZ			RZ	RZ-PZ	RZ-HZ	PZ	PZ-HZ	HZ			RZ	RZ-PZ	RZ-HZ	PZ	PZ-HZ	HZ
P30. E12.5
GliRGBow 41 HL A6-2L		4	0	0	1		0			0	0	0	1	0	0			0	0	0	0	0	0																								1	0
GliRGBow 41 HL A6-4R		1	1	2	2	0	0			0	0	1	0	0	0			0	0	0	0	0	0																								0	0
GliRGBow 41 HL A6-6R		2	0	4	0	0	0			0	0	0	0	0	0			0	0	0	0	0	0																								2	1	17
GliRGBow 41 HL A6-7L		1	0	0	0	0	3			0	0	0	2	0	1			0	1	0	0	0	0																								0	0
GliRGBow 41 HL A6-8R		2	0	2	0	0	0			0	0	2	0	0	0			0	0	0	0	0	0																								3	2	18
		2	0.2	1.6	0.6	0	0.6			0	0	0.6	0.6	0	0.2			0	0.2	0	0	0	0			2	0.4	2.2	1.2	0	0.8																1.2	0.6	16
GliRGBow 42 HL A6-1R		1	1	3	0	1	1			0	0	0	0	0	0			0	0	0	1	1	0																								0	0
GliRGBow 42 HL A6-2L		2	1	0	0	1	0			0	0	0	0	0	0			0	0	0	0	0	0																								1	1	4
GliRGBow 42 HL A6-3L		4	1	1	0	3	0			0	0	1	0	1	0			0	0	0	0	0	0																								2	1	10
GliRGBow 42 HL A6-6L		3	0	0	0	0	4			1	1	2	0	0	0			0	0	0	0	0	0																								3	2	13
GliRGBow 42 HL A6-7L		2	0	0	0	0	0			0	0	0	1	0	0			0	1	0	0	0	0																								0	0
GliRGBow 42 HL A6-8L		3	1	0	1	1	0			0	0	0	0	1	0			0		0	0	0	0																								1	1	12
		2.5	0.666667	0.666667	0.166667	1	0.833333			0.166667	0.166667	0.5	0.166667	0.333333	0			0	0.2	0	0.166667	0.166667	0			2.66667	1.03333	1.16667	0.5	1.5	0.833333																1.16667	0.833333	10
GliRGBow 43 HL A6-2L		0	1	2	0	0	1			0	0	0	0	3	0			0	0	0	0	0	0																								0	0
GliRGBow 43 HL A6-3R		0	0	0	0	0	0			0	0	0	0	0	0			0	0	0	1	0	0																								1	1	5
GliRGBow 43 HL A6-5R		0	0	2	0	0	0			3	1	0	0	3	0			0	0	0	0	0	0																								0	0
GliRGBow 43 HL A6-7R		0	1	1	0	0	0			0	1	3	0	0	0			0	0	0	0	0	0																								0	0
GliRGBow 43 HL A6-8R		1	0	2	0	0	0			0	0	0	0	0	0			0	0	0	0	0	0																								0	0
		0.2	0.4	1.4	0	0	0.2			0.6	0.4	0.6	0	1.2	0			0	0	0	0.2	0	0			0.8	0.8	2	0.2	1.2	0.2																0.2	0.2
P30. E13.5
GliRGBow 2 HL A4-4L		2	1	1	1	1	0			2	0	1	0	0	1			2	0	0	1	0	0																								1	1	2
GliRGBow 2 HL A8-3L		3	0	0	0	1	0			2	0	1	1	0	0			1	0	0	0	2	0																								2	1	3
	Average	2.5	0.5	0.5	0.5	1	0			2	0	1	0.5	0	0.5			1.5	0	0	0.5	1	0			6	0.5	1.5	1.5	2	0.5																1.5	1
GliRGBow 4 HL A6-1L		1	0	0	0	1				2	0	0	0	0	0			1	2	0	0	0	0																								3	2	4
GliRGBow 4 HL A6-3L		4	2	0	0	0	0			0	2	0	0	0	0			1	0	0	0	1	0																								2	2	4
		2.5	1	0	0	0.5	0			1	1	0	0	0	0			1	1	0	0	0.5	0			4.5	3	0	0	1	0																2.16667	2	4.4
GliRGBow 5 HL A2-1R		0	0	0	2	0	0			0	1	1	1	0	1			0	0	0	0	0	0																								2	1	23
GliRGBow 5 HL A2-2R		0	0	0	0	0	0			2	0	0	0	0	1			1	1	0	0	0	0																								2	2	3
		0	0	0	1	0	0			1	0.5	0.5	0.5	0	1			0.5	0.5	0	0	0	0			1.5	1	0.5	1.5	0	1																2	1.5	7.75
GliRGBow 7 HL A4-1R		2	0	2	0	0	0			1	0	4	0	0	0			0	0	0	0	0	0																								4	3	15
GliRGBow 7 HL A4-2R		0	0	1	0	0	0			2	0	2	0	1	0			1	0	0	0	0	0																								2	1	10
GliRGBow 7 HL A8-3R		2	0	0	1	0	0			1	1	2	0	1	0			0	0	1	0	0	0																								6	5	11
GliRGBow 7 HL A8-4R		4	0	0	1	0	0			0	0	1	0	0	0			0	0	1	0	0	0																								2	2	21
		2	0	0.75	0.5	0	0			1	0.25	2.25	0	0.5	0			0.25	0	0.5	0	0	0			3.25	0.25	3.5	0.5	0.5	0																3.5	2.75	11.0714
[truncated: 8 more columns]

## Sheet: Fig 3 d-1
TM 12.5
GliRGBow sample		mcherry																																													GFP
P1		No. columns	No. cell/ column																																												No. columns	No. cell/ column
GliRGBow 30 HL A6-8R	RZ	20	3	3	2	1	1	6	2	1	2	2	2	2	1	4	1	1	2	2	1	1																									3	3	1
GliRGBow 30 HL A6-9R	RZ	20	2	2	2	2	2	2	1	1	1	3	4	2	1	1	2	2	2	2	3	5																									3	4	1
GliRGBow 30 HL A6-11R	RZ	27	1	2	3	2	6	2	2	4	4	3	3	3	4	4	2	3	2	2	3	4	3	4	3	4	3	2	1																		7	2	2
GliRGBow 30 HL A6-12R	RZ	20	3	1	1	2	3	3	2	2	2	2	2	2	3	3	3	4	3	2	2	5																									6	3	3
GliRGBow 30 HL A6-14R	RZ	28	3	3	2	7	1	1	1	2	1	2	2	2	6	3	2	2	1	4	6	4	5	3	2	1	5	3	5	6																	3	1	2
GliRGBow 30 HL B3-5L	RZ	20	3	3	3	1	2	2	5	2	3	1	3	4	2	4	1	7	2	1	3	1																									5	3	1
GliRGBow 30 HL B3-7L	RZ	17	1	2	2	2	3	2	2	2	1	1	2	3	2	4	1	2	1																												8	2	1
GliRGBow 30 HL B3-8L	RZ	15	2	2	2	3	2	2	1	1	1	2	2	1	2	1	1																														4	1	2
GliRGBow 30 HL B3-9L	RZ	24	1	2	3	2	1	1	1	1	1	2	6	2	2	1	2	2	1	1	2	2	2	1	1	2																					4	2	3
GliRGBow 30 HL B3-11L	RZ	21	5	2	2	1	2	2	1	2	3	2	4	2	2	1	2	1	1	1	1	2	2																								4	1	1
GliRGBow 30 HL		21.2	2.31132																																												4.7	2.06383
GliRGBow 31 HL A6-5R	RZ	28	4	1	1	2	2	2	1	2	1	2	1	1	2	3	2	1	1	1	2	1	2	3	1	1	1	2	1	2																	2	2	3
GliRGBow 31 HL A6-6R	RZ	38	2	2	2	3	2	2	2	1	4	2	2	1	4	2	2	3	2	3	1	1	1	2	2	4	3	2	2	2	3	1	1	3	3	2	2	1	1	3							4	4	2
GliRGBow 31 HL A6-9R	RZ	19	1	4	3	1	1	1	2	3	2	2	1	1	2	1	2	1	1	1	1																										8	2	2
GliRGBow 31 HL A6-10R	RZ	26	2	2	2	1	1	3	3	2	4	2	2	2	1	2	2	2	2	3	2	3	4	2	1	1	2	2																			1	1
GliRGBow 31 HL A6-12R	RZ	18	4	3	2	1	3	1	1	2	2	2	2	2	2	3	2	2	1	1																											5	2	1
GliRGBow 31 HL A6-3L	RZ	23	6	2	4	4	2	2	3	2	2	2	2	1	2	1	1	2	2	2	3	3	3	2	2																						3	2	1
GliRGBow 31 HL A6-5L	RZ	21	3	3	2	2	1	4	2	4	2	2	2	1	2	2	1	2	1	2	2	2	2																								6	1	1
GliRGBow 31 HL A6-9L	RZ	19	1	2	2	2	2	3	2	3	2	2	2	2	2	2	1	2	2	4	2																										4	2	2
GliRGBow 31 HL A6-10L	RZ	17	2	1	2	1	1	2	1	1	2	2	2	2	1	1	1	2	2																												7	2	2
GliRGBow 31 HL		23.2222	1.98086																																												4.44444	1.7
GliRGBow 32 HL A6-1R	RZ	16	2	2	3	2	1	3	2	2	1	2	3	1	2	3	2	1																													2	2	1
GliRGBow 32 HL A6-7R	RZ	24	2	2	2	2	2	3	2	4	1	1	1	3	2	2	4	2	2	2	2	3	2	3	1	3																					3	1	1
GliRGBow 32 HL A6-1L	RZ	20	4	2	2	1	4	3	2	2	2	2	3	2	2	2	2	2	2	2	1	2																									4	2	2
GliRGBow 32 HL A6-8L	RZ	24	3	2	2	2	2	1	1	1	1	1	1	3	1	2	2	2	2	2	1	1	2	2	1	2																					4	1	1
GliRGBow 32 HL A6-11L	RZ	22	3	2	1	1	2	2	1	3	2	2	1	3	1	3	3	2	3	1	1	1	1	1																							3	1	1
GliRGBow 32 HL		21.2	1.9717																																												3.2	1.4375
TM13,5
P1		No. columns	No. cell/ column																																												No. columns	No. cell/ column
GliRGBow 103 HL A6-5L	RZ	29	1	1	2	2	1	2	1	1	1	1	2	2	1	1	1	1	1	2	2	2	1	1	1	1	2	2	1	2	1																1	1
GliRGBow 103 HL A6-5R	RZ	28	1	2	1	1	2	1	1	1	1	1	2	1	2	2	1	1	1	1	1	2	2	1	3	2	1	2	2	2																	4	1	1
GliRGBow 103 HL A6-6L	RZ	26	2	1	1	1	1	1	2	1	1	1	1	2	1	1	2	1	1	1	1	1	1	2	2	2	2	1																			3	1	1
GliRGBow 103 HL A6-6R	RZ	29	1	1	2	2	2	2	2	1	1	2	1	2	1	1	1	1	2	1	1	1	2	2	2	1	1	1	1	1	1																0
GliRGBow 103 HL A6-8L	RZ	26	2	2	1	1	2	1	1	1	1	1	1	2	1	1	2	1	2	2	2	2	1	2	2	1	1	1																			0
GliRGBow 103 HL A6-8R	RZ	24	2	2	3	2	3	2	2	2	1	1	1	1	1	2	2	1	2	1	1	1	1	1	2	1																					0
GliRGBow 103 HL A6-9L	RZ	23	2	2	2	2	1	2	1	1	1	1	1	2	1	2	2	2	1	1	2	2	2	2	1																						1	2
GliRGBow 103 HL		26.4286	1.43784																																												1.28571	1.11111
GliRGBow 104 HL A6-4L	RZ	38	1	1	1	1	2	1	1	1	1	2	2	1	1	1	1	1	2	1	1	2	1	1	2	1	1	2	2	1	1	2	2	2	2	1	1	1	1	1							1	1
GliRGBow 104 HL A6-4R	RZ	32	2	2	2	1	2	2	2	2	2	2	2	2	2	2	2	2	2	2	2	1	1	1	2	3	2	2	2	2	2	1	1	1													2	1	1
GliRGBow 104 HL A6-5L	RZ	32	2	2	2	2	2	2	1	1	1	2	2	2	1	2	2	1	1	1	1	2	2	2	1	1	1	2	1	2	1	2	2	1													0
GliRGBow 104 HL A6-5R	RZ	29	2	2	2	2	1	1	1	1	2	2	2	2	2	2	2	1	1	2	1	1	2	1	2	2	1	1	1	1	1																0
GliRGBow 104 HL A6-9R	RZ	34	2	2	3	2	2	1	1	1	1	1	1	1	1	2	2	1	1	2	2	2	2	1	2	1	2	2	2	1	1	1	1	2	2	1											1	1
GliRGBow 104 HL A6-10L	RZ	17	1	2	2	1	2	2	2	1	1	1	1	2	2	1	1	1	1																												0
GliRGBow 104 HL		30.3333	1.52747																																												0.666667	1
[truncated: 14 more columns]

[truncated: 51 more sheets: Fig 3 d-2, Fig 3 d-3, Fig 4  b prime, Fig 4 c, Fig 5 b, Fig 5 b prime, Fig 5 b double prime, Fig 5 d, Fig 5 d prime, Fig 5 d double prime, Fig 5 e, Fig 5 e prime, Fig 5 e double prime, Fig 6 a, Fig. 6 C , Fig. 6 c, Fig 6 c prime, Fig 6 e prime, Fig 6 f, Fig. 7 b prime, c, and c prime …]
